# Supplementary material for: Peroxidative Oxidation of Alkanes and Alcohols under Mild Conditions by Di- and Tetranuclear Copper (II) Complexes of Bis (2-Hydroxybenzylidene) Isophthalohydrazide
Source: Molecules. 2018 Oct 19;23(10):2699. doi: 10.3390/molecules23102699 (PMC6222479; doi:10.3390/molecules23102699)
Supplement: Supplementary file 1 [file molecules-23-02699-s001.zip]

Archive with 2 entries (2 files):
- Complex 1.cif
- Complex 2.cif
