# Supplementary material for: Peroxidative Oxidation of Alkanes and Alcohols under Mild Conditions by Di- and Tetranuclear Copper (II) Complexes of Bis (2-Hydroxybenzylidene) Isophthalohydrazide
Source: Molecules. 2018 Oct 19;23(10):2699. doi: 10.3390/molecules23102699 (PMC6222479; doi:10.3390/molecules23102699)
Supplement: Supplementary file 1 [file molecules-23-02699-s001.zip › Complex 1.cif]

 
data_SB14Cubp
 
_audit_creation_method            'SHELXL-2014/7'
_shelx_SHELXL_version_number      '2014/7'
_chemical_name_systematic         ?
_chemical_name_common             ?
_chemical_melting_point           ?
_chemical_formula_moiety          'C22 H20 Cu2 N6 O12' 
_chemical_formula_sum
 'C22 H20 Cu2 N6 O12' 
_chemical_formula_weight          687.52

loop_
 _atom_type_symbol
 _atom_type_description
 _atom_type_scat_dispersion_real
 _atom_type_scat_dispersion_imag
 _atom_type_scat_source
 'C'  'C'   0.0033   0.0016
 'International Tables Vol C Tables 4.2.6.8 and 6.1.1.4'
 'H'  'H'   0.0000   0.0000
 'International Tables Vol C Tables 4.2.6.8 and 6.1.1.4'
 'N'  'N'   0.0061   0.0033
 'International Tables Vol C Tables 4.2.6.8 and 6.1.1.4'
 'O'  'O'   0.0106   0.0060
 'International Tables Vol C Tables 4.2.6.8 and 6.1.1.4'
 'Cu'  'Cu'   0.3201   1.2651
 'International Tables Vol C Tables 4.2.6.8 and 6.1.1.4'
 
_space_group_crystal_system       triclinic
_space_group_IT_number            2
_space_group_name_H-M_alt         'P -1'
_space_group_name_Hall            '-P 1'
 
_shelx_space_group_comment
;
The symmetry employed for this shelxl refinement is uniquely defined
by the following loop, which should always be used as a source of
symmetry information in preference to the above space-group names.
They are only intended as comments.
;
 
loop_
 _space_group_symop_operation_xyz
 'x, y, z'
 '-x, -y, -z'
 
_cell_length_a                    7.8618(4)
_cell_length_b                    10.1197(6)
_cell_length_c                    18.1173(10)
_cell_angle_alpha                 102.605(3)
_cell_angle_beta                  98.203(2)
_cell_angle_gamma                 90.384(3)
_cell_volume                      1391.19(13)
_cell_formula_units_Z             2
_cell_measurement_temperature     296(2)
_cell_measurement_reflns_used    2324
_cell_measurement_theta_min        2.33
_cell_measurement_theta_max       21.07
 
_exptl_crystal_description        plate
_exptl_crystal_colour             blue
_exptl_crystal_density_meas       ?
_exptl_crystal_density_method     ?
_exptl_crystal_density_diffrn     1.641          
_exptl_crystal_F_000              696
_exptl_transmission_factor_min    ?
_exptl_transmission_factor_max    ?
_exptl_crystal_size_max           0.216
_exptl_crystal_size_mid           0.123
_exptl_crystal_size_min           0.098
_exptl_absorpt_coefficient_mu     1.601
_shelx_estimated_absorpt_T_min    0.724
_shelx_estimated_absorpt_T_max    0.859
_exptl_absorpt_correction_type    multi-scan
_exptl_absorpt_correction_T_min   0.789
_exptl_absorpt_correction_T_max   0.850
_exptl_absorpt_process_details    sadabs
_exptl_absorpt_special_details    ?
_diffrn_ambient_temperature       296(2)
_diffrn_radiation_wavelength      0.71073
_diffrn_radiation_type            MoK\a
_diffrn_radiation_source         'sealed tube'
_diffrn_radiation_monochromator  'graphite'
_diffrn_measurement_device_type  'Bruker APEX-II CCD'
_diffrn_measurement_method       '\f and \w scans'
_diffrn_detector_area_resol_mean  ?
_diffrn_reflns_number             15443
_diffrn_reflns_av_unetI/netI      0.1577
_diffrn_reflns_av_R_equivalents   0.1063
_diffrn_reflns_limit_h_min        -9
_diffrn_reflns_limit_h_max        9
_diffrn_reflns_limit_k_min        -12
_diffrn_reflns_limit_k_max        12
_diffrn_reflns_limit_l_min        -21
_diffrn_reflns_limit_l_max        21
_diffrn_reflns_theta_min          2.329
_diffrn_reflns_theta_max          25.441
_diffrn_reflns_theta_full         25.000
_diffrn_measured_fraction_theta_max   0.896
_diffrn_measured_fraction_theta_full  0.914
_diffrn_reflns_Laue_measured_fraction_max    0.896
_diffrn_reflns_Laue_measured_fraction_full   0.914
_diffrn_reflns_point_group_measured_fraction_max   0.896
_diffrn_reflns_point_group_measured_fraction_full  0.914
_reflns_number_total              4623
_reflns_number_gt                 2132
_reflns_threshold_expression      'I > 2\s(I)'
_reflns_Friedel_coverage          0.000
_reflns_Friedel_fraction_max      .
_reflns_Friedel_fraction_full     .
 
_reflns_special_details
;
 Reflections were merged by SHELXL according to the crystal
 class for the calculation of statistics and refinement.
 
 _reflns_Friedel_fraction is defined as the number of unique
 Friedel pairs measured divided by the number that would be
 possible theoretically, ignoring centric projections and
 systematic absences.
;
 
_computing_data_collection      'Bruker APEX2'
_computing_cell_refinement      'Bruker SAINT'
_computing_data_reduction       'Bruker SAINT'
_computing_structure_solution           'SIR97 (Giacovazzo et al, 1999)'
_computing_structure_refinement 'SHELXL-2014/7 (Sheldrick, 2014)'
_computing_molecular_graphics     ?
_computing_publication_material
                                 'WinGX publication routines (Farrugia, 1999)'
_refine_special_details           ?
_refine_ls_structure_factor_coef  Fsqd
_refine_ls_matrix_type            full
_refine_ls_weighting_scheme       calc
_refine_ls_weighting_details
'w=1/[\s^2^(Fo^2^)+(0.0678P)^2^] where P=(Fo^2^+2Fc^2^)/3'
_atom_sites_solution_primary      ?
_atom_sites_solution_secondary    ?
_atom_sites_solution_hydrogens    mixed
_refine_ls_hydrogen_treatment     mixed
_refine_ls_extinction_method      none
_refine_ls_extinction_coef        .
_refine_ls_number_reflns          4623
_refine_ls_number_parameters      397
_refine_ls_number_restraints      44
_refine_ls_R_factor_all           0.1668
_refine_ls_R_factor_gt            0.0688
_refine_ls_wR_factor_ref          0.1557
_refine_ls_wR_factor_gt           0.1295
_refine_ls_goodness_of_fit_ref    0.903
_refine_ls_restrained_S_all       0.913
_refine_ls_shift/su_max           0.000
_refine_ls_shift/su_mean          0.000

loop_
  _platon_squeeze_void_nr
  _platon_squeeze_void_average_x
  _platon_squeeze_void_average_y
  _platon_squeeze_void_average_z
  _platon_squeeze_void_volume
  _platon_squeeze_void_count_electrons
  _platon_squeeze_void_content
   1 -0.500  0.500  1.000       158        56 ' '
_platon_squeeze_void_probe_radius                  1.20
_platon_squeeze_details                           ?
 
loop_
 _atom_site_label
 _atom_site_type_symbol
 _atom_site_fract_x
 _atom_site_fract_y
 _atom_site_fract_z
 _atom_site_U_iso_or_equiv
 _atom_site_adp_type
 _atom_site_occupancy
 _atom_site_site_symmetry_order  
 _atom_site_calc_flag
 _atom_site_refinement_flags_posn
 _atom_site_refinement_flags_adp
 _atom_site_refinement_flags_occupancy
 _atom_site_disorder_assembly
 _atom_site_disorder_group
C1 C 0.1344(8) 0.6815(7) 0.6332(4) 0.0361(19) Uani 1 1 d . . . . .
C2 C 0.0754(9) 0.7966(8) 0.6818(4) 0.049(2) Uani 1 1 d . . . . .
H2 H 0.0485 0.7880 0.7289 0.059 Uiso 1 1 calc R U . . .
C3 C 0.0566(11) 0.9182(9) 0.6625(5) 0.059(2) Uani 1 1 d . . . . .
H3 H 0.0180 0.9899 0.6968 0.071 Uiso 1 1 calc R U . . .
C4 C 0.0929(11) 0.9391(8) 0.5939(5) 0.059(2) Uani 1 1 d . . . . .
H4 H 0.0831 1.0235 0.5816 0.071 Uiso 1 1 calc R U . . .
C5 C 0.1440(9) 0.8297(8) 0.5446(5) 0.048(2) Uani 1 1 d . . . . .
H5 H 0.1653 0.8416 0.4972 0.058 Uiso 1 1 calc R U . . .
C6 C 0.1669(8) 0.7004(7) 0.5602(4) 0.0313(17) Uani 1 1 d . . . . .
C7 C 0.2182(9) 0.5971(7) 0.5031(4) 0.042(2) Uani 1 1 d . . . . .
H7 H 0.2326 0.6169 0.4565 0.050 Uiso 1 1 calc R U . . .
C8 C 0.3192(8) 0.2571(7) 0.4679(4) 0.0350(18) Uani 1 1 d . . . . .
C9 C 0.3740(8) 0.1492(7) 0.4074(4) 0.0323(17) Uani 1 1 d . . . . .
C10 C 0.3702(9) 0.0171(7) 0.4163(4) 0.042(2) Uani 1 1 d . . . . .
H10 H 0.3351 -0.0010 0.4601 0.051 Uiso 1 1 calc R U . . .
C11 C 0.4168(10) -0.0883(8) 0.3620(4) 0.049(2) Uani 1 1 d . . . . .
H11 H 0.4112 -0.1768 0.3686 0.059 Uiso 1 1 calc R U . . .
C12 C 0.4721(9) -0.0612(7) 0.2976(4) 0.046(2) Uani 1 1 d . . . . .
H12 H 0.5044 -0.1317 0.2606 0.055 Uiso 1 1 calc R U . . .
C13 C 0.4793(9) 0.0701(7) 0.2882(4) 0.0304(17) Uani 1 1 d . . . . .
C14 C 0.4320(8) 0.1737(6) 0.3430(4) 0.0250(16) Uani 1 1 d . . . . .
H14 H 0.4391 0.2622 0.3366 0.030 Uiso 1 1 calc R U . . .
C15 C 0.5374(9) 0.1060(7) 0.2213(4) 0.0342(18) Uani 1 1 d . . . . .
C16 C 0.7036(9) -0.0257(9) 0.0538(4) 0.051(2) Uani 1 1 d . . . . .
H16 H 0.7101 -0.1163 0.0563 0.061 Uiso 1 1 calc R U . . .
C17 C 0.7556(10) 0.0156(8) -0.0107(4) 0.050(2) Uani 1 1 d . U . . .
C18 C 0.8165(11) -0.0879(9) -0.0659(5) 0.065(3) Uani 1 1 d . U . . .
H18 H 0.8210 -0.1764 -0.0592 0.078 Uiso 1 1 calc R U . . .
C19 C 0.8696(11) -0.0556(10) -0.1302(5) 0.075(3) Uani 1 1 d . U . . .
H19 H 0.9098 -0.1234 -0.1663 0.089 Uiso 1 1 calc R U . . .
C20 C 0.8639(12) 0.0689(11) -0.1409(6) 0.085(3) Uani 1 1 d . U . . .
H20 H 0.9035 0.0875 -0.1836 0.102 Uiso 1 1 calc R U . . .
C21 C 0.8011(12) 0.1719(10) -0.0905(5) 0.074(3) Uani 1 1 d . U . . .
H21 H 0.7953 0.2583 -0.1003 0.089 Uiso 1 1 calc R U . . .
C22 C 0.7445(11) 0.1471(9) -0.0231(5) 0.060(2) Uani 1 1 d . U . . .
N1 N 0.2459(7) 0.4766(6) 0.5126(3) 0.0317(14) Uani 1 1 d . . . . .
N2 N 0.2963(8) 0.3798(6) 0.4532(3) 0.0405(16) Uani 1 1 d D . . . .
N3 N 0.6491(7) 0.0577(6) 0.1078(3) 0.0444(16) Uani 1 1 d . . . . .
N4 N 0.5961(8) 0.0111(6) 0.1686(3) 0.0410(16) Uani 1 1 d D . . . .
N5 N 0.6317(11) 0.4784(7) 0.7011(5) 0.059(2) Uani 1 1 d . . . . .
N6 N 0.0625(13) 0.2864(7) 0.6910(5) 0.061(2) Uani 1 1 d . . . . .
O1 O 0.1569(7) 0.5678(5) 0.6555(3) 0.0469(14) Uani 1 1 d . . . . .
O2 O 0.2957(6) 0.2370(4) 0.5315(3) 0.0412(13) Uani 1 1 d . . . . .
O3 O 0.6831(9) 0.2512(6) 0.0229(3) 0.081(2) Uani 1 1 d . . . . .
O4 O 0.5338(6) 0.2249(5) 0.2123(3) 0.0475(14) Uani 1 1 d . . . . .
O5 O 0.4598(14) 0.4042(9) 0.1100(4) 0.135(4) Uani 1 1 d D . . . .
O6 O 0.8097(11) 0.3903(8) 0.1847(4) 0.115(3) Uani 1 1 d D . . . .
O51 O 0.5402(8) 0.4548(6) 0.6374(4) 0.0695(18) Uani 1 1 d . . . . .
O52 O 0.5977(10) 0.4285(6) 0.7527(3) 0.090(2) Uani 1 1 d . . . . .
O53 O 0.7593(9) 0.5572(7) 0.7090(4) 0.092(2) Uani 1 1 d . . . . .
O61 O 0.2169(9) 0.3164(6) 0.6875(3) 0.0630(17) Uani 1 1 d . . . . .
O62 O -0.0480(10) 0.2878(7) 0.6351(5) 0.098(2) Uani 1 1 d . . . . .
O63 O 0.0261(10) 0.2518(7) 0.7497(4) 0.099(2) Uani 1 1 d . . . . .
Cu1 Cu 0.23336(12) 0.40295(9) 0.60150(5) 0.0422(3) Uani 1 1 d . . . . .
Cu2 Cu 0.61557(15) 0.25025(11) 0.11836(6) 0.0645(4) Uani 1 1 d D . . . .
H5A H 0.433(12) 0.457(8) 0.153(3) 0.097 Uiso 1 1 d D U . . .
H5B H 0.422(11) 0.420(9) 0.063(2) 0.097 Uiso 1 1 d D U . . .
H6A H 0.791(7) 0.421(7) 0.2323(18) 0.097 Uiso 1 1 d D U . . .
H6B H 0.906(5) 0.391(7) 0.165(3) 0.097 Uiso 1 1 d D U . . .
H4N H 0.619(11) -0.076(4) 0.170(5) 0.097 Uiso 1 1 d D U . . .
H2N H 0.301(11) 0.406(9) 0.410(3) 0.097 Uiso 1 1 d D U . . .
 
loop_
 _atom_site_aniso_label
 _atom_site_aniso_U_11
 _atom_site_aniso_U_22
 _atom_site_aniso_U_33
 _atom_site_aniso_U_23
 _atom_site_aniso_U_13
 _atom_site_aniso_U_12
C1 0.033(5) 0.038(5) 0.033(4) -0.002(4) 0.003(4) 0.002(4)
C2 0.038(5) 0.064(6) 0.042(5) -0.007(4) 0.018(4) 0.003(4)
C3 0.062(6) 0.049(6) 0.057(6) -0.001(5) 0.000(5) 0.016(5)
C4 0.074(6) 0.036(5) 0.063(6) 0.010(5) 0.002(5) 0.015(4)
C5 0.045(5) 0.047(5) 0.056(5) 0.017(4) 0.009(4) 0.004(4)
C6 0.035(4) 0.030(4) 0.030(4) 0.007(3) 0.007(3) 0.008(3)
C7 0.053(5) 0.036(5) 0.041(5) 0.017(4) 0.007(4) 0.014(4)
C8 0.026(4) 0.041(5) 0.036(5) 0.006(4) 0.000(4) 0.000(4)
C9 0.031(4) 0.039(5) 0.032(4) 0.020(4) 0.004(3) -0.001(3)
C10 0.053(5) 0.046(5) 0.036(5) 0.024(4) 0.009(4) 0.002(4)
C11 0.053(6) 0.038(5) 0.056(5) 0.003(4) 0.014(4) 0.004(4)
C12 0.056(5) 0.043(5) 0.042(5) 0.010(4) 0.018(4) -0.003(4)
C13 0.035(4) 0.029(4) 0.028(4) 0.008(3) 0.008(3) -0.005(3)
C14 0.030(4) 0.013(4) 0.033(4) 0.009(3) 0.002(3) -0.003(3)
C15 0.048(5) 0.025(4) 0.027(4) -0.001(4) 0.006(4) -0.002(4)
C16 0.033(5) 0.085(6) 0.034(5) 0.010(5) 0.007(4) 0.000(4)
C17 0.042(3) 0.061(4) 0.042(3) 0.001(3) 0.010(3) -0.004(3)
C18 0.058(4) 0.077(4) 0.059(4) 0.009(3) 0.011(3) 0.004(3)
C19 0.066(4) 0.089(4) 0.065(4) 0.003(3) 0.021(3) 0.004(3)
C20 0.082(4) 0.097(4) 0.076(4) 0.013(3) 0.019(3) -0.006(3)
C21 0.077(4) 0.080(4) 0.069(4) 0.018(3) 0.019(3) -0.007(3)
C22 0.062(4) 0.070(4) 0.049(4) 0.011(3) 0.016(3) -0.011(3)
N1 0.039(4) 0.035(4) 0.022(3) 0.003(3) 0.011(3) 0.006(3)
N2 0.058(4) 0.035(4) 0.038(4) 0.021(3) 0.020(3) 0.017(3)
N3 0.041(4) 0.067(5) 0.029(4) 0.014(3) 0.014(3) 0.000(3)
N4 0.048(4) 0.041(4) 0.033(4) 0.003(3) 0.011(3) 0.001(3)
N5 0.078(6) 0.046(5) 0.061(6) 0.021(4) 0.024(5) 0.010(4)
N6 0.098(8) 0.039(4) 0.044(5) 0.001(4) 0.019(5) 0.002(5)
O1 0.074(4) 0.038(3) 0.038(3) 0.017(2) 0.026(3) 0.013(3)
O2 0.064(4) 0.035(3) 0.034(3) 0.020(2) 0.018(3) 0.009(2)
O3 0.134(6) 0.079(4) 0.041(4) 0.019(3) 0.039(4) -0.010(4)
O4 0.067(4) 0.038(3) 0.043(3) 0.009(3) 0.026(3) -0.003(3)
O5 0.229(10) 0.137(7) 0.069(5) 0.059(5) 0.063(6) 0.098(7)
O6 0.174(8) 0.127(6) 0.038(4) -0.008(4) 0.038(4) -0.070(6)
O51 0.066(4) 0.097(5) 0.052(4) 0.026(4) 0.015(4) 0.008(4)
O52 0.159(7) 0.070(4) 0.054(4) 0.034(4) 0.033(4) 0.006(4)
O53 0.071(5) 0.079(5) 0.128(6) 0.036(5) 0.005(4) -0.003(4)
O61 0.075(5) 0.074(4) 0.057(4) 0.035(3) 0.031(4) 0.013(4)
O62 0.101(6) 0.095(5) 0.098(6) 0.035(5) -0.005(5) -0.010(4)
O63 0.147(7) 0.097(5) 0.066(5) 0.034(4) 0.041(5) -0.012(5)
Cu1 0.0605(7) 0.0384(6) 0.0337(6) 0.0142(4) 0.0173(5) 0.0078(5)
Cu2 0.0995(10) 0.0601(7) 0.0383(6) 0.0104(5) 0.0255(6) -0.0038(6)
 
_geom_special_details
;
 All esds (except the esd in the dihedral angle between two l.s. planes)
 are estimated using the full covariance matrix.  The cell esds are taken
 into account individually in the estimation of esds in distances, angles
 and torsion angles; correlations between esds in cell parameters are only
 used when they are defined by crystal symmetry.  An approximate (isotropic)
 treatment of cell esds is used for estimating esds involving l.s. planes.
;
 
loop_
 _geom_bond_atom_site_label_1
 _geom_bond_atom_site_label_2
 _geom_bond_distance
 _geom_bond_site_symmetry_2
 _geom_bond_publ_flag
C1 O1 1.305(8) . ?
C1 C2 1.423(9) . ?
C1 C6 1.435(9) . ?
C2 C3 1.354(11) . ?
C2 H2 0.9300 . ?
C3 C4 1.373(11) . ?
C3 H3 0.9300 . ?
C4 C5 1.363(10) . ?
C4 H4 0.9300 . ?
C5 C6 1.405(9) . ?
C5 H5 0.9300 . ?
C6 C7 1.406(9) . ?
C7 N1 1.285(8) . ?
C7 H7 0.9300 . ?
C8 O2 1.251(8) . ?
C8 N2 1.333(9) . ?
C8 C9 1.483(9) . ?
C9 C10 1.382(9) . ?
C9 C14 1.382(9) . ?
C10 C11 1.374(9) . ?
C10 H10 0.9300 . ?
C11 C12 1.381(10) . ?
C11 H11 0.9300 . ?
C12 C13 1.379(9) . ?
C12 H12 0.9300 . ?
C13 C14 1.371(8) . ?
C13 C15 1.469(9) . ?
C14 H14 0.9300 . ?
C15 O4 1.249(8) . ?
C15 N4 1.332(8) . ?
C16 N3 1.270(9) . ?
C16 C17 1.434(10) . ?
C16 H16 0.9300 . ?
C17 C22 1.398(11) . ?
C17 C18 1.419(10) . ?
C18 C19 1.394(12) . ?
C18 H18 0.9300 . ?
C19 C20 1.315(12) . ?
C19 H19 0.9300 . ?
C20 C21 1.373(12) . ?
C20 H20 0.9300 . ?
C21 C22 1.427(11) . ?
C21 H21 0.9300 . ?
C22 O3 1.333(9) . ?
N1 N2 1.393(7) . ?
N1 Cu1 1.931(5) . ?
N2 H2N 0.89(2) . ?
N3 N4 1.403(8) . ?
N3 Cu2 1.939(6) . ?
N4 H4N 0.91(2) . ?
N5 O52 1.215(8) . ?
N5 O51 1.243(8) . ?
N5 O53 1.249(9) . ?
N6 O62 1.240(9) . ?
N6 O63 1.258(9) . ?
N6 O61 1.263(9) . ?
O1 Cu1 1.889(5) . ?
O2 Cu1 1.982(4) . ?
O3 Cu2 1.883(5) . ?
O4 Cu2 1.970(5) . ?
O5 Cu2 2.006(8) . ?
O5 H5A 0.90(2) . ?
O5 H5B 0.90(2) . ?
O6 Cu2 2.118(7) . ?
O6 H6A 0.88(2) . ?
O6 H6B 0.89(2) . ?
O51 Cu1 2.430(6) . ?
O61 Cu1 1.966(6) . ?
 
loop_
 _geom_angle_atom_site_label_1
 _geom_angle_atom_site_label_2
 _geom_angle_atom_site_label_3
 _geom_angle
 _geom_angle_site_symmetry_1
 _geom_angle_site_symmetry_3
 _geom_angle_publ_flag
O1 C1 C2 120.7(7) . . ?
O1 C1 C6 123.7(6) . . ?
C2 C1 C6 115.6(7) . . ?
C3 C2 C1 122.9(8) . . ?
C3 C2 H2 118.5 . . ?
C1 C2 H2 118.5 . . ?
C2 C3 C4 122.1(8) . . ?
C2 C3 H3 119.0 . . ?
C4 C3 H3 119.0 . . ?
C5 C4 C3 116.7(8) . . ?
C5 C4 H4 121.7 . . ?
C3 C4 H4 121.7 . . ?
C4 C5 C6 124.8(8) . . ?
C4 C5 H5 117.6 . . ?
C6 C5 H5 117.6 . . ?
C5 C6 C7 118.2(7) . . ?
C5 C6 C1 117.9(6) . . ?
C7 C6 C1 124.0(6) . . ?
N1 C7 C6 122.7(7) . . ?
N1 C7 H7 118.6 . . ?
C6 C7 H7 118.6 . . ?
O2 C8 N2 119.7(6) . . ?
O2 C8 C9 122.4(6) . . ?
N2 C8 C9 117.9(7) . . ?
C10 C9 C14 117.9(6) . . ?
C10 C9 C8 118.6(7) . . ?
C14 C9 C8 123.5(6) . . ?
C11 C10 C9 121.7(7) . . ?
C11 C10 H10 119.1 . . ?
C9 C10 H10 119.1 . . ?
C10 C11 C12 119.2(7) . . ?
C10 C11 H11 120.4 . . ?
C12 C11 H11 120.4 . . ?
C13 C12 C11 120.0(7) . . ?
C13 C12 H12 120.0 . . ?
C11 C12 H12 120.0 . . ?
C14 C13 C12 119.8(6) . . ?
C14 C13 C15 117.4(6) . . ?
C12 C13 C15 122.8(6) . . ?
C13 C14 C9 121.3(6) . . ?
C13 C14 H14 119.3 . . ?
C9 C14 H14 119.3 . . ?
O4 C15 N4 118.5(7) . . ?
O4 C15 C13 121.3(6) . . ?
N4 C15 C13 120.2(6) . . ?
N3 C16 C17 122.1(8) . . ?
N3 C16 H16 119.0 . . ?
C17 C16 H16 119.0 . . ?
C22 C17 C18 119.4(8) . . ?
C22 C17 C16 124.6(8) . . ?
C18 C17 C16 116.0(8) . . ?
C19 C18 C17 119.3(9) . . ?
C19 C18 H18 120.3 . . ?
C17 C18 H18 120.3 . . ?
C20 C19 C18 121.4(10) . . ?
C20 C19 H19 119.3 . . ?
C18 C19 H19 119.3 . . ?
C19 C20 C21 121.7(10) . . ?
C19 C20 H20 119.2 . . ?
C21 C20 H20 119.2 . . ?
C20 C21 C22 120.4(9) . . ?
C20 C21 H21 119.8 . . ?
C22 C21 H21 119.8 . . ?
O3 C22 C17 124.9(8) . . ?
O3 C22 C21 117.3(8) . . ?
C17 C22 C21 117.8(8) . . ?
C7 N1 N2 119.3(6) . . ?
C7 N1 Cu1 129.4(5) . . ?
N2 N1 Cu1 111.3(4) . . ?
C8 N2 N1 115.0(6) . . ?
C8 N2 H2N 129(6) . . ?
N1 N2 H2N 116(6) . . ?
C16 N3 N4 119.7(7) . . ?
C16 N3 Cu2 129.0(6) . . ?
N4 N3 Cu2 111.3(4) . . ?
C15 N4 N3 115.0(6) . . ?
C15 N4 H4N 128(6) . . ?
N3 N4 H4N 116(6) . . ?
O52 N5 O51 121.7(9) . . ?
O52 N5 O53 122.2(9) . . ?
O51 N5 O53 116.1(8) . . ?
O62 N6 O63 121.9(10) . . ?
O62 N6 O61 118.6(8) . . ?
O63 N6 O61 119.4(9) . . ?
C1 O1 Cu1 128.3(4) . . ?
C8 O2 Cu1 112.7(4) . . ?
C22 O3 Cu2 126.1(6) . . ?
C15 O4 Cu2 114.6(4) . . ?
Cu2 O5 H5A 119(6) . . ?
Cu2 O5 H5B 119(6) . . ?
H5A O5 H5B 122(8) . . ?
Cu2 O6 H6A 113(2) . . ?
Cu2 O6 H6B 115(2) . . ?
H6A O6 H6B 129(4) . . ?
N5 O51 Cu1 130.9(5) . . ?
N6 O61 Cu1 111.3(5) . . ?
O1 Cu1 N1 91.8(2) . . ?
O1 Cu1 O61 91.4(2) . . ?
N1 Cu1 O61 176.3(2) . . ?
O1 Cu1 O2 171.7(2) . . ?
N1 Cu1 O2 81.2(2) . . ?
O61 Cu1 O2 95.5(2) . . ?
O1 Cu1 O51 97.4(2) . . ?
N1 Cu1 O51 87.7(2) . . ?
O61 Cu1 O51 93.8(3) . . ?
O2 Cu1 O51 86.7(2) . . ?
O3 Cu2 N3 93.1(3) . . ?
O3 Cu2 O4 172.6(2) . . ?
N3 Cu2 O4 80.6(2) . . ?
O3 Cu2 O5 91.2(3) . . ?
N3 Cu2 O5 150.1(4) . . ?
O4 Cu2 O5 92.4(3) . . ?
O3 Cu2 O6 96.4(3) . . ?
N3 Cu2 O6 119.2(3) . . ?
O4 Cu2 O6 90.1(2) . . ?
O5 Cu2 O6 89.6(4) . . ?
 
loop_
 _geom_torsion_atom_site_label_1
 _geom_torsion_atom_site_label_2
 _geom_torsion_atom_site_label_3
 _geom_torsion_atom_site_label_4
 _geom_torsion
 _geom_torsion_site_symmetry_1
 _geom_torsion_site_symmetry_2
 _geom_torsion_site_symmetry_3
 _geom_torsion_site_symmetry_4
 _geom_torsion_publ_flag
O1 C1 C2 C3 177.3(7) . . . . ?
C6 C1 C2 C3 -2.4(11) . . . . ?
C1 C2 C3 C4 0.3(13) . . . . ?
C2 C3 C4 C5 2.0(13) . . . . ?
C3 C4 C5 C6 -2.1(13) . . . . ?
C4 C5 C6 C7 179.2(7) . . . . ?
C4 C5 C6 C1 0.0(11) . . . . ?
O1 C1 C6 C5 -177.5(6) . . . . ?
C2 C1 C6 C5 2.2(10) . . . . ?
O1 C1 C6 C7 3.3(11) . . . . ?
C2 C1 C6 C7 -177.0(6) . . . . ?
C5 C6 C7 N1 178.5(7) . . . . ?
C1 C6 C7 N1 -2.3(11) . . . . ?
O2 C8 C9 C10 11.4(10) . . . . ?
N2 C8 C9 C10 -169.1(6) . . . . ?
O2 C8 C9 C14 -167.3(6) . . . . ?
N2 C8 C9 C14 12.1(10) . . . . ?
C14 C9 C10 C11 -2.1(10) . . . . ?
C8 C9 C10 C11 179.1(6) . . . . ?
C9 C10 C11 C12 1.3(11) . . . . ?
C10 C11 C12 C13 -0.3(11) . . . . ?
C11 C12 C13 C14 0.2(11) . . . . ?
C11 C12 C13 C15 179.7(7) . . . . ?
C12 C13 C14 C9 -1.1(10) . . . . ?
C15 C13 C14 C9 179.3(6) . . . . ?
C10 C9 C14 C13 2.0(10) . . . . ?
C8 C9 C14 C13 -179.2(6) . . . . ?
C14 C13 C15 O4 -4.4(10) . . . . ?
C12 C13 C15 O4 176.1(6) . . . . ?
C14 C13 C15 N4 175.4(6) . . . . ?
C12 C13 C15 N4 -4.1(11) . . . . ?
N3 C16 C17 C22 -3.2(12) . . . . ?
N3 C16 C17 C18 179.0(7) . . . . ?
C22 C17 C18 C19 2.1(12) . . . . ?
C16 C17 C18 C19 -179.9(7) . . . . ?
C17 C18 C19 C20 -0.2(14) . . . . ?
C18 C19 C20 C21 -1.9(15) . . . . ?
C19 C20 C21 C22 2.0(15) . . . . ?
C18 C17 C22 O3 177.2(8) . . . . ?
C16 C17 C22 O3 -0.5(13) . . . . ?
C18 C17 C22 C21 -2.0(12) . . . . ?
C16 C17 C22 C21 -179.8(7) . . . . ?
C20 C21 C22 O3 -179.3(8) . . . . ?
C20 C21 C22 C17 0.0(13) . . . . ?
C6 C7 N1 N2 180.0(6) . . . . ?
C6 C7 N1 Cu1 -1.6(11) . . . . ?
O2 C8 N2 N1 -0.2(10) . . . . ?
C9 C8 N2 N1 -179.6(6) . . . . ?
C7 N1 N2 C8 -178.9(6) . . . . ?
Cu1 N1 N2 C8 2.3(7) . . . . ?
C17 C16 N3 N4 178.5(6) . . . . ?
C17 C16 N3 Cu2 1.6(11) . . . . ?
O4 C15 N4 N3 0.3(9) . . . . ?
C13 C15 N4 N3 -179.5(6) . . . . ?
C16 N3 N4 C15 -178.5(7) . . . . ?
Cu2 N3 N4 C15 -1.1(7) . . . . ?
C2 C1 O1 Cu1 180.0(5) . . . . ?
C6 C1 O1 Cu1 -0.4(10) . . . . ?
N2 C8 O2 Cu1 -2.0(8) . . . . ?
C9 C8 O2 Cu1 177.4(5) . . . . ?
C17 C22 O3 Cu2 5.6(12) . . . . ?
C21 C22 O3 Cu2 -175.2(6) . . . . ?
N4 C15 O4 Cu2 0.7(8) . . . . ?
C13 C15 O4 Cu2 -179.5(5) . . . . ?
O52 N5 O51 Cu1 30.3(11) . . . . ?
O53 N5 O51 Cu1 -149.1(6) . . . . ?
O62 N6 O61 Cu1 14.4(9) . . . . ?
O63 N6 O61 Cu1 -167.9(5) . . . . ?
C1 O1 Cu1 N1 -2.3(6) . . . . ?
C1 O1 Cu1 O61 179.7(6) . . . . ?
C1 O1 Cu1 O51 85.6(6) . . . . ?
C22 O3 Cu2 N3 -5.5(7) . . . . ?
C22 O3 Cu2 O5 -156.0(8) . . . . ?
C22 O3 Cu2 O6 114.4(7) . . . . ?
 
loop_
 _geom_hbond_atom_site_label_D 
 _geom_hbond_atom_site_label_H 
 _geom_hbond_atom_site_label_A 
 _geom_hbond_distance_DH 
 _geom_hbond_distance_HA 
 _geom_hbond_distance_DA 
 _geom_hbond_angle_DHA 
 _geom_hbond_site_symmetry_A 
C7 H7 O51  0.93 2.64 3.343(9) 133.0 2_666
C7 H7 O62  0.93 2.41 3.123(11) 133.1 2_566
O5 H5A O52  0.90(2) 1.89(2) 2.783(10) 174(9) 2_666
O6 H6A O1  0.88(2) 1.99(4) 2.806(8) 153(8) 2_666
N2 H2N N5  0.89(2) 2.64(3) 3.520(10) 167(8) 2_666
N2 H2N O51  0.89(2) 2.25(6) 2.988(8) 140(8) 2_666
N2 H2N O53  0.89(2) 2.25(3) 3.113(9) 164(8) 2_666
 
_refine_diff_density_max    0.660
_refine_diff_density_min   -0.348
_refine_diff_density_rms    0.103

_shelx_res_file
;

    shelx.res created by SHELXL-2014/7

TITL SIR97 run in space group P -1
CELL  0.71073   7.8618  10.1197  18.1173  102.605   98.203   90.384
ZERR     2.00   0.0004   0.0006   0.0010    0.003    0.002    0.003
LATT   1
SFAC  C    H    N    O    CU
UNIT  44 40 12 24 4
MERG   2
DFIX     0.900   0.020 H2N N2
ISOR     0.004 C17 C19 C22 C18 C20 C21
DFIX     0.900   0.020 O6 H6A
DFIX     0.900   0.020 H6B O6
DFIX     0.900   0.020 O5 H5B
DFIX     0.900   0.020 O5 H5A
dfix 2.6 0.02 cu2 h6a
dfix 2.6 0.02 cu2 h6b
DFIX     0.900   0.020 H4N N4
EQIV $1 -x+1, -y+1, -z+1
HTAB C7 O51_$1
EQIV $2 -x, -y+1, -z+1
HTAB C7 O62_$2
HTAB O5 O52_$1
HTAB O6 O1_$1
HTAB N2 N5_$1
HTAB N2 O51_$1
HTAB N2 O53_$1
FMAP   2
PLAN   25
SIZE     0.098   0.123   0.216
ACTA    50.00
HTAB    2.00000
BOND   $H
CONF
LIST   4
L.S.  10
TEMP    23.00
WGHT    0.067800
FVAR       0.81428
C1    1    0.134382    0.681476    0.633188    11.00000    0.03262    0.03826 =
         0.03255   -0.00169    0.00349    0.00192
C2    1    0.075377    0.796599    0.681783    11.00000    0.03753    0.06358 =
         0.04192   -0.00660    0.01771    0.00349
AFIX  43
H2    2    0.048474    0.787962    0.728899    11.00000   -1.20000
AFIX   0
C3    1    0.056640    0.918202    0.662488    11.00000    0.06200    0.04932 =
         0.05711   -0.00060   -0.00029    0.01561
AFIX  43
H3    2    0.017972    0.989876    0.696793    11.00000   -1.20000
AFIX   0
C4    1    0.092923    0.939060    0.593867    11.00000    0.07391    0.03637 =
         0.06307    0.00950    0.00159    0.01464
AFIX  43
H4    2    0.083126    1.023536    0.581611    11.00000   -1.20000
AFIX   0
C5    1    0.144020    0.829741    0.544615    11.00000    0.04547    0.04650 =
         0.05635    0.01721    0.00934    0.00405
AFIX  43
H5    2    0.165288    0.841638    0.497241    11.00000   -1.20000
AFIX   0
C6    1    0.166901    0.700438    0.560181    11.00000    0.03504    0.02970 =
         0.03021    0.00724    0.00696    0.00795
C7    1    0.218169    0.597117    0.503090    11.00000    0.05283    0.03614 =
         0.04060    0.01749    0.00670    0.01417
AFIX  43
H7    2    0.232605    0.616896    0.456540    11.00000   -1.20000
AFIX   0
C8    1    0.319236    0.257137    0.467910    11.00000    0.02597    0.04108 =
         0.03550    0.00604   -0.00024   -0.00011
C9    1    0.373998    0.149201    0.407406    11.00000    0.03106    0.03869 =
         0.03229    0.01966    0.00385   -0.00095
C10   1    0.370181    0.017077    0.416250    11.00000    0.05273    0.04649 =
         0.03565    0.02381    0.00901    0.00176
AFIX  43
H10   2    0.335147   -0.001022    0.460071    11.00000   -1.20000
AFIX   0
C11   1    0.416797   -0.088295    0.361992    11.00000    0.05325    0.03762 =
         0.05605    0.00339    0.01383    0.00365
AFIX  43
H11   2    0.411203   -0.176757    0.368555    11.00000   -1.20000
AFIX   0
C12   1    0.472052   -0.061239    0.297598    11.00000    0.05608    0.04258 =
         0.04232    0.00983    0.01797   -0.00265
AFIX  43
H12   2    0.504410   -0.131668    0.260583    11.00000   -1.20000
AFIX   0
C13   1    0.479267    0.070121    0.288159    11.00000    0.03540    0.02912 =
         0.02816    0.00760    0.00793   -0.00521
C14   1    0.432017    0.173691    0.342959    11.00000    0.02976    0.01284 =
         0.03335    0.00877    0.00241   -0.00272
AFIX  43
H14   2    0.439146    0.262228    0.336643    11.00000   -1.20000
AFIX   0
C15   1    0.537401    0.105981    0.221278    11.00000    0.04762    0.02545 =
         0.02653   -0.00115    0.00622   -0.00177
C16   1    0.703648   -0.025654    0.053850    11.00000    0.03337    0.08516 =
         0.03381    0.01025    0.00654   -0.00016
AFIX  43
H16   2    0.710094   -0.116345    0.056336    11.00000   -1.20000
AFIX   0
C17   1    0.755577    0.015632   -0.010684    11.00000    0.04150    0.06149 =
         0.04210    0.00094    0.00996   -0.00353
C18   1    0.816515   -0.087906   -0.065882    11.00000    0.05787    0.07671 =
         0.05899    0.00947    0.01124    0.00374
AFIX  43
H18   2    0.820989   -0.176433   -0.059210    11.00000   -1.20000
AFIX   0
C19   1    0.869590   -0.055562   -0.130192    11.00000    0.06614    0.08920 =
         0.06535    0.00341    0.02086    0.00447
AFIX  43
H19   2    0.909847   -0.123361   -0.166298    11.00000   -1.20000
AFIX   0
C20   1    0.863922    0.068860   -0.140875    11.00000    0.08190    0.09728 =
         0.07620    0.01321    0.01887   -0.00556
AFIX  43
H20   2    0.903505    0.087532   -0.183645    11.00000   -1.20000
AFIX   0
C21   1    0.801061    0.171872   -0.090498    11.00000    0.07744    0.07959 =
         0.06909    0.01792    0.01872   -0.00730
AFIX  43
H21   2    0.795301    0.258305   -0.100316    11.00000   -1.20000
AFIX   0
C22   1    0.744496    0.147094   -0.023144    11.00000    0.06213    0.06981 =
         0.04919    0.01140    0.01595   -0.01120
N1    3    0.245874    0.476562    0.512593    11.00000    0.03861    0.03535 =
         0.02176    0.00331    0.01108    0.00554
N2    3    0.296262    0.379789    0.453220    11.00000    0.05813    0.03545 =
         0.03784    0.02066    0.01996    0.01739
N3    3    0.649103    0.057720    0.107751    11.00000    0.04131    0.06716 =
         0.02881    0.01375    0.01395   -0.00043
N4    3    0.596053    0.011113    0.168644    11.00000    0.04803    0.04112 =
         0.03286    0.00285    0.01091    0.00093
N5    3    0.631748    0.478432    0.701110    11.00000    0.07814    0.04606 =
         0.06105    0.02065    0.02385    0.01024
N6    3    0.062548    0.286392    0.691006    11.00000    0.09828    0.03896 =
         0.04379    0.00102    0.01903    0.00150
O1    4    0.156883    0.567801    0.655463    11.00000    0.07427    0.03796 =
         0.03781    0.01698    0.02564    0.01255
O2    4    0.295670    0.236952    0.531458    11.00000    0.06385    0.03491 =
         0.03379    0.01974    0.01836    0.00950
O3    4    0.683119    0.251196    0.022863    11.00000    0.13389    0.07872 =
         0.04080    0.01866    0.03865   -0.01010
O4    4    0.533760    0.224948    0.212344    11.00000    0.06658    0.03785 =
         0.04347    0.00931    0.02602   -0.00264
O5    4    0.459751    0.404173    0.110016    11.00000    0.22942    0.13660 =
         0.06949    0.05928    0.06281    0.09842
O6    4    0.809682    0.390282    0.184745    11.00000    0.17408    0.12689 =
         0.03839   -0.00810    0.03763   -0.06999
O51   4    0.540193    0.454791    0.637443    11.00000    0.06642    0.09669 =
         0.05165    0.02633    0.01457    0.00795
O52   4    0.597715    0.428549    0.752743    11.00000    0.15917    0.06982 =
         0.05431    0.03380    0.03335    0.00639
O53   4    0.759297    0.557179    0.708977    11.00000    0.07080    0.07916 =
         0.12788    0.03628    0.00477   -0.00294
O61   4    0.216937    0.316361    0.687509    11.00000    0.07460    0.07366 =
         0.05675    0.03535    0.03077    0.01331
O62   4   -0.048047    0.287764    0.635084    11.00000    0.10075    0.09486 =
         0.09806    0.03536   -0.00482   -0.01043
O63   4    0.026086    0.251832    0.749707    11.00000    0.14691    0.09733 =
         0.06600    0.03423    0.04074   -0.01202
CU1   5    0.233356    0.402949    0.601499    11.00000    0.06053    0.03843 =
         0.03369    0.01418    0.01726    0.00781
CU2   5    0.615568    0.250248    0.118360    11.00000    0.09947    0.06008 =
         0.03835    0.01042    0.02548   -0.00379
H5A   2    0.433465    0.457248    0.153136    11.00000   -1.50000
H5B   2    0.422012    0.419864    0.063494    11.00000   -1.50000
H6A   2    0.791193    0.420767    0.232295    11.00000   -1.50000
H6B   2    0.906334    0.391209    0.164886    11.00000   -1.50000
H4N   2    0.619055   -0.076140    0.170324    11.00000   -1.50000
H2N   2    0.301096    0.405933    0.409613    11.00000   -1.50000
HKLF    4

REM  SIR97 run in space group P -1
REM R1 =  0.0688 for    2132 Fo > 4sig(Fo)  and  0.1668 for all    4623 data
REM    397 parameters refined using     44 restraints

END

WGHT      0.0678      0.0000

REM Instructions for potential hydrogen bonds
HTAB C7 O51_$1
HTAB C7 O62_$2
HTAB O5 O52_$1
HTAB O6 O1_$1
HTAB N2 N5_$1
HTAB N2 O51_$1
HTAB N2 O53_$1

REM Highest difference peak  0.660,  deepest hole -0.348,  1-sigma level  0.103
Q1    1   0.8711  0.0045 -0.1409  11.00000  0.05    0.66
Q2    1   0.8520 -0.1406 -0.1365  11.00000  0.05    0.59
Q3    1   0.7681  0.0833 -0.0239  11.00000  0.05    0.56
Q4    1   0.2190  0.2074  0.7951  11.00000  0.05    0.54
Q5    1   0.7754 -0.0394 -0.0105  11.00000  0.05    0.52
Q6    1   0.1184  0.3012  0.6131  11.00000  0.05    0.48
Q7    1   0.5961  0.1563  0.0734  11.00000  0.05    0.48
Q8    1   0.6828  0.3374  0.0138  11.00000  0.05    0.46
Q9    1   0.8475  0.1347 -0.1599  11.00000  0.05    0.45
Q10   1   0.8202 -0.0364 -0.0736  11.00000  0.05    0.42
Q11   1   0.2347  0.4988  0.6430  11.00000  0.05    0.41
Q12   1   0.0916  0.3711  0.8142  11.00000  0.05    0.40
Q13   1   0.2196  0.3089  0.5564  11.00000  0.05    0.40
Q14   1   0.4329  0.4036  0.7303  11.00000  0.05    0.38
Q15   1   0.2925  0.1582  0.4215  11.00000  0.05    0.37
Q16   1   0.2450  0.8616  0.5202  11.00000  0.05    0.35
Q17   1  -0.0001  0.3164  0.8102  11.00000  0.05    0.35
Q18   1   0.5675  0.0966  0.1463  11.00000  0.05    0.35
Q19   1   0.5104  0.3060  0.2364  11.00000  0.05    0.33
Q20   1   0.4163  0.1013  0.4163  11.00000  0.05    0.33
Q21   1   0.7138  0.1953 -0.0256  11.00000  0.05    0.32
Q22   1   0.6225  0.2598  0.1923  11.00000  0.05    0.32
Q23   1   1.0650  0.3365  0.1685  11.00000  0.05    0.32
Q24   1   0.6576  0.3976  0.1103  11.00000  0.05    0.32
Q25   1   0.5604  0.3589  0.0882  11.00000  0.05    0.31
;
_shelx_res_checksum   66440

_shelx_hkl_file
;
  -1   0   0    3874      54                                                        3507   -3.70    0.00  1.0000
  -1   0   0    3919      58                                                        3549   -3.70    0.00  1.0000
   1   0   0    3778      62                                                        3415   -3.70    0.00  1.0000
   1   0   0    3930      54                                                        3560   -3.70    0.00  1.0000
  -2   0   0    3258      83                                                        3925   -6.82    0.00  1.0000
  -2   0   0    3305      80                                                        3977   -6.82    0.00  1.0000
   2   0   0    3352      77                                                        4029   -6.82    0.00  1.0000
  -3   0   0     291      40                                                          84   -9.67    0.00  1.0000
  -3   0   0     141      34                                                          16   -9.67    0.00  1.0000
  -3   0   0     222      39                                                          49   -9.67    0.00  1.0000
   3   0   0     262      40                                                          69   -9.67    0.00  1.0000
  -4   0   0       3      44                                                          -3   -2.20    0.00  1.0000
  -4   0   0       8      40                                                           1   -2.20    0.00  1.0000
  -4   0   0       3      45                                                         -23   -2.20    0.00  1.0000
   4   0   0       3      41                                                         -31   -2.20    0.00  1.0000
  -5   0   0     432      82                                                         345    2.73    0.00  1.0000
  -5   0   0     525      76                                                         428    2.73    0.00  1.0000
  -5   0   0     445      65                                                         356    2.73    0.00  1.0000
  -5   0   0     385      88                                                         303    2.73    0.00  1.0000
   5   0   0     401      53                                                         317    2.73    0.00  1.0000
  -6   0   0     290      61                                                         301   -0.39    0.00  1.0000
  -6   0   0     282      80                                                         293   -0.39    0.00  1.0000
  -6   0   0     406      69                                                         419   -0.39    0.00  1.0000
  -6   0   0     186      60                                                         195   -0.39    0.00  1.0000
   6   0   0     231      57                                                         241   -0.39    0.00  1.0000
  -7   0   0     145      80                                                         137   -0.43    0.00  1.0000
  -7   0   0     201      65                                                         191   -0.43    0.00  1.0000
  -7   0   0     133      71                                                         125   -0.43    0.00  1.0000
   7   0   0     113      53                                                         106   -0.43    0.00  1.0000
  -8   0   0      62     113                                                          95    2.33    0.00  1.0000
  -8   0   0      97      92                                                         138    2.33    0.00  1.0000
  -8   0   0     179      83                                                         233    2.33    0.00  1.0000
   8   0   0      20      55                                                          40    2.33    0.00  1.0000
   9   0   0       2     107                                                          27    4.72    0.00  1.0000
   8  -1   0       1      59                                                         -33   -0.99    0.00  1.0000
  -8   1   0      96      79                                                         113   -0.99    0.00  1.0000
   7  -1   0      30      52                                                          12    2.47    0.00  1.0000
  -7   1   0       4      71                                                         -35    2.47    0.00  1.0000
  -7   1   0      37      83                                                          17    2.47    0.00  1.0000
  -7   1   0      65      60                                                          37    2.47    0.00  1.0000
   6  -1   0      93      49                                                         105    0.76    0.00  1.0000
  -6   1   0      84      50                                                          96    0.76    0.00  1.0000
  -6   1   0     121      52                                                         135    0.76    0.00  1.0000
  -6   1   0     119      65                                                         133    0.76    0.00  1.0000
   5  -1   0       0      37                                                          -9    0.11    0.00  1.0000
  -5   1   0       0      52                                                         -67    0.11    0.00  1.0000
  -5   1   0      40      45                                                          39    0.11    0.00  1.0000
  -5   1   0      69      43                                                          67    0.11    0.00  1.0000
   4  -1   0     489      59                                                         405    2.44    0.00  1.0000
  -4   1   0     442      75                                                         362    2.44    0.00  1.0000
  -4   1   0     433      68                                                         354    2.44    0.00  1.0000
  -4   1   0     521      70                                                         434    2.44    0.00  1.0000
   3  -1   0    2297      93                                                        2455    1.98    0.00  1.0000
   3  -1   0    2389      74                                                        2550    1.98    0.00  1.0000
  -3   1   0    2477      79                                                        2641    1.98    0.00  1.0000
  -3   1   0    2376      86                                                        2537    1.98    0.00  1.0000
   2  -1   0    4539      73                                                        3703   -7.99    0.00  1.0000
   2  -1   0    4330      81                                                        3514   -7.99    0.00  1.0000
   2  -1   0    4315      92                                                        3501   -7.99    0.00  1.0000
  -2   1   0    4287      87                                                        3475   -7.99    0.00  1.0000
  -2   1   0    4394      80                                                        3572   -7.99    0.00  1.0000
   1  -1   0    1465      38                                                         971   -8.71    0.00  1.0000
   1  -1   0    1399      52                                                         917   -8.71    0.00  1.0000
   1  -1   0    1395      38                                                         914   -8.71    0.00  1.0000
   1  -1   0    1380      55                                                         902   -8.71    0.00  1.0000
  -1   1   0    1400      36                                                         918   -8.71    0.00  1.0000
  -1   1   0    1347      53                                                         875   -8.71    0.00  1.0000
  -1   1   0    1447      30                                                         956   -8.71    0.00  1.0000
  -1  -1   0     242      26                                                          78   29.83    0.00  1.0000
  -1  -1   0     188      26                                                         114   29.83    0.00  1.0000
   1   1   0     219      26                                                          92   29.83    0.00  1.0000
   1   1   0     214      27                                                          95   29.83    0.00  1.0000
  -2  -1   0    3139      79                                                        4542   13.91    0.00  1.0000
  -2  -1   0    2964      79                                                        4332   13.91    0.00  1.0000
  -2  -1   0    3267      87                                                        4696   13.91    0.00  1.0000
   2   1   0    3101      78                                                        4497   13.91    0.00  1.0000
   2   1   0    3171      88                                                        4581   13.91    0.00  1.0000
  -3  -1   0    6162     105                                                        5535    5.02    0.00  1.0000
  -3  -1   0    6175     105                                                        5547    5.02    0.00  1.0000
   3   1   0    6523     102                                                        5878    5.02    0.00  1.0000
  -4  -1   0    2201      90                                                        2473   -3.44    0.00  1.0000
  -4  -1   0    2298      89                                                        2576   -3.44    0.00  1.0000
  -4  -1   0    2318      93                                                        2597   -3.44    0.00  1.0000
   4   1   0    2272      77                                                        2548   -3.44    0.00  1.0000
  -5  -1   0     968      78                                                         772   -4.07    0.00  1.0000
  -5  -1   0     976      82                                                         779   -4.07    0.00  1.0000
  -5  -1   0     982      91                                                         785   -4.07    0.00  1.0000
  -5  -1   0    1104      72                                                         894   -4.07    0.00  1.0000
   5   1   0     961      58                                                         766   -4.07    0.00  1.0000
  -6  -1   0     154      56                                                         172    0.88    0.00  1.0000
  -6  -1   0     117      51                                                         133    0.88    0.00  1.0000
  -6  -1   0     208      76                                                         229    0.88    0.00  1.0000
  -6  -1   0     160      62                                                         179    0.88    0.00  1.0000
   6   1   0      60      42                                                          72    0.88    0.00  1.0000
  -7  -1   0      90      60                                                          92   -0.10    0.00  1.0000
  -7  -1   0      88      77                                                          90   -0.10    0.00  1.0000
  -7  -1   0       0      69                                                        -108   -0.10    0.00  1.0000
   7   1   0       0      51                                                         -18   -0.10    0.00  1.0000
  -8  -1   0       0     112                                                         -84   -0.19    0.00  1.0000
   8   1   0      38      62                                                          40   -0.19    0.00  1.0000
   9  -2   0      37     111                                                          93    4.38    0.00  1.0000
   8  -2   0     129      59                                                         115   -0.75    0.00  1.0000
  -8   2   0     172      85                                                         156   -0.75    0.00  1.0000
   7  -2   0       0      47                                                           9   -2.85    0.00  1.0000
  -7   2   0     113      70                                                         168   -2.85    0.00  1.0000
   6  -2   0     133      41                                                         142   -0.49    0.00  1.0000
  -6   2   0     204      57                                                         215   -0.49    0.00  1.0000
  -6   2   0     198      54                                                         209   -0.49    0.00  1.0000
   5  -2   0    1125      64                                                        1168    0.78    0.00  1.0000
  -5   2   0    1064      86                                                        1106    0.78    0.00  1.0000
   4  -2   0     332      81                                                         439    3.36    0.00  1.0000
   4  -2   0     312      54                                                         416    3.36    0.00  1.0000
   4  -2   0     269      87                                                         366    3.36    0.00  1.0000
  -4   2   0     389      80                                                         504    3.36    0.00  1.0000
  -4   2   0     329      71                                                         436    3.36    0.00  1.0000
   3  -2   0       8      48                                                         -15    3.55    0.00  1.0000
   3  -2   0      38      34                                                          16    3.55    0.00  1.0000
   3  -2   0       8      41                                                         -48    3.55    0.00  1.0000
  -3   2   0      91      44                                                          56    3.55    0.00  1.0000
   2  -2   0     569      69                                                         407    4.51    0.00  1.0000
   2  -2   0     592      76                                                         426    4.51    0.00  1.0000
   2  -2   0     592      46                                                         426    4.51    0.00  1.0000
  -2   2   0     613      74                                                         444    4.51    0.00  1.0000
  -2   2   0     573      49                                                         410    4.51    0.00  1.0000
   1  -2   0    4239      75                                                        3616   -6.09    0.00  1.0000
   1  -2   0    4236      87                                                        3613   -6.09    0.00  1.0000
   1  -2   0    4358      75                                                        3726   -6.09    0.00  1.0000
  -1   2   0    4182      75                                                        3563   -6.09    0.00  1.0000
  -1   2   0    4297      72                                                        3669   -6.09    0.00  1.0000
  -1   2   0    4251      58                                                        3627   -6.09    0.00  1.0000
   0  -2   0       5      35                                                          77    9.19    0.00  1.0000
   0  -2   0       3      34                                                          53    9.19    0.00  1.0000
   0   2   0      10      33                                                          99    9.19    0.00  1.0000
   0   2   0       3      35                                                          56    9.19    0.00  1.0000
  -1  -2   0     702      54                                                        2328  -26.70    0.00  1.0000
  -1  -2   0     646      71                                                        2225  -26.70    0.00  1.0000
  -1  -2   0     698      74                                                        2321  -26.70    0.00  1.0000
   1   2   0     699      72                                                        2322  -26.70    0.00  1.0000
   1   2   0     631      75                                                        2198  -26.70    0.00  1.0000
  -2  -2   0     460      67                                                         532   -1.99    0.00  1.0000
  -2  -2   0     457      56                                                         529   -1.99    0.00  1.0000
  -2  -2   0     499      65                                                         574   -1.99    0.00  1.0000
   2   2   0     381      63                                                         447   -1.99    0.00  1.0000
   2   2   0     460      64                                                         533   -1.99    0.00  1.0000
  -3  -2   0    3782      94                                                        4110    3.20    0.00  1.0000
  -3  -2   0    3793      95                                                        4121    3.20    0.00  1.0000
  -3  -2   0    3929      96                                                        4263    3.20    0.00  1.0000
  -3  -2   0    3823      95                                                        4153    3.20    0.00  1.0000
   3   2   0    3850      94                                                        4181    3.20    0.00  1.0000
   3   2   0    3835     100                                                        4165    3.20    0.00  1.0000
  -4  -2   0     616      77                                                         815    4.56    0.00  1.0000
  -4  -2   0     513      69                                                         696    4.56    0.00  1.0000
  -4  -2   0     524      76                                                         708    4.56    0.00  1.0000
  -4  -2   0     582      73                                                         776    4.56    0.00  1.0000
  -4  -2   0     578      74                                                         771    4.56    0.00  1.0000
   4   2   0     591      79                                                         786    4.56    0.00  1.0000
   4   2   0     474      58                                                         650    4.56    0.00  1.0000
   4   2   0     603      76                                                         800    4.56    0.00  1.0000
  -5  -2   0     707      81                                                         631    1.79    0.00  1.0000
  -5  -2   0     587      78                                                         518    1.79    0.00  1.0000
  -5  -2   0     645      87                                                         573    1.79    0.00  1.0000
  -5  -2   0     618      68                                                         547    1.79    0.00  1.0000
   5   2   0     717      81                                                         641    1.79    0.00  1.0000
   5   2   0     704      61                                                         629    1.79    0.00  1.0000
  -6  -2   0       9      54                                                          19   -1.86    0.00  1.0000
  -6  -2   0      28      74                                                          46   -1.86    0.00  1.0000
  -6  -2   0       9      49                                                          19   -1.86    0.00  1.0000
   6   2   0      22      48                                                          38   -1.86    0.00  1.0000
  -7  -2   0     244      66                                                         216   -1.12    0.00  1.0000
  -7  -2   0      39      71                                                          28   -1.12    0.00  1.0000
  -7  -2   0     118      80                                                          99   -1.12    0.00  1.0000
   7   2   0       7      58                                                           3   -1.12    0.00  1.0000
  -8  -2   0     128     109                                                         151   -1.25    0.00  1.0000
   9   2   0      17     117                                                           9    1.34    0.00  1.0000
   9  -3   0       1     120                                                          10   -2.72    0.00  1.0000
   8  -3   0      67      60                                                          74   -0.50    0.00  1.0000
  -8   3   0      74     103                                                          81   -0.50    0.00  1.0000
   7  -3   0     260      63                                                         306    1.70    0.00  1.0000
   6  -3   0     266      58                                                         246   -0.78    0.00  1.0000
  -6   3   0     229      63                                                         210   -0.78    0.00  1.0000
  -6   3   0     183      53                                                         166   -0.78    0.00  1.0000
   5  -3   0      99      56                                                         162   -3.43    0.00  1.0000
   5  -3   0     102      62                                                         166   -3.43    0.00  1.0000
   5  -3   0      17      35                                                          48   -3.43    0.00  1.0000
   4  -3   0      88      38                                                         175   -4.72    0.00  1.0000
   4  -3   0      68      47                                                         146   -4.72    0.00  1.0000
   4  -3   0      94      58                                                         184   -4.72    0.00  1.0000
   3  -3   0     235      57                                                         305    2.60    0.00  1.0000
   3  -3   0     271      56                                                         346    2.60    0.00  1.0000
   3  -3   0     271      82                                                         345    2.60    0.00  1.0000
   2  -3   0    1332      56                                                         887    8.23    0.00  1.0000
   2  -3   0    1197      84                                                         777    8.23    0.00  1.0000
   2  -3   0    1243      66                                                         814    8.23    0.00  1.0000
   2  -3   0    1213      66                                                         790    8.23    0.00  1.0000
  -2   3   0    1223      66                                                         798    8.23    0.00  1.0000
  -2   3   0    1254      63                                                         823    8.23    0.00  1.0000
   1  -3   0    3789      81                                                        2662   12.20    0.00  1.0000
   1  -3   0    3977      89                                                        2820   12.20    0.00  1.0000
   1  -3   0    3848      80                                                        2712   12.20    0.00  1.0000
  -1   3   0    3743      58                                                        2624   12.20    0.00  1.0000
  -1   3   0    3933      77                                                        2783   12.20    0.00  1.0000
  -1   3   0    3809      82                                                        2679   12.20    0.00  1.0000
   0  -3   0     265      39                                                          99   -7.77    0.00  1.0000
   0  -3   0     237      39                                                          82   -7.77    0.00  1.0000
   0   3   0     209      41                                                          66   -7.77    0.00  1.0000
   0   3   0     211      38                                                          67   -7.77    0.00  1.0000
  -1  -3   0     190      70                                                         259    2.89    0.00  1.0000
  -1  -3   0     193      46                                                         263    2.89    0.00  1.0000
  -1  -3   0     254      70                                                         333    2.89    0.00  1.0000
   1   3   0     207      69                                                         279    2.89    0.00  1.0000
   1   3   0     235      75                                                         311    2.89    0.00  1.0000
  -2  -3   0      36      42                                                           3   -5.49    0.00  1.0000
  -2  -3   0      71      34                                                          18   -5.49    0.00  1.0000
  -2  -3   0      42      43                                                           5   -5.49    0.00  1.0000
   2   3   0      20      39                                                         -36   -5.49    0.00  1.0000
   2   3   0      54      43                                                          10   -5.49    0.00  1.0000
  -3  -3   0     707      65                                                         767   -1.34    0.00  1.0000
  -3  -3   0     675      83                                                         733   -1.34    0.00  1.0000
  -3  -3   0     692      80                                                         751   -1.34    0.00  1.0000
   3   3   0     700      80                                                         759   -1.34    0.00  1.0000
   3   3   0     839      80                                                         904   -1.34    0.00  1.0000
  -4  -3   0       1      46                                                          -8   -0.97    0.00  1.0000
  -4  -3   0      66      49                                                          54   -0.97    0.00  1.0000
  -4  -3   0      62      40                                                          50   -0.97    0.00  1.0000
   4   3   0      89      46                                                          75   -0.97    0.00  1.0000
   4   3   0      84      48                                                          70   -0.97    0.00  1.0000
  -5  -3   0      32      44                                                          34    0.22    0.00  1.0000
  -5  -3   0      29      61                                                          31    0.22    0.00  1.0000
  -5  -3   0      47      56                                                          50    0.22    0.00  1.0000
   5   3   0     104      59                                                         108    0.22    0.00  1.0000
   5   3   0      96      55                                                         100    0.22    0.00  1.0000
   5   3   0      27      54                                                          29    0.22    0.00  1.0000
  -6  -3   0     111      74                                                          78    2.12    0.00  1.0000
  -6  -3   0     137      74                                                         100    2.12    0.00  1.0000
  -6  -3   0     116      56                                                          82    2.12    0.00  1.0000
   6   3   0     114      64                                                          80    2.12    0.00  1.0000
   6   3   0     115      68                                                          81    2.12    0.00  1.0000
  -7  -3   0     106      70                                                          84    1.40    0.00  1.0000
   7   3   0     113      72                                                          90    1.40    0.00  1.0000
  -8  -3   0      55     111                                                          54   -0.12    0.00  1.0000
   8   3   0       0      85                                                         -30   -0.12    0.00  1.0000
   7  -4   0      81      63                                                          98   -1.12    0.00  1.0000
  -7   4   0     110      95                                                         130   -1.12    0.00  1.0000
  -7   4   0     108      82                                                         128   -1.12    0.00  1.0000
   6  -4   0      30      70                                                          42    1.22    0.00  1.0000
   6  -4   0      70      71                                                          88    1.22    0.00  1.0000
   6  -4   0       1      51                                                         -23    1.22    0.00  1.0000
  -6   4   0     105      75                                                         126    1.22    0.00  1.0000
   5  -4   0     268      69                                                         335    2.35    0.00  1.0000
   5  -4   0     259      93                                                         325    2.35    0.00  1.0000
   5  -4   0     205      60                                                         264    2.35    0.00  1.0000
   4  -4   0     888      68                                                         886    0.03    0.00  1.0000
   4  -4   0     933      91                                                         931    0.03    0.00  1.0000
   4  -4   0     932      95                                                         930    0.03    0.00  1.0000
   3  -4   0    2979     112                                                        3785   -8.50    0.00  1.0000
   3  -4   0    3061      97                                                        3877   -8.50    0.00  1.0000
   3  -4   0    2982      95                                                        3789   -8.50    0.00  1.0000
   3  -4   0    3101     122                                                        3922   -8.50    0.00  1.0000
   3  -4   0    3112      96                                                        3935   -8.50    0.00  1.0000
  -3   4   0    3037      94                                                        3850   -8.50    0.00  1.0000
  -3   4   0    3149      97                                                        3976   -8.50    0.00  1.0000
   2  -4   0    1191      78                                                         789   -7.85    0.00  1.0000
   2  -4   0    1026      91                                                         656   -7.85    0.00  1.0000
   2  -4   0    1177      79                                                         778   -7.85    0.00  1.0000
  -2   4   0    1057      75                                                         681   -7.85    0.00  1.0000
  -2   4   0    1045      77                                                         671   -7.85    0.00  1.0000
   1  -4   0    1919      85                                                        2018    1.37    0.00  1.0000
   1  -4   0    1713      93                                                        1807    1.37    0.00  1.0000
   1  -4   0    1849      87                                                        1947    1.37    0.00  1.0000
  -1   4   0    1770      80                                                        1866    1.37    0.00  1.0000
  -1   4   0    1841      88                                                        1938    1.37    0.00  1.0000
   0  -4   0     913      86                                                        1904   16.41    0.00  1.0000
   0  -4   0     882      85                                                        1859   16.41    0.00  1.0000
   0   4   0     909      90                                                        1898   16.41    0.00  1.0000
   0   4   0     976      84                                                        1994   16.41    0.00  1.0000
  -1  -4   0      98      47                                                         173    3.99    0.00  1.0000
  -1  -4   0     119      49                                                         201    3.99    0.00  1.0000
   1   4   0     109      52                                                         188    3.99    0.00  1.0000
   1   4   0     111      47                                                         190    3.99    0.00  1.0000
  -2  -4   0     512      84                                                         457   -1.54    0.00  1.0000
  -2  -4   0     456      81                                                         404   -1.54    0.00  1.0000
  -2  -4   0     378      64                                                         331   -1.54    0.00  1.0000
   2   4   0     660      83                                                         597   -1.54    0.00  1.0000
  -3  -4   0    1126      90                                                        1352   -3.93    0.00  1.0000
  -3  -4   0    1085      88                                                        1307   -3.93    0.00  1.0000
  -3  -4   0    1000      72                                                        1213   -3.93    0.00  1.0000
   3   4   0    1195      86                                                        1427   -3.93    0.00  1.0000
   3   4   0    1022      82                                                        1238   -3.93    0.00  1.0000
  -4  -4   0     524      87                                                         530   -0.15    0.00  1.0000
  -4  -4   0     564      90                                                         570   -0.15    0.00  1.0000
  -4  -4   0     554      71                                                         560   -0.15    0.00  1.0000
   4   4   0     524      88                                                         530   -0.15    0.00  1.0000
   4   4   0     420      80                                                         425   -0.15    0.00  1.0000
  -5  -4   0      79      55                                                          82   -0.19    0.00  1.0000
  -5  -4   0      10      64                                                          11   -0.19    0.00  1.0000
  -5  -4   0       3      67                                                           4   -0.19    0.00  1.0000
   5   4   0     122      66                                                         125   -0.19    0.00  1.0000
   5   4   0      22      58                                                          23   -0.19    0.00  1.0000
   5   4   0      90      63                                                          93   -0.19    0.00  1.0000
  -6  -4   0       3      71                                                          -3   -1.94    0.00  1.0000
  -6  -4   0       3      81                                                        -106   -1.94    0.00  1.0000
   6   4   0      48      84                                                          29   -1.94    0.00  1.0000
   6   4   0     129      74                                                          96   -1.94    0.00  1.0000
  -7  -4   0     220      87                                                         197   -0.96    0.00  1.0000
  -7  -4   0     132     104                                                         115   -0.96    0.00  1.0000
  -8  -4   0       9     123                                                          11    0.46    0.00  1.0000
  -8  -4   0      72     111                                                          78    0.46    0.00  1.0000
   7  -5   0       1      75                                                         -61    0.94    0.00  1.0000
  -7   5   0       1     104                                                         -96    0.94    0.00  1.0000
   6  -5   0     355      93                                                         353    0.08    0.00  1.0000
   6  -5   0     561     118                                                         558    0.08    0.00  1.0000
   6  -5   0     535     119                                                         532    0.08    0.00  1.0000
  -6   5   0     461     113                                                         458    0.08    0.00  1.0000
   5  -5   0     143      64                                                         124    0.99    0.00  1.0000
   5  -5   0      82      55                                                          68    0.99    0.00  1.0000
   5  -5   0      69      63                                                          56    0.99    0.00  1.0000
  -5   5   0      83      64                                                          69    0.99    0.00  1.0000
   4  -5   0     849      87                                                         946    1.98    0.00  1.0000
   4  -5   0     712      89                                                         801    1.98    0.00  1.0000
   4  -5   0     715      92                                                         804    1.98    0.00  1.0000
   4  -5   0     788      96                                                         881    1.98    0.00  1.0000
  -4   5   0     733      85                                                         823    1.98    0.00  1.0000
   3  -5   0    1770      92                                                        2171    5.54    0.00  1.0000
   3  -5   0    1791     100                                                        2195    5.54    0.00  1.0000
   3  -5   0    1836     103                                                        2244    5.54    0.00  1.0000
   3  -5   0    1773      94                                                        2175    5.54    0.00  1.0000
  -3   5   0    1798      92                                                        2202    5.54    0.00  1.0000
  -3   5   0    1819      92                                                        2226    5.54    0.00  1.0000
   2  -5   0      18      50                                                          13   -0.74    0.00  1.0000
   2  -5   0      75      47                                                          65   -0.74    0.00  1.0000
   2  -5   0      56      47                                                          47   -0.74    0.00  1.0000
  -2   5   0       0      45                                                          -8   -0.74    0.00  1.0000
  -2   5   0       0      47                                                          -9   -0.74    0.00  1.0000
   1  -5   0     976      83                                                         560   -9.28    0.00  1.0000
   1  -5   0     803      83                                                         431   -9.28    0.00  1.0000
   1  -5   0     674      81                                                         338   -9.28    0.00  1.0000
  -1   5   0     829      86                                                         450   -9.28    0.00  1.0000
  -1   5   0     886      79                                                         492   -9.28    0.00  1.0000
   0  -5   0    1098      87                                                         664   -9.02    0.00  1.0000
   0  -5   0    1064      86                                                         638   -9.02    0.00  1.0000
   0   5   0    1063      81                                                         637   -9.02    0.00  1.0000
   0   5   0    1171      89                                                         721   -9.02    0.00  1.0000
  -1  -5   0      90      47                                                          41    4.42    0.00  1.0000
  -1  -5   0      90      50                                                          41    4.42    0.00  1.0000
   1   5   0      13      46                                                          -4    4.42    0.00  1.0000
   1   5   0      13      52                                                         -82    4.42    0.00  1.0000
  -2  -5   0    5466      94                                                        4699    6.59    0.00  1.0000
  -2  -5   0    5748     120                                                        4961    6.59    0.00  1.0000
  -2  -5   0    5530     120                                                        4758    6.59    0.00  1.0000
   2   5   0    5650     119                                                        4870    6.59    0.00  1.0000
  -3  -5   0    1388      91                                                        1243    2.44    0.00  1.0000
  -3  -5   0    1189      77                                                        1055    2.44    0.00  1.0000
  -3  -5   0    1228      89                                                        1092    2.44    0.00  1.0000
   3   5   0    1393      88                                                        1248    2.44    0.00  1.0000
   3   5   0    1282      84                                                        1143    2.44    0.00  1.0000
  -4  -5   0      59      57                                                          45   -1.21    0.00  1.0000
  -4  -5   0      78      61                                                          62   -1.21    0.00  1.0000
  -4  -5   0      17      62                                                          10   -1.21    0.00  1.0000
   4   5   0      61      59                                                          47   -1.21    0.00  1.0000
   4   5   0      58      62                                                          44   -1.21    0.00  1.0000
  -5  -5   0       0      70                                                        -106   -0.10    0.00  1.0000
  -5  -5   0       0      78                                                         -28   -0.10    0.00  1.0000
  -5  -5   0       0      70                                                         -57   -0.10    0.00  1.0000
   5   5   0       0      69                                                         -94   -0.10    0.00  1.0000
   5   5   0       0      74                                                          -4   -0.10    0.00  1.0000
   5   5   0       0      70                                                         -32   -0.10    0.00  1.0000
  -6  -5   0       3      94                                                        -108    2.07    0.00  1.0000
  -6  -5   0      20      83                                                          38    2.07    0.00  1.0000
   7   5   0      35      96                                                          46    1.10    0.00  1.0000
  -8  -5   0      18     135                                                          21    0.49    0.00  1.0000
   7  -6   0     204     100                                                         224   -0.84    0.00  1.0000
  -7   6   0     107     116                                                         122   -0.84    0.00  1.0000
   6  -6   0       1      73                                                         -70   -1.47    0.00  1.0000
   6  -6   0      77      82                                                          98   -1.47    0.00  1.0000
   5  -6   0       2      59                                                         -19   -1.57    0.00  1.0000
   5  -6   0       2      67                                                         -62   -1.57    0.00  1.0000
  -5   6   0      15      69                                                           7   -1.57    0.00  1.0000
   4  -6   0     364      97                                                         335    0.95    0.00  1.0000
   4  -6   0     475     105                                                         442    0.95    0.00  1.0000
   4  -6   0     183      59                                                         163    0.95    0.00  1.0000
   4  -6   0     251      68                                                         227    0.95    0.00  1.0000
  -4   6   0     323      68                                                         296    0.95    0.00  1.0000
  -4   6   0     394     104                                                         364    0.95    0.00  1.0000
   3  -6   0      76      56                                                          66   -0.75    0.00  1.0000
   3  -6   0       0      52                                                         -39   -0.75    0.00  1.0000
   3  -6   0      30      61                                                          24   -0.75    0.00  1.0000
   3  -6   0      33      52                                                          26   -0.75    0.00  1.0000
  -3   6   0      58      57                                                          49   -0.75    0.00  1.0000
  -3   6   0      41      57                                                          34   -0.75    0.00  1.0000
   2  -6   0      33      53                                                          62    3.11    0.00  1.0000
   2  -6   0      33      49                                                          62    3.11    0.00  1.0000
   2  -6   0      12      52                                                          31    3.11    0.00  1.0000
  -2   6   0      22      51                                                          46    3.11    0.00  1.0000
  -2   6   0      29      52                                                          56    3.11    0.00  1.0000
   1  -6   0     820      86                                                         637    4.17    0.00  1.0000
   1  -6   0     922      83                                                         727    4.17    0.00  1.0000
   1  -6   0     936      90                                                         740    4.17    0.00  1.0000
  -1   6   0     731      81                                                         559    4.17    0.00  1.0000
  -1   6   0     884      85                                                         693    4.17    0.00  1.0000
   0  -6   0    4107     118                                                        4237   -1.23    0.00  1.0000
   0  -6   0    4288     117                                                        4421   -1.23    0.00  1.0000
   0  -6   0    4372     121                                                        4506   -1.23    0.00  1.0000
   0   6   0    4139     117                                                        4270   -1.23    0.00  1.0000
   0   6   0    4283     122                                                        4416   -1.23    0.00  1.0000
  -1  -6   0      38      52                                                         133   -6.61    0.00  1.0000
  -1  -6   0      62      54                                                         176   -6.61    0.00  1.0000
   1   6   0      38      51                                                         133   -6.61    0.00  1.0000
   1   6   0     143      86                                                         301   -6.61    0.00  1.0000
  -2  -6   0      31      54                                                          11   -2.81    0.00  1.0000
  -2  -6   0       5      45                                                         -40   -2.81    0.00  1.0000
   2   6   0     152      48                                                         101   -2.81    0.00  1.0000
  -3  -6   0       2      54                                                         -56    1.89    0.00  1.0000
  -3  -6   0       2      53                                                         -41    1.89    0.00  1.0000
  -3  -6   0       2      57                                                         -31    1.89    0.00  1.0000
   3   6   0       2      57                                                         -11    1.89    0.00  1.0000
   3   6   0       2      50                                                          -7    1.89    0.00  1.0000
  -4  -6   0       1      69                                                         -25    1.09    0.00  1.0000
  -4  -6   0       1      70                                                         -76    1.09    0.00  1.0000
  -4  -6   0       1      65                                                         -10    1.09    0.00  1.0000
   4   6   0     159      77                                                         137    1.09    0.00  1.0000
   4   6   0      59      67                                                          46    1.09    0.00  1.0000
  -5  -6   0      35      92                                                          36    0.11    0.00  1.0000
  -5  -6   0       8      85                                                           8    0.11    0.00  1.0000
  -5  -6   0      35      83                                                          36    0.11    0.00  1.0000
   5   6   0       0      83                                                          -2    0.11    0.00  1.0000
  -6  -6   0      69     105                                                          43   -2.15    0.00  1.0000
  -6  -6   0      76     100                                                          49   -2.15    0.00  1.0000
   7  -7   0     189     112                                                         215    1.12    0.00  1.0000
   6  -7   0       1      84                                                         -35    1.22    0.00  1.0000
   6  -7   0      24      93                                                          34    1.22    0.00  1.0000
   5  -7   0     100      83                                                         107   -0.40    0.00  1.0000
   5  -7   0      88      86                                                          94   -0.40    0.00  1.0000
   5  -7   0      45      70                                                          50   -0.40    0.00  1.0000
   5  -7   0      42      76                                                          46   -0.40    0.00  1.0000
  -5   7   0       0      84                                                         -15   -0.40    0.00  1.0000
  -5   7   0     148      73                                                         156   -0.40    0.00  1.0000
   4  -7   0       6      78                                                         -34   -2.90    0.00  1.0000
   4  -7   0       6      67                                                         -70   -2.90    0.00  1.0000
   4  -7   0      27      82                                                          57   -2.90    0.00  1.0000
   4  -7   0      12      59                                                          34   -2.90    0.00  1.0000
  -4   7   0       6      76                                                         -59   -2.90    0.00  1.0000
  -4   7   0      61      82                                                         103   -2.90    0.00  1.0000
   3  -7   0     373      76                                                         357    0.52    0.00  1.0000
   3  -7   0     425     103                                                         408    0.52    0.00  1.0000
   3  -7   0     350      71                                                         334    0.52    0.00  1.0000
  -3   7   0     284      73                                                         270    0.52    0.00  1.0000
  -3   7   0     327      71                                                         312    0.52    0.00  1.0000
   2  -7   0    1288     107                                                        1308   -0.35    0.00  1.0000
   2  -7   0    1212     113                                                        1232   -0.35    0.00  1.0000
   2  -7   0    1271     105                                                        1291   -0.35    0.00  1.0000
  -2   7   0    1357     106                                                        1378   -0.35    0.00  1.0000
  -2   7   0    1279     104                                                        1299   -0.35    0.00  1.0000
   1  -7   0     309      86                                                         326    0.59    0.00  1.0000
   1  -7   0       0      63                                                         -17    0.59    0.00  1.0000
   1  -7   0       0      52                                                         -45    0.59    0.00  1.0000
  -1   7   0       0      50                                                         -66    0.59    0.00  1.0000
  -1   7   0       0      54                                                          -4    0.59    0.00  1.0000
   0  -7   0     166      63                                                         207    1.83    0.00  1.0000
   0  -7   0     137      58                                                         174    1.83    0.00  1.0000
   0  -7   0     289      81                                                         342    1.83    0.00  1.0000
   0   7   0     220      59                                                         266    1.83    0.00  1.0000
   0   7   0     202      58                                                         247    1.83    0.00  1.0000
  -1  -7   0     246      61                                                         179    2.83    0.00  1.0000
  -1  -7   0     175      51                                                         119    2.83    0.00  1.0000
   1   7   0     105      50                                                          63    2.83    0.00  1.0000
  -2  -7   0       2      56                                                          -2   -1.56    0.00  1.0000
  -2  -7   0       2      51                                                         -65   -1.56    0.00  1.0000
   2   7   0       2      51                                                         -71   -1.56    0.00  1.0000
  -3  -7   0     300      65                                                         229   -2.70    0.00  1.0000
   3   7   0     371      77                                                         291   -2.70    0.00  1.0000
   3   7   0     240      64                                                         177   -2.70    0.00  1.0000
  -4  -7   0      41      77                                                          40   -0.09    0.00  1.0000
  -4  -7   0       0      80                                                         -73   -0.09    0.00  1.0000
   4   7   0       0      75                                                         -48   -0.09    0.00  1.0000
   4   7   0      55      84                                                          54   -0.09    0.00  1.0000
  -5  -7   0      33      98                                                          34   -0.08    0.00  1.0000
   5   7   0      37     102                                                          38   -0.08    0.00  1.0000
  -6  -7   0       2     119                                                         -27    1.60    0.00  1.0000
  -6  -7   0       2     121                                                        -112    1.60    0.00  1.0000
   7  -8   0       0     128                                                          -9   -0.68    0.00  1.0000
   5  -8   0     351      84                                                         306    1.51    0.00  1.0000
   5  -8   0     151      96                                                         122    1.51    0.00  1.0000
   5  -8   0     332     106                                                         289    1.51    0.00  1.0000
  -5   8   0     117     107                                                          92    1.51    0.00  1.0000
   4  -8   0       1      70                                                         -25    1.00    0.00  1.0000
   4  -8   0       1      95                                                         -29    1.00    0.00  1.0000
   4  -8   0       1      98                                                         -37    1.00    0.00  1.0000
   4  -8   0      20      84                                                          27    1.00    0.00  1.0000
  -4   8   0     148      97                                                         165    1.00    0.00  1.0000
   3  -8   0     700     133                                                         823   -2.74    0.00  1.0000
   3  -8   0     532     139                                                         640   -2.74    0.00  1.0000
   3  -8   0     449     141                                                         549   -2.74    0.00  1.0000
  -3   8   0     540     134                                                         649   -2.74    0.00  1.0000
  -3   8   0     409     128                                                         505   -2.74    0.00  1.0000
   2  -8   0     199      81                                                         218   -0.80    0.00  1.0000
   2  -8   0     200      80                                                         219   -0.80    0.00  1.0000
   2  -8   0     174      76                                                         192   -0.80    0.00  1.0000
  -2   8   0     224      77                                                         244   -0.80    0.00  1.0000
  -2   8   0     101      72                                                         114   -0.80    0.00  1.0000
   1  -8   0       0      75                                                         -15   -0.77    0.00  1.0000
   1  -8   0     150      64                                                         135   -0.77    0.00  1.0000
   1  -8   0      53      65                                                          44   -0.77    0.00  1.0000
  -1   8   0      42      60                                                          34   -0.77    0.00  1.0000
  -1   8   0      63      61                                                          53   -0.77    0.00  1.0000
   0  -8   0      79      73                                                          92    0.87    0.00  1.0000
   0  -8   0      85      60                                                          98    0.87    0.00  1.0000
   0  -8   0     108      60                                                         123    0.87    0.00  1.0000
   0   8   0       1      57                                                          -7    0.87    0.00  1.0000
  -1  -8   0     768      96                                                         730   -0.84    0.00  1.0000
  -1  -8   0     411     100                                                         384   -0.84    0.00  1.0000
  -1  -8   0     892     114                                                         851   -0.84    0.00  1.0000
   1   8   0     757     101                                                         720   -0.84    0.00  1.0000
  -2  -8   0       4      65                                                         -41    2.48    0.00  1.0000
  -2  -8   0       3      61                                                          12    2.48    0.00  1.0000
   2   8   0       9      60                                                          23    2.48    0.00  1.0000
  -3  -8   0     215      74                                                         200    0.62    0.00  1.0000
  -3  -8   0     298      72                                                         281    0.62    0.00  1.0000
   3   8   0     282      89                                                         265    0.62    0.00  1.0000
  -4  -8   0       0      95                                                         -27    0.36    0.00  1.0000
   4   8   0       6      84                                                           5    0.36    0.00  1.0000
   6  -9   0      14     141                                                          14    0.06    0.00  1.0000
  -6   9   0      15     140                                                          15    0.06    0.00  1.0000
   5  -9   0     159     129                                                         134   -1.29    0.00  1.0000
  -5   9   0     118     127                                                          96   -1.29    0.00  1.0000
   4  -9   0       2     109                                                        -130    1.88    0.00  1.0000
   4  -9   0      21     116                                                          37    1.88    0.00  1.0000
   3  -9   0       7     105                                                         -92    3.19    0.00  1.0000
   3  -9   0       7     104                                                         -44    3.19    0.00  1.0000
  -3   9   0       7      96                                                         -40    3.19    0.00  1.0000
   2  -9   0     341      91                                                         301   -1.38    0.00  1.0000
   2  -9   0     364      98                                                         322   -1.38    0.00  1.0000
  -2   9   0     288      93                                                         251   -1.38    0.00  1.0000
   1  -9   0      96      86                                                          95   -0.05    0.00  1.0000
   1  -9   0     169      80                                                         168   -0.05    0.00  1.0000
  -1   9   0     131      75                                                         130   -0.05    0.00  1.0000
   0  -9   0     130      72                                                         179   -2.43    0.00  1.0000
   0  -9   0      57      69                                                          91   -2.43    0.00  1.0000
   0  -9   0     133      90                                                         183   -2.43    0.00  1.0000
   0   9   0     369     106                                                         449   -2.43    0.00  1.0000
  -1  -9   0       1      68                                                        -116    0.96    0.00  1.0000
  -1  -9   0      23      81                                                          23    0.96    0.00  1.0000
  -1  -9   0       1      69                                                         -34    0.96    0.00  1.0000
   1   9   0       1      67                                                         -10    0.96    0.00  1.0000
  -2  -9   0       0      74                                                         -13   -0.64    0.00  1.0000
  -2  -9   0       0      75                                                         -61   -0.64    0.00  1.0000
   2   9   0      29      68                                                          35   -0.64    0.00  1.0000
  -3  -9   0       1      86                                                        -252    1.09    0.00  1.0000
  -3  -9   0      38      76                                                          50    1.09    0.00  1.0000
   3   9   0       1      77                                                        -122    1.09    0.00  1.0000
  -5  -9   0       1     130                                                        -108    0.87    0.00  1.0000
   5   9   0      65     140                                                          54    0.87    0.00  1.0000
  -5  10   0       1     151                                                        -171    1.32    0.00  1.0000
   4 -10   0      54     140                                                          27   -2.61    0.00  1.0000
   3 -10   0      20     130                                                          15   -0.72    0.00  1.0000
  -3  10   0     190     124                                                         174   -0.72    0.00  1.0000
   2 -10   0     237     121                                                         137    4.60    0.00  1.0000
   2 -10   0      14     109                                                        -157    4.60    0.00  1.0000
   1 -10   0       0      91                                                         -99   -0.01    0.00  1.0000
   1 -10   0     138     115                                                         138   -0.01    0.00  1.0000
   1 -10   0      37      93                                                          37   -0.01    0.00  1.0000
   0 -10   0      35     109                                                          66    2.73    0.00  1.0000
   0 -10   0       5      82                                                        -113    2.73    0.00  1.0000
   0  10   0       0      80                                                           8    2.73    0.00  1.0000
  -1 -10   0     166      82                                                         237   -3.07    0.00  1.0000
   3 -11   0       2     164                                                        -105   -1.58    0.00  1.0000
   2 -11   0      33     150                                                           3   -4.91    0.00  1.0000
   0 -11   0     153     105                                                         182   -1.37    0.00  1.0000
   0  11   0      41     100                                                          57   -1.37    0.00  1.0000
   0  11  -1     171      97                                                         237   -2.85    0.00  1.0000
   2 -11   1     184     153                                                         264   -3.30    0.00  1.0000
   2 -11   1     120     144                                                         186   -3.30    0.00  1.0000
   3 -11   1     143     125                                                         189   -2.23    0.00  1.0000
   4 -11   1      42     184                                                          78    2.86    0.00  1.0000
   4  10  -1       3     106                                                        -217    2.00    0.00  1.0000
  -4 -10   1       3     110                                                        -154    2.00    0.00  1.0000
   1  10  -1       2      80                                                         -33   -1.83    0.00  1.0000
  -1 -10   1       2      82                                                         -87   -1.83    0.00  1.0000
  -1 -10   1       2      96                                                         -76   -1.83    0.00  1.0000
   0  10  -1     422      83                                                         320    3.27    0.00  1.0000
   0 -10   1     209      82                                                         139    3.27    0.00  1.0000
   0 -10   1      22     107                                                           4    3.27    0.00  1.0000
   0 -10   1     251      84                                                         174    3.27    0.00  1.0000
  -1  10  -1      74      93                                                          76   -0.17    0.00  1.0000
   1 -10   1      76      96                                                          78   -0.17    0.00  1.0000
  -3  10  -1      47     119                                                          41   -0.56    0.00  1.0000
   3 -10   1       0     134                                                         -11   -0.56    0.00  1.0000
   3 -10   1     236      97                                                         222   -0.56    0.00  1.0000
  -4  10  -1      57     140                                                         120   -4.16    0.00  1.0000
   4 -10   1      52     140                                                         113   -4.16    0.00  1.0000
   5 -10   1      41     154                                                          58    1.49    0.00  1.0000
   5 -10   1       1     164                                                         -79    1.49    0.00  1.0000
   5   9  -1       1     128                                                        -136    1.44    0.00  1.0000
   4   9  -1       1      88                                                         -15   -1.34    0.00  1.0000
  -4  -9   1       1      90                                                        -144   -1.34    0.00  1.0000
  -3  -9   1       0      80                                                        -168    0.55    0.00  1.0000
   2   9  -1     158      69                                                         204   -2.09    0.00  1.0000
  -2  -9   1      90      72                                                         125   -2.09    0.00  1.0000
   1   9  -1      49      66                                                          35    1.32    0.00  1.0000
  -1  -9   1      19      67                                                          11    1.32    0.00  1.0000
  -1  -9   1      26      64                                                          16    1.32    0.00  1.0000
  -1  -9   1      11      77                                                           5    1.32    0.00  1.0000
   0   9  -1     532     105                                                         482   -1.36    0.00  1.0000
   0  -9   1     405      82                                                         362   -1.36    0.00  1.0000
   0  -9   1     486     137                                                         438   -1.36    0.00  1.0000
  -1   9  -1     212      79                                                         245    1.36    0.00  1.0000
   1  -9   1     461     121                                                         510    1.36    0.00  1.0000
   1  -9   1     281      97                                                         319    1.36    0.00  1.0000
  -2   9  -1     152      90                                                         137    0.76    0.00  1.0000
   2  -9   1       0      91                                                        -113    0.76    0.00  1.0000
   2  -9   1      59      99                                                          50    0.76    0.00  1.0000
   2  -9   1     176      94                                                         160    0.76    0.00  1.0000
  -3   9  -1       2      96                                                         -31    1.71    0.00  1.0000
   3  -9   1      96     104                                                          71    1.71    0.00  1.0000
   3  -9   1      67     103                                                          47    1.71    0.00  1.0000
   3  -9   1      23     101                                                          12    1.71    0.00  1.0000
   3  -9   1      89      80                                                          65    1.71    0.00  1.0000
  -4   9  -1       4     112                                                         -15    2.39    0.00  1.0000
   4  -9   1     100     111                                                         141    2.39    0.00  1.0000
   4  -9   1       4     115                                                         -86    2.39    0.00  1.0000
   5  -9   1     161     128                                                         218   -2.56    0.00  1.0000
  -5  -8   1       1     112                                                          -3   -1.45    0.00  1.0000
  -5  -8   1       1     121                                                         -25   -1.45    0.00  1.0000
   4   8  -1     201      84                                                         180    0.94    0.00  1.0000
   3   8  -1     206      87                                                         241    1.43    0.00  1.0000
   3   8  -1     112      73                                                         138    1.43    0.00  1.0000
  -3  -8   1      84      70                                                         107    1.43    0.00  1.0000
  -3  -8   1     136      68                                                         165    1.43    0.00  1.0000
   2   8  -1     280      65                                                         326    1.62    0.00  1.0000
  -2  -8   1     361      97                                                         413    1.62    0.00  1.0000
  -2  -8   1     385     101                                                         439    1.62    0.00  1.0000
   1   8  -1       4      54                                                         -50   -2.32    0.00  1.0000
  -1  -8   1      32      55                                                          14   -2.32    0.00  1.0000
  -1  -8   1      50      61                                                          27   -2.32    0.00  1.0000
  -1  -8   1      91      60                                                          59   -2.32    0.00  1.0000
   0   8  -1      13      57                                                           9   -0.82    0.00  1.0000
   0  -8   1      70      65                                                          59   -0.82    0.00  1.0000
   0  -8   1       0      57                                                        -114   -0.82    0.00  1.0000
  -1   8  -1     242      65                                                         211   -1.27    0.00  1.0000
   1  -8   1     229      68                                                         199   -1.27    0.00  1.0000
   1  -8   1     263      65                                                         230   -1.27    0.00  1.0000
   1  -8   1     227      78                                                         197   -1.27    0.00  1.0000
  -2   8  -1       0      72                                                         -17   -0.18    0.00  1.0000
   2  -8   1       0      76                                                         -25   -0.18    0.00  1.0000
   2  -8   1       0      73                                                         -45   -0.18    0.00  1.0000
   2  -8   1       0      75                                                         -23   -0.18    0.00  1.0000
  -3   8  -1     119      86                                                         122   -0.19    0.00  1.0000
   3  -8   1      32      63                                                          34   -0.19    0.00  1.0000
   3  -8   1       0      83                                                         -44   -0.19    0.00  1.0000
   3  -8   1      70      88                                                          73   -0.19    0.00  1.0000
   3  -8   1      58      82                                                          60   -0.19    0.00  1.0000
  -4   8  -1     692     156                                                         657    0.83    0.00  1.0000
   4  -8   1     607     152                                                         574    0.83    0.00  1.0000
   4  -8   1     740     136                                                         703    0.83    0.00  1.0000
   4  -8   1     635     109                                                         601    0.83    0.00  1.0000
  -5   8  -1       4     107                                                         -94    2.48    0.00  1.0000
   5  -8   1     106      94                                                          69    2.48    0.00  1.0000
   5  -8   1      42      77                                                          20    2.48    0.00  1.0000
   5  -8   1      75     106                                                          44    2.48    0.00  1.0000
  -6  -7   1       1     112                                                        -160    1.16    0.00  1.0000
   5   7  -1      86      96                                                         102    1.20    0.00  1.0000
  -5  -7   1      12     107                                                          19    1.20    0.00  1.0000
  -5  -7   1       1      91                                                          -4    1.20    0.00  1.0000
  -5  -7   1       1      93                                                        -210    1.20    0.00  1.0000
   4   7  -1     157      80                                                         130   -1.40    0.00  1.0000
   4   7  -1     177      89                                                         148   -1.40    0.00  1.0000
  -4  -7   1     147      81                                                         121   -1.40    0.00  1.0000
  -4  -7   1     157      79                                                         130   -1.40    0.00  1.0000
  -4  -7   1      93      73                                                          72   -1.40    0.00  1.0000
   3   7  -1     109      71                                                         147   -2.08    0.00  1.0000
   3   7  -1     118      64                                                         158   -2.08    0.00  1.0000
  -3  -7   1      77      58                                                         110   -2.08    0.00  1.0000
  -3  -7   1     115      62                                                         154   -2.08    0.00  1.0000
   2   7  -1      72      52                                                          56    1.22    0.00  1.0000
  -2  -7   1       1      55                                                         -14    1.22    0.00  1.0000
  -2  -7   1       1      53                                                         -22    1.22    0.00  1.0000
   1   7  -1     535      87                                                         704    4.17    0.00  1.0000
  -1  -7   1     392      87                                                         539    4.17    0.00  1.0000
  -1  -7   1     373      89                                                         516    4.17    0.00  1.0000
  -1  -7   1     313      82                                                         445    4.17    0.00  1.0000
   0   7  -1     163      52                                                         123    2.06    0.00  1.0000
   0  -7   1      14      53                                                           4    2.06    0.00  1.0000
   0  -7   1     183      58                                                         140    2.06    0.00  1.0000
   0  -7   1      43      51                                                          24    2.06    0.00  1.0000
  -1   7  -1    1893     101                                                        2021   -1.78    0.00  1.0000
   1  -7   1    1775     103                                                        1899   -1.78    0.00  1.0000
   1  -7   1    1958     114                                                        2088   -1.78    0.00  1.0000
   1  -7   1    1926     103                                                        2055   -1.78    0.00  1.0000
  -2   7  -1      81      59                                                         119   -2.37    0.00  1.0000
   2  -7   1      29      60                                                          53   -2.37    0.00  1.0000
   2  -7   1      80      66                                                         118   -2.37    0.00  1.0000
   2  -7   1      33      62                                                          59   -2.37    0.00  1.0000
  -3   7  -1     152      67                                                         143   -0.45    0.00  1.0000
   3  -7   1      99      73                                                          92   -0.45    0.00  1.0000
   3  -7   1     146      57                                                         137   -0.45    0.00  1.0000
   3  -7   1      89      69                                                          82   -0.45    0.00  1.0000
   3  -7   1      44      66                                                          39   -0.45    0.00  1.0000
  -4   7  -1      82      76                                                          64   -1.28    0.00  1.0000
   4  -7   1       1      61                                                         -36   -1.28    0.00  1.0000
   4  -7   1      34      75                                                          23   -1.28    0.00  1.0000
   4  -7   1       1      70                                                          -3   -1.28    0.00  1.0000
   4  -7   1       1      76                                                         -53   -1.28    0.00  1.0000
  -5   7  -1       0      81                                                         -10   -0.22    0.00  1.0000
  -5   7  -1      15      71                                                          14   -0.22    0.00  1.0000
   5  -7   1     161      81                                                         157   -0.22    0.00  1.0000
   5  -7   1      25      69                                                          23   -0.22    0.00  1.0000
   5  -7   1     122      84                                                         118   -0.22    0.00  1.0000
   6  -7   1       4      83                                                         -45    2.47    0.00  1.0000
   7  -7   1      40     111                                                          33    0.74    0.00  1.0000
  -8  -6   1     135     158                                                         163   -1.40    0.00  1.0000
  -7  -6   1     113     123                                                          91   -1.33    0.00  1.0000
   6   6  -1      28      90                                                          18   -1.33    0.00  1.0000
  -6  -6   1       1      94                                                        -128   -1.33    0.00  1.0000
   5   6  -1       1      86                                                         -30   -0.97    0.00  1.0000
   5   6  -1     114      83                                                          98   -0.97    0.00  1.0000
  -5  -6   1     127      81                                                         110   -0.97    0.00  1.0000
  -5  -6   1       1      82                                                        -105   -0.97    0.00  1.0000
   4   6  -1     253      76                                                         308    2.02    0.00  1.0000
   4   6  -1     192      72                                                         240    2.02    0.00  1.0000
   4   6  -1     393     108                                                         461    2.02    0.00  1.0000
  -4  -6   1     264      74                                                         320    2.02    0.00  1.0000
  -4  -6   1     213      67                                                         264    2.02    0.00  1.0000
  -4  -6   1     222      71                                                         274    2.02    0.00  1.0000
   3   6  -1      49      60                                                          42   -0.69    0.00  1.0000
   3   6  -1      90      52                                                          81   -0.69    0.00  1.0000
  -3  -6   1      16      52                                                          12   -0.69    0.00  1.0000
  -3  -6   1       0      50                                                         -22   -0.69    0.00  1.0000
  -3  -6   1      13      54                                                          10   -0.69    0.00  1.0000
   2   6  -1     326      82                                                         488   -4.94    0.00  1.0000
  -2  -6   1     213      81                                                         347   -4.94    0.00  1.0000
  -2  -6   1     277      82                                                         427   -4.94    0.00  1.0000
   1   6  -1    2681     106                                                        3071   -4.46    0.00  1.0000
  -1  -6   1    2260     105                                                        2620   -4.46    0.00  1.0000
  -1  -6   1    2302     105                                                        2665   -4.46    0.00  1.0000
   0   6  -1     222      77                                                         291    2.65    0.00  1.0000
   0  -6   1     153      52                                                         211    2.65    0.00  1.0000
   0  -6   1     209      53                                                         276    2.65    0.00  1.0000
   0  -6   1     283      80                                                         360    2.65    0.00  1.0000
  -1   6  -1     365      80                                                         639    7.56    0.00  1.0000
  -1   6  -1     559      87                                                         889    7.56    0.00  1.0000
   1  -6   1     558      86                                                         887    7.56    0.00  1.0000
   1  -6   1     441      86                                                         738    7.56    0.00  1.0000
   1  -6   1     415      83                                                         704    7.56    0.00  1.0000
  -2   6  -1      23      51                                                          41    2.02    0.00  1.0000
  -2   6  -1      71      52                                                         101    2.02    0.00  1.0000
   2  -6   1      20      51                                                          37    2.02    0.00  1.0000
   2  -6   1       9      52                                                          21    2.02    0.00  1.0000
   2  -6   1      81      53                                                         114    2.02    0.00  1.0000
  -3   6  -1      65      56                                                         109   -2.90    0.00  1.0000
   3  -6   1      32      56                                                          64   -2.90    0.00  1.0000
   3  -6   1       1      56                                                          10   -2.90    0.00  1.0000
   3  -6   1      12      52                                                          34   -2.90    0.00  1.0000
   3  -6   1      14      59                                                          38   -2.90    0.00  1.0000
  -4   6  -1     569      79                                                         523   -1.20    0.00  1.0000
  -4   6  -1     629     101                                                         581   -1.20    0.00  1.0000
   4  -6   1     548      99                                                         503   -1.20    0.00  1.0000
   4  -6   1     547      98                                                         502   -1.20    0.00  1.0000
   4  -6   1     518      99                                                         474   -1.20    0.00  1.0000
   4  -6   1     431      89                                                         391   -1.20    0.00  1.0000
  -5   6  -1     173      71                                                         149   -1.18    0.00  1.0000
   5  -6   1      97      69                                                          79   -1.18    0.00  1.0000
   5  -6   1     101      59                                                          83   -1.18    0.00  1.0000
   5  -6   1     143      68                                                         121   -1.18    0.00  1.0000
  -6   6  -1     224      91                                                         266   -1.64    0.00  1.0000
   6  -6   1     217      76                                                         258   -1.64    0.00  1.0000
   6  -6   1     163      87                                                         199   -1.64    0.00  1.0000
   7  -6   1       0      93                                                        -101   -0.21    0.00  1.0000
   8  -6   1       1     112                                                         -26    1.16    0.00  1.0000
   7   5  -1      60      97                                                          73    0.99    0.00  1.0000
   6   5  -1      57      78                                                          72    1.19    0.00  1.0000
  -6  -5   1       1      91                                                        -184    1.19    0.00  1.0000
  -6  -5   1       1      81                                                         -28    1.19    0.00  1.0000
   5   5  -1     162      76                                                         182    0.94    0.00  1.0000
   5   5  -1     203      79                                                         226    0.94    0.00  1.0000
  -5  -5   1     193      81                                                         215    0.94    0.00  1.0000
  -5  -5   1     120      79                                                         138    0.94    0.00  1.0000
  -5  -5   1     171      64                                                         192    0.94    0.00  1.0000
   4   5  -1       3      58                                                           7   -1.33    0.00  1.0000
   4   5  -1      31      58                                                          44   -1.33    0.00  1.0000
   4   5  -1       1      58                                                         -10   -1.33    0.00  1.0000
  -4  -5   1      10      62                                                          18   -1.33    0.00  1.0000
  -4  -5   1      12      57                                                          20   -1.33    0.00  1.0000
  -4  -5   1      32      50                                                          45   -1.33    0.00  1.0000
   3   5  -1     216      52                                                         129    4.21    0.00  1.0000
   3   5  -1      83      48                                                          33    4.21    0.00  1.0000
  -3  -5   1     200      51                                                         117    4.21    0.00  1.0000
  -3  -5   1     223      50                                                         135    4.21    0.00  1.0000
  -3  -5   1     176      44                                                          99    4.21    0.00  1.0000
   2   5  -1     121      48                                                          67    3.45    0.00  1.0000
  -2  -5   1     172      51                                                         106    3.45    0.00  1.0000
  -2  -5   1     162      49                                                          98    3.45    0.00  1.0000
   1   5  -1      66      50                                                          44   -1.83    0.00  1.0000
  -1  -5   1      36      51                                                          20   -1.83    0.00  1.0000
  -1  -5   1       2      47                                                          -8   -1.83    0.00  1.0000
   0   5  -1      12      53                                                          32  -11.11    0.00  1.0000
   0   5  -1       0      48                                                          75  -11.11    0.00  1.0000
   0  -5   1       2      50                                                          60  -11.11    0.00  1.0000
   0  -5   1       7      49                                                          43  -11.11    0.00  1.0000
   0  -5   1      26      42                                                          16  -11.11    0.00  1.0000
  -1   5  -1     196      52                                                          72   -6.75    0.00  1.0000
  -1   5  -1     248      45                                                         105   -6.75    0.00  1.0000
   1  -5   1     194      45                                                          71   -6.75    0.00  1.0000
   1  -5   1     289      48                                                         132   -6.75    0.00  1.0000
   1  -5   1     228      50                                                          92   -6.75    0.00  1.0000
  -2   5  -1    2174      97                                                        2575    5.05    0.00  1.0000
  -2   5  -1    2233      93                                                        2639    5.05    0.00  1.0000
   2  -5   1    2229      94                                                        2635    5.05    0.00  1.0000
   2  -5   1    2228     107                                                        2634    5.05    0.00  1.0000
   2  -5   1    2168      95                                                        2569    5.05    0.00  1.0000
  -3   5  -1     120      76                                                         274    6.88    0.00  1.0000
  -3   5  -1      86      51                                                         222    6.88    0.00  1.0000
   3  -5   1     128      77                                                         287    6.88    0.00  1.0000
   3  -5   1      39      48                                                         140    6.88    0.00  1.0000
   3  -5   1      72      53                                                         199    6.88    0.00  1.0000
   3  -5   1      69      53                                                         194    6.88    0.00  1.0000
  -4   5  -1     685      75                                                         635    1.19    0.00  1.0000
   4  -5   1     746      79                                                         694    1.19    0.00  1.0000
   4  -5   1     719      91                                                         668    1.19    0.00  1.0000
   4  -5   1     776      89                                                         723    1.19    0.00  1.0000
  -5   5  -1      93      63                                                         110   -1.03    0.00  1.0000
   5  -5   1      84      58                                                         100   -1.03    0.00  1.0000
   5  -5   1     144      63                                                         165   -1.03    0.00  1.0000
   5  -5   1      13      58                                                          20   -1.03    0.00  1.0000
  -6   5  -1       0      76                                                         -14   -0.12    0.00  1.0000
   6  -5   1       0      64                                                         -72   -0.12    0.00  1.0000
   6  -5   1      21      68                                                          20   -0.12    0.00  1.0000
  -7   5  -1       0     104                                                         -14   -0.14    0.00  1.0000
   7  -5   1       0      72                                                         -52   -0.14    0.00  1.0000
  -8  -4   1       0     114                                                         -83   -0.05    0.00  1.0000
   7   4  -1      64      86                                                          75   -0.88    0.00  1.0000
  -7  -4   1     158      84                                                         175   -0.88    0.00  1.0000
  -6  -4   1     185      66                                                         211   -1.16    0.00  1.0000
  -6  -4   1     108      84                                                         128   -1.16    0.00  1.0000
   5   4  -1      48      67                                                          63   -1.29    0.00  1.0000
   5   4  -1      48      58                                                          64   -1.29    0.00  1.0000
   5   4  -1     105      60                                                         128   -1.29    0.00  1.0000
  -5  -4   1      34      64                                                          47   -1.29    0.00  1.0000
  -5  -4   1     136      55                                                         161   -1.29    0.00  1.0000
  -5  -4   1      35      72                                                          49   -1.29    0.00  1.0000
   4   4  -1      44      50                                                          29    1.52    0.00  1.0000
   4   4  -1       2      47                                                         -24    1.52    0.00  1.0000
   4   4  -1       2      53                                                         -12    1.52    0.00  1.0000
  -4  -4   1       2      49                                                         -64    1.52    0.00  1.0000
  -4  -4   1      71      44                                                          52    1.52    0.00  1.0000
  -4  -4   1       2      53                                                          -9    1.52    0.00  1.0000
   3   4  -1       3      45                                                          -7   -2.20    0.00  1.0000
   3   4  -1      41      46                                                          21   -2.20    0.00  1.0000
  -3  -4   1      45      48                                                          24   -2.20    0.00  1.0000
  -3  -4   1      63      39                                                          38   -2.20    0.00  1.0000
  -3  -4   1      45      49                                                          24   -2.20    0.00  1.0000
   2   4  -1       4      46                                                          27    4.10    0.00  1.0000
   2   4  -1       2      40                                                          20    4.10    0.00  1.0000
  -2  -4   1      11      33                                                         -42    4.10    0.00  1.0000
  -2  -4   1      11      47                                                          -7    4.10    0.00  1.0000
  -2  -4   1       2      48                                                          19    4.10    0.00  1.0000
   1   4  -1    3592     106                                                        3975    3.81    0.00  1.0000
  -1  -4   1    3643     107                                                        4028    3.81    0.00  1.0000
  -1  -4   1    3493     105                                                        3870    3.81    0.00  1.0000
   0   4  -1    1247      89                                                        1729    7.69    0.00  1.0000
   0   4  -1    1272      85                                                        1758    7.69    0.00  1.0000
   0  -4   1    1235      75                                                        1715    7.69    0.00  1.0000
   0  -4   1    1344      88                                                        1843    7.69    0.00  1.0000
   0  -4   1    1291      86                                                        1781    7.69    0.00  1.0000
  -1   4  -1      11      43                                                         -60   -4.07    0.00  1.0000
  -1   4  -1      11      41                                                         -32   -4.07    0.00  1.0000
   1  -4   1      13      42                                                          45   -4.07    0.00  1.0000
   1  -4   1      11      41                                                          -5   -4.07    0.00  1.0000
   1  -4   1      11      43                                                        -101   -4.07    0.00  1.0000
  -2   4  -1    1900      86                                                        2726  -10.57    0.00  1.0000
  -2   4  -1    1952      90                                                        2788  -10.57    0.00  1.0000
   2  -4   1    2055     103                                                        2911  -10.57    0.00  1.0000
   2  -4   1    1918      88                                                        2748  -10.57    0.00  1.0000
   2  -4   1    2007      88                                                        2854  -10.57    0.00  1.0000
   2  -4   1    1874     108                                                        2695  -10.57    0.00  1.0000
  -3   4  -1     387      69                                                         523   -3.90    0.00  1.0000
  -3   4  -1     449      62                                                         594   -3.90    0.00  1.0000
   3  -4   1     454      90                                                         600   -3.90    0.00  1.0000
   3  -4   1     400      63                                                         538   -3.90    0.00  1.0000
   3  -4   1     428      84                                                         570   -3.90    0.00  1.0000
   3  -4   1     488      70                                                         639   -3.90    0.00  1.0000
  -4   4  -1       6      45                                                          -7    2.96    0.00  1.0000
   4  -4   1       6      43                                                         -36    2.96    0.00  1.0000
   4  -4   1      80      53                                                          43    2.96    0.00  1.0000
   4  -4   1      12      40                                                           1    2.96    0.00  1.0000
  -5   4  -1     465      80                                                         353    3.40    0.00  1.0000
   5  -4   1     479      95                                                         365    3.40    0.00  1.0000
   5  -4   1     370      66                                                         271    3.40    0.00  1.0000
   5  -4   1     387      60                                                         285    3.40    0.00  1.0000
  -6   4  -1      87      70                                                          78    0.58    0.00  1.0000
  -6   4  -1     108      71                                                          98    0.58    0.00  1.0000
   6  -4   1      85      57                                                          76    0.58    0.00  1.0000
   7  -4   1      57      61                                                          58    0.09    0.00  1.0000
   9   3  -1      12     124                                                          22   -1.52    0.00  1.0000
  -8  -3   1     208     104                                                         200    0.35    0.00  1.0000
  -8  -3   1      23      89                                                          20    0.35    0.00  1.0000
   7   3  -1     156      70                                                         132    1.25    0.00  1.0000
  -7  -3   1      81      68                                                          64    1.25    0.00  1.0000
  -7  -3   1       1      79                                                         -54    1.25    0.00  1.0000
   6   3  -1       1      55                                                         -34    1.06    0.00  1.0000
   6   3  -1      56      70                                                          70    1.06    0.00  1.0000
  -6  -3   1      10      64                                                          16    1.06    0.00  1.0000
  -6  -3   1      38      55                                                          49    1.06    0.00  1.0000
  -6  -3   1      68      72                                                          83    1.06    0.00  1.0000
  -6  -3   1      83      80                                                          99    1.06    0.00  1.0000
   5   3  -1       0      50                                                         -20    0.62    0.00  1.0000
   5   3  -1       0      57                                                         -45    0.62    0.00  1.0000
  -5  -3   1       8      59                                                           5    0.62    0.00  1.0000
  -5  -3   1       0      57                                                         -14    0.62    0.00  1.0000
  -5  -3   1      26      44                                                          21    0.62    0.00  1.0000
  -5  -3   1       0      49                                                         -22    0.62    0.00  1.0000
   4   3  -1      19      47                                                         -23   -5.27    0.00  1.0000
   4   3  -1      19      44                                                         -65   -5.27    0.00  1.0000
   4   3  -1     164      44                                                          72   -5.27    0.00  1.0000
  -4  -3   1      19      47                                                         -23   -5.27    0.00  1.0000
  -4  -3   1      96      42                                                          30   -5.27    0.00  1.0000
  -4  -3   1     200      49                                                          97   -5.27    0.00  1.0000
   3   3  -1    1193      76                                                        1124   -1.24    0.00  1.0000
   3   3  -1    1216      66                                                        1147   -1.24    0.00  1.0000
   3   3  -1    1177      81                                                        1109   -1.24    0.00  1.0000
  -3  -3   1    1102      82                                                        1036   -1.24    0.00  1.0000
  -3  -3   1    1250      83                                                        1180   -1.24    0.00  1.0000
   2   3  -1    2777      87                                                        2487   -3.46    0.00  1.0000
   2   3  -1    2719      76                                                        2432   -3.46    0.00  1.0000
  -2  -3   1    2847      88                                                        2553   -3.46    0.00  1.0000
  -2  -3   1    2965      90                                                        2665   -3.46    0.00  1.0000
   1   3  -1      58      68                                                         332   13.02    0.00  1.0000
  -1  -3   1      96      72                                                         417   13.02    0.00  1.0000
  -1  -3   1      54      74                                                         321   13.02    0.00  1.0000
   0   3  -1     185      44                                                         179    0.30    0.00  1.0000
   0   3  -1     148      40                                                         142    0.30    0.00  1.0000
   0  -3   1     109      40                                                         104    0.30    0.00  1.0000
   0  -3   1     197      55                                                         190    0.30    0.00  1.0000
   0  -3   1     122      40                                                         117    0.30    0.00  1.0000
  -1   3  -1    6709     102                                                        6116    4.53    0.00  1.0000
  -1   3  -1    6481      84                                                        5899    4.53    0.00  1.0000
  -1   3  -1    6813     105                                                        6216    4.53    0.00  1.0000
   1  -3   1    6671     102                                                        6080    4.53    0.00  1.0000
   1  -3   1    6783     115                                                        6187    4.53    0.00  1.0000
   1  -3   1    6853     105                                                        6254    4.53    0.00  1.0000
  -2   3  -1     596      57                                                         452    3.85    0.00  1.0000
  -2   3  -1     712      78                                                         554    3.85    0.00  1.0000
  -2   3  -1     642      60                                                         492    3.85    0.00  1.0000
   2  -3   1     700      61                                                         543    3.85    0.00  1.0000
   2  -3   1     669      77                                                         516    3.85    0.00  1.0000
   2  -3   1     735      51                                                         574    3.85    0.00  1.0000
   2  -3   1     709      59                                                         551    3.85    0.00  1.0000
   2  -3   1     638      84                                                         489    3.85    0.00  1.0000
  -3   3  -1    1660     100                                                        1911   -3.64    0.00  1.0000
   3  -3   1    1592      92                                                        1838   -3.64    0.00  1.0000
   3  -3   1    1677      70                                                        1929   -3.64    0.00  1.0000
   3  -3   1    1662     105                                                        1913   -3.64    0.00  1.0000
  -4   3  -1     104      56                                                         182   -4.03    0.00  1.0000
  -4   3  -1      54      45                                                         113   -4.03    0.00  1.0000
   4  -3   1      81      49                                                         151   -4.03    0.00  1.0000
   4  -3   1      47      38                                                         103   -4.03    0.00  1.0000
   4  -3   1      57      54                                                         117   -4.03    0.00  1.0000
  -5   3  -1     894      91                                                         805   -1.88    0.00  1.0000
  -5   3  -1     675      76                                                         598   -1.88    0.00  1.0000
   5  -3   1     569      55                                                         498   -1.88    0.00  1.0000
  -6   3  -1     176      63                                                         186    0.45    0.00  1.0000
  -6   3  -1      76      57                                                          82    0.45    0.00  1.0000
   6  -3   1      19      43                                                          22    0.45    0.00  1.0000
  -7   3  -1     107      78                                                          90    1.03    0.00  1.0000
   7  -3   1     129      49                                                         111    1.03    0.00  1.0000
   8  -3   1       2      53                                                          -7    1.64    0.00  1.0000
   9  -3   1      60     114                                                          24   -3.52    0.00  1.0000
   9   2  -1       0     118                                                          -7    0.49    0.00  1.0000
   8   2  -1      59      71                                                          57    0.13    0.00  1.0000
  -8  -2   1      38     110                                                          37    0.13    0.00  1.0000
   7   2  -1      79      59                                                          92   -0.83    0.00  1.0000
  -7  -2   1      35      62                                                          43   -0.83    0.00  1.0000
  -7  -2   1      94      80                                                         108   -0.83    0.00  1.0000
  -7  -2   1      29      71                                                          37   -0.83    0.00  1.0000
   6   2  -1      19      46                                                          21   -0.31    0.00  1.0000
  -6  -2   1       0      47                                                         -68   -0.31    0.00  1.0000
  -6  -2   1       0      57                                                         -31   -0.31    0.00  1.0000
  -6  -2   1       0      54                                                         -81   -0.31    0.00  1.0000
   5   2  -1     590      63                                                         651    1.49    0.00  1.0000
   5   2  -1     640      81                                                         703    1.49    0.00  1.0000
  -5  -2   1     620      84                                                         682    1.49    0.00  1.0000
  -5  -2   1     828      83                                                         900    1.49    0.00  1.0000
  -5  -2   1     489      70                                                         544    1.49    0.00  1.0000
   4   2  -1      65      54                                                         195    7.38    0.00  1.0000
   4   2  -1       4      43                                                          57    7.38    0.00  1.0000
  -4  -2   1      11      47                                                          83    7.38    0.00  1.0000
  -4  -2   1       9      46                                                          77    7.38    0.00  1.0000
  -4  -2   1      27      46                                                         123    7.38    0.00  1.0000
   3   2  -1    3572      87                                                        4049   -4.73    0.00  1.0000
   3   2  -1    3653      98                                                        4136   -4.73    0.00  1.0000
   3   2  -1    3598      94                                                        4077   -4.73    0.00  1.0000
  -3  -2   1    3512      96                                                        3986   -4.73    0.00  1.0000
  -3  -2   1    3485      95                                                        3957   -4.73    0.00  1.0000
   2   2  -1     811      65                                                        1217   -7.85    0.00  1.0000
   2   2  -1     750      51                                                        1142   -7.85    0.00  1.0000
   2   2  -1     826      68                                                        1235   -7.85    0.00  1.0000
  -2  -2   1     858      71                                                        1274   -7.85    0.00  1.0000
  -2  -2   1     832      62                                                        1243   -7.85    0.00  1.0000
   1   2  -1    1360      80                                                        3496  -27.22    0.00  1.0000
  -1  -2   1    1331      82                                                        3450  -27.22    0.00  1.0000
  -1  -2   1    1326      83                                                        3442  -27.22    0.00  1.0000
   0   2  -1     528      61                                                        1467   18.75    0.00  1.0000
   0  -2   1     491      64                                                        1404   18.75    0.00  1.0000
   0  -2   1     546      63                                                        1496   18.75    0.00  1.0000
   0  -2   1     517      53                                                        1449   18.75    0.00  1.0000
  -1   2  -1     225      36                                                          38   12.46    0.00  1.0000
  -1   2  -1     294      30                                                          74   12.46    0.00  1.0000
  -1   2  -1     234      19                                                          42   12.46    0.00  1.0000
  -1   2  -1     251      32                                                          51   12.46    0.00  1.0000
   1  -2   1     278      31                                                          65   12.46    0.00  1.0000
   1  -2   1     319      38                                                          88   12.46    0.00  1.0000
   1  -2   1     303      31                                                          79   12.46    0.00  1.0000
   1  -2   1     292      25                                                          73   12.46    0.00  1.0000
   1  -2   1     208      38                                                          30   12.46    0.00  1.0000
  -2   2  -1    3007      94                                                        3244    2.60    0.00  1.0000
  -2   2  -1    3052      89                                                        3291    2.60    0.00  1.0000
   2  -2   1    3104      87                                                        3345    2.60    0.00  1.0000
   2  -2   1    3141      71                                                        3383    2.60    0.00  1.0000
   2  -2   1    3118      98                                                        3360    2.60    0.00  1.0000
  -3   2  -1    2797      92                                                        3088    3.29    0.00  1.0000
  -3   2  -1    2808      83                                                        3100    3.29    0.00  1.0000
  -3   2  -1    2830     100                                                        3123    3.29    0.00  1.0000
   3  -2   1    2775     107                                                        3065    3.29    0.00  1.0000
   3  -2   1    2752      79                                                        3041    3.29    0.00  1.0000
   3  -2   1    2787      97                                                        3078    3.29    0.00  1.0000
  -4   2  -1     527      67                                                         478   -1.33    0.00  1.0000
  -4   2  -1     517      72                                                         469   -1.33    0.00  1.0000
  -4   2  -1     532      79                                                         483   -1.33    0.00  1.0000
   4  -2   1     363      52                                                         323   -1.33    0.00  1.0000
  -5   2  -1      25      41                                                          26   -0.17    0.00  1.0000
  -5   2  -1       3      46                                                           4   -0.17    0.00  1.0000
  -5   2  -1      44      43                                                          46   -0.17    0.00  1.0000
  -5   2  -1      86      51                                                          88   -0.17    0.00  1.0000
   5  -2   1       0      38                                                           0   -0.17    0.00  1.0000
  -6   2  -1      73      51                                                          58   -1.14    0.00  1.0000
  -6   2  -1       1      55                                                         -81   -1.14    0.00  1.0000
  -6   2  -1      61      52                                                          47   -1.14    0.00  1.0000
  -6   2  -1     407      99                                                         370   -1.14    0.00  1.0000
   6  -2   1      17      41                                                          10   -1.14    0.00  1.0000
  -7   2  -1       2      63                                                         -24   -1.77    0.00  1.0000
  -7   2  -1       2      85                                                         -46   -1.77    0.00  1.0000
   7  -2   1       2      46                                                         -27   -1.77    0.00  1.0000
   9  -2   1      74     113                                                         189    6.29    0.00  1.0000
  -8  -1   1      60     111                                                          99   -2.71    0.00  1.0000
   7   1  -1       0      49                                                          -6    0.81    0.00  1.0000
  -7  -1   1      59      62                                                          70    0.81    0.00  1.0000
  -7  -1   1      86      83                                                          99    0.81    0.00  1.0000
  -7  -1   1     109      70                                                         123    0.81    0.00  1.0000
   6   1  -1       0      40                                                         -38   -0.38    0.00  1.0000
  -6  -1   1      43      51                                                          39   -0.38    0.00  1.0000
  -6  -1   1      87      54                                                          81   -0.38    0.00  1.0000
  -6  -1   1      41      52                                                          37   -0.38    0.00  1.0000
   5   1  -1      40      37                                                          59   -1.69    0.00  1.0000
  -5  -1   1      90      49                                                         118   -1.69    0.00  1.0000
  -5  -1   1      67      44                                                          91   -1.69    0.00  1.0000
   4   1  -1     150      40                                                         216   -3.03    0.00  1.0000
  -4  -1   1     183      50                                                         256   -3.03    0.00  1.0000
  -4  -1   1     114      41                                                         173   -3.03    0.00  1.0000
  -4  -1   1     228      75                                                         309   -3.03    0.00  1.0000
   3   1  -1    4646     100                                                        6283   13.59    0.00  1.0000
   3   1  -1    4717     107                                                        6366   13.59    0.00  1.0000
  -3  -1   1    4528     107                                                        6146   13.59    0.00  1.0000
  -3  -1   1    4702     111                                                        6349   13.59    0.00  1.0000
  -3  -1   1    4688     102                                                        6332   13.59    0.00  1.0000
   2   1  -1    7649      95                                                        6659    7.16    0.00  1.0000
   2   1  -1    7564      98                                                        6580    7.16    0.00  1.0000
  -2  -1   1    7499      99                                                        6519    7.16    0.00  1.0000
  -2  -1   1    7630      99                                                        6642    7.16    0.00  1.0000
   1   1  -1    2984      49                                                        1992   12.24    0.00  1.0000
   1   1  -1    3062      56                                                        2056   12.24    0.00  1.0000
   1   1  -1    3224      41                                                        2189   12.24    0.00  1.0000
  -1  -1   1    2925      57                                                        1944   12.24    0.00  1.0000
  -1  -1   1    3129      49                                                        2111   12.24    0.00  1.0000
  -1  -1   1    2949      38                                                        1963   12.24    0.00  1.0000
  -1   1  -1   18140     157                                                       15299  -13.46    0.00  1.0000
  -1   1  -1   18584     177                                                       15707  -13.46    0.00  1.0000
  -1   1  -1   18466     188                                                       15599  -13.46    0.00  1.0000
   1  -1   1   18636     178                                                       15755  -13.46    0.00  1.0000
  -2   1  -1    1281      59                                                         816    8.84    0.00  1.0000
  -2   1  -1    1327      55                                                         853    8.84    0.00  1.0000
  -2   1  -1    1336      70                                                         860    8.84    0.00  1.0000
   2  -1   1    1347      53                                                         869    8.84    0.00  1.0000
  -3   1  -1     679      63                                                         518    4.05    0.00  1.0000
  -3   1  -1     672      69                                                         512    4.05    0.00  1.0000
  -3   1  -1     656      58                                                         498    4.05    0.00  1.0000
  -3   1  -1     635      60                                                         479    4.05    0.00  1.0000
   3  -1   1     614      58                                                         461    4.05    0.00  1.0000
  -4   1  -1      68      45                                                         142    4.52    0.00  1.0000
  -4   1  -1      24      38                                                          74    4.52    0.00  1.0000
  -4   1  -1      36      40                                                          94    4.52    0.00  1.0000
  -4   1  -1      67      42                                                         141    4.52    0.00  1.0000
   4  -1   1      49      44                                                         115    4.52    0.00  1.0000
  -5   1  -1       3      37                                                         -21   -1.95    0.00  1.0000
  -5   1  -1       3      49                                                         -65   -1.95    0.00  1.0000
  -5   1  -1      18      41                                                          34   -1.95    0.00  1.0000
  -5   1  -1       3      45                                                         -51   -1.95    0.00  1.0000
   5  -1   1       3      42                                                         -15   -1.95    0.00  1.0000
  -6   1  -1     107      48                                                          93    0.88    0.00  1.0000
  -6   1  -1     134      54                                                         118    0.88    0.00  1.0000
  -6   1  -1      68      62                                                          57    0.88    0.00  1.0000
  -6   1  -1      38      72                                                          30    0.88    0.00  1.0000
   6  -1   1     105      50                                                          91    0.88    0.00  1.0000
  -7   1  -1      40      60                                                          38    0.24    0.00  1.0000
  -7   1  -1      86      88                                                          82    0.24    0.00  1.0000
   7  -1   1      25      52                                                          23    0.24    0.00  1.0000
  -8   1  -1      83     112                                                          71   -0.83    0.00  1.0000
  -8   1  -1     193      90                                                         175   -0.83    0.00  1.0000
   8  -1   1      57      59                                                          47   -0.83    0.00  1.0000
   9  -1   1      31     113                                                         -65   -6.78    0.00  1.0000
   9   0  -1      50     103                                                         113    4.40    0.00  1.0000
  -8   0   1     129      78                                                         198    3.31    0.00  1.0000
   7   0  -1      64      51                                                         102   -2.56    0.00  1.0000
  -7   0   1      58      71                                                          94   -2.56    0.00  1.0000
  -7   0   1      49      81                                                          83   -2.56    0.00  1.0000
  -7   0   1     128      62                                                         179   -2.56    0.00  1.0000
   6   0  -1       0      38                                                         -39    0.01    0.00  1.0000
  -6   0   1      51      53                                                          51    0.01    0.00  1.0000
  -6   0   1      35      60                                                          35    0.01    0.00  1.0000
   5   0  -1      13      35                                                          18   -0.81    0.00  1.0000
  -5   0   1       0      49                                                         -12   -0.81    0.00  1.0000
  -5   0   1       0      47                                                         -27   -0.81    0.00  1.0000
   4   0  -1    1075      65                                                        1094   -0.34    0.00  1.0000
   4   0  -1    1122      88                                                        1141   -0.34    0.00  1.0000
  -4   0   1    1016      82                                                        1034   -0.34    0.00  1.0000
  -4   0   1    1073      70                                                        1092   -0.34    0.00  1.0000
   3   0  -1     431      58                                                         832   -9.89    0.00  1.0000
   3   0  -1     342      74                                                         706   -9.89    0.00  1.0000
  -3   0   1     346      72                                                         712   -9.89    0.00  1.0000
  -3   0   1     470      59                                                         885   -9.89    0.00  1.0000
   2   0  -1      58      34                                                         -28    9.33    0.00  1.0000
   2   0  -1      58      32                                                         -22    9.33    0.00  1.0000
  -2   0   1      43      26                                                          26    9.33    0.00  1.0000
   1   0  -1   10008     123                                                       11103    6.53    0.00  1.0000
   1   0  -1   10048     120                                                       11146    6.53    0.00  1.0000
   1   0  -1   10053     120                                                       11151    6.53    0.00  1.0000
   1   0  -1    9803     120                                                       10887    6.53    0.00  1.0000
  -1   0   1    9453     119                                                       10518    6.53    0.00  1.0000
  -1   0   1    9530     118                                                       10600    6.53    0.00  1.0000
  -1   0  -1      10      37                                                         213  -14.00    0.00  1.0000
  -1   0  -1      17      40                                                         241  -14.00    0.00  1.0000
   1   0   1       5      40                                                         187  -14.00    0.00  1.0000
   1   0   1       2      44                                                         161  -14.00    0.00  1.0000
  -2   0  -1    3026      62                                                        1355  -22.27    0.00  1.0000
  -2   0  -1    3174      66                                                        1454  -22.27    0.00  1.0000
   2   0   1    3138      71                                                        1430  -22.27    0.00  1.0000
  -3   0  -1     157      60                                                         228   -3.14    0.00  1.0000
  -3   0  -1     178      65                                                         253   -3.14    0.00  1.0000
  -3   0  -1     200      71                                                         279   -3.14    0.00  1.0000
   3   0   1     120      43                                                         183   -3.14    0.00  1.0000
  -4   0  -1     547      77                                                         566   -0.51    0.00  1.0000
  -4   0  -1     623      72                                                         644   -0.51    0.00  1.0000
  -4   0  -1     687      83                                                         709   -0.51    0.00  1.0000
  -4   0  -1     693      68                                                         715   -0.51    0.00  1.0000
   4   0   1     649      63                                                         670   -0.51    0.00  1.0000
  -5   0  -1      17      52                                                         -39    5.00    0.00  1.0000
  -5   0  -1     141      42                                                          61    5.00    0.00  1.0000
  -5   0  -1      17      43                                                         -80    5.00    0.00  1.0000
  -5   0  -1     166      44                                                          78    5.00    0.00  1.0000
   5   0   1      17      38                                                         -22    5.00    0.00  1.0000
  -6   0  -1     450      88                                                         411   -1.14    0.00  1.0000
  -6   0  -1     459      71                                                         420   -1.14    0.00  1.0000
  -6   0  -1     343      80                                                         309   -1.14    0.00  1.0000
  -6   0  -1     389      98                                                         353   -1.14    0.00  1.0000
  -7   0  -1       1      64                                                         -69    1.19    0.00  1.0000
  -7   0  -1       1      70                                                         -23    1.19    0.00  1.0000
  -7   0  -1      17      74                                                          26    1.19    0.00  1.0000
   7   0   1      14      46                                                          22    1.19    0.00  1.0000
  -8   0  -1     139      88                                                         139    0.05    0.00  1.0000
  -8   0  -1      56     114                                                          56    0.05    0.00  1.0000
   8   0   1      11      56                                                          11    0.05    0.00  1.0000
   9   0   1      14     107                                                          43    3.45    0.00  1.0000
   8  -1  -1      59      58                                                          43   -1.35    0.00  1.0000
   7  -1  -1       2      53                                                          20    3.88    0.00  1.0000
  -7   1   1      10      59                                                         -62    3.88    0.00  1.0000
  -7   1   1     391     109                                                         526    3.88    0.00  1.0000
   6  -1  -1     351      63                                                         339    0.41    0.00  1.0000
  -6   1   1     380      98                                                         367    0.41    0.00  1.0000
  -6   1   1     440      87                                                         426    0.41    0.00  1.0000
   5  -1  -1      17      53                                                          13    0.99    0.00  1.0000
   5  -1  -1       1      37                                                          -8    0.99    0.00  1.0000
  -5   1   1       1      45                                                         -59    0.99    0.00  1.0000
  -5   1   1       1      44                                                         -49    0.99    0.00  1.0000
   4  -1  -1    1226      92                                                        1023   -3.72    0.00  1.0000
   4  -1  -1    1240      67                                                        1035   -3.72    0.00  1.0000
  -4   1   1    1110      76                                                         917   -3.72    0.00  1.0000
   3  -1  -1     173      53                                                         187    0.63    0.00  1.0000
   3  -1  -1     128      40                                                         140    0.63    0.00  1.0000
   3  -1  -1     112      46                                                         123    0.63    0.00  1.0000
  -3   1   1     110      39                                                         121    0.63    0.00  1.0000
   2  -1  -1     398      33                                                          81  -13.43    0.00  1.0000
   2  -1  -1     345      40                                                          58  -13.43    0.00  1.0000
   2  -1  -1     402      36                                                          83  -13.43    0.00  1.0000
   1  -1  -1     156      29                                                         100    3.03    0.00  1.0000
   1  -1  -1     161      29                                                         104    3.03    0.00  1.0000
  -1   1   1     201      28                                                         137    3.03    0.00  1.0000
  -1   1   1     139      20                                                          87    3.03    0.00  1.0000
  -1   1   1     144      28                                                          91    3.03    0.00  1.0000
   0  -1  -1    2614      47                                                        1335  -17.85    0.00  1.0000
   0  -1  -1    2708      44                                                        1402  -17.85    0.00  1.0000
   0   1   1    2779      44                                                        1453  -17.85    0.00  1.0000
   0   1   1    2640      48                                                        1353  -17.85    0.00  1.0000
  -1  -1  -1   12519     103                                                        7897   28.17    0.00  1.0000
  -1  -1  -1   12740     103                                                        8073   28.17    0.00  1.0000
  -1  -1  -1   12680      99                                                        8025   28.17    0.00  1.0000
   1   1   1   12543     105                                                        7916   28.17    0.00  1.0000
   1   1   1   12496     102                                                        7879   28.17    0.00  1.0000
   1   1   1   12244      98                                                        7679   28.17    0.00  1.0000
  -2  -1  -1   49306     421                                                       44168   14.54    0.00  1.0000
  -2  -1  -1   48420     443                                                       43330   14.54    0.00  1.0000
  -2  -1  -1   48802     443                                                       43691   14.54    0.00  1.0000
  -2  -1  -1   50117     428                                                       44936   14.54    0.00  1.0000
   2   1   1   49391     423                                                       44249   14.54    0.00  1.0000
   2   1   1   48772     443                                                       43663   14.54    0.00  1.0000
   2   1   1   48413     444                                                       43323   14.54    0.00  1.0000
  -3  -1  -1      76      37                                                          15   -5.91    0.00  1.0000
  -3  -1  -1      23      40                                                         -13   -5.91    0.00  1.0000
   3   1   1      88      44                                                          21   -5.91    0.00  1.0000
  -4  -1  -1    6510     127                                                        6156   -2.72    0.00  1.0000
  -4  -1  -1    6353     121                                                        6003   -2.72    0.00  1.0000
  -4  -1  -1    6481     118                                                        6128   -2.72    0.00  1.0000
   4   1   1    6688     117                                                        6329   -2.72    0.00  1.0000
  -5  -1  -1     202      56                                                         306   -4.03    0.00  1.0000
  -5  -1  -1     221      65                                                         330   -4.03    0.00  1.0000
  -5  -1  -1     231      89                                                         342   -4.03    0.00  1.0000
   5   1   1     179      51                                                         278   -4.03    0.00  1.0000
  -6  -1  -1       4      55                                                        -148    2.37    0.00  1.0000
  -6  -1  -1       4      74                                                         -70    2.37    0.00  1.0000
  -6  -1  -1       4      63                                                         -97    2.37    0.00  1.0000
  -6  -1  -1      34      50                                                          15    2.37    0.00  1.0000
   6   1   1       4      43                                                         -57    2.37    0.00  1.0000
  -7  -1  -1       0      65                                                          -4   -0.04    0.00  1.0000
  -7  -1  -1      82      71                                                          81   -0.04    0.00  1.0000
  -7  -1  -1     203      82                                                         202   -0.04    0.00  1.0000
   7   1   1      30      55                                                          30   -0.04    0.00  1.0000
  -8  -1  -1      55     116                                                          87    2.38    0.00  1.0000
   8   1   1      27      59                                                          51    2.38    0.00  1.0000
   9   1   1       2     114                                                         -65   -1.80    0.00  1.0000
   9  -2  -1       3     112                                                         -26    2.00    0.00  1.0000
   8  -2  -1     160      64                                                         136    1.23    0.00  1.0000
  -8   2   1     273      85                                                         241    1.23    0.00  1.0000
   7  -2  -1     190      64                                                         271   -3.27    0.00  1.0000
  -7   2   1     230      70                                                         318   -3.27    0.00  1.0000
  -7   2   1     120      65                                                         186   -3.27    0.00  1.0000
   6  -2  -1     536      58                                                         555    0.51    0.00  1.0000
  -6   2   1     480      88                                                         498    0.51    0.00  1.0000
   5  -2  -1      74      35                                                         109    2.27    0.00  1.0000
   5  -2  -1     144      61                                                         192    2.27    0.00  1.0000
   4  -2  -1     164      36                                                          50    7.02    0.00  1.0000
   4  -2  -1     185      46                                                          62    7.02    0.00  1.0000
   4  -2  -1     249      54                                                         101    7.02    0.00  1.0000
   3  -2  -1       5      45                                                          -3   -2.64    0.00  1.0000
   3  -2  -1       5      50                                                          -1   -2.64    0.00  1.0000
   3  -2  -1       5      34                                                          -6   -2.64    0.00  1.0000
   2  -2  -1     222      55                                                         250   -1.11    0.00  1.0000
   2  -2  -1     223      59                                                         251   -1.11    0.00  1.0000
   2  -2  -1     270      49                                                         301   -1.11    0.00  1.0000
   2  -2  -1     228      77                                                         256   -1.11    0.00  1.0000
  -2   2   1     273      55                                                         304   -1.11    0.00  1.0000
  -2   2   1     217      37                                                         245   -1.11    0.00  1.0000
   1  -2  -1   12156     183                                                       15479  -17.33    0.00  1.0000
   1  -2  -1   12436     183                                                       15795  -17.33    0.00  1.0000
  -1   2   1   12382     183                                                       15734  -17.33    0.00  1.0000
  -1   2   1   12266     182                                                       15603  -17.33    0.00  1.0000
   0  -2  -1    3658      80                                                        3129    5.56    0.00  1.0000
   0  -2  -1    3905      81                                                        3358    5.56    0.00  1.0000
   0   2   1    3901      80                                                        3354    5.56    0.00  1.0000
   0   2   1    3894      77                                                        3348    5.56    0.00  1.0000
  -1  -2  -1     293      38                                                          91   -9.38    0.00  1.0000
  -1  -2  -1     291      36                                                          90   -9.38    0.00  1.0000
  -1  -2  -1     287      33                                                          88   -9.38    0.00  1.0000
   1   2   1     310      31                                                         101   -9.38    0.00  1.0000
   1   2   1     215      38                                                          50   -9.38    0.00  1.0000
   1   2   1     243      34                                                          64   -9.38    0.00  1.0000
  -2  -2  -1      87      36                                                          88   -0.07    0.00  1.0000
  -2  -2  -1      14      35                                                          14   -0.07    0.00  1.0000
  -2  -2  -1     102      36                                                         103   -0.07    0.00  1.0000
   2   2   1      45      37                                                          46   -0.07    0.00  1.0000
   2   2   1      62      39                                                          63   -0.07    0.00  1.0000
   2   2   1      92      41                                                          93   -0.07    0.00  1.0000
  -3  -2  -1     115      44                                                         281    7.37    0.00  1.0000
  -3  -2  -1     126      71                                                         297    7.37    0.00  1.0000
  -3  -2  -1     133      71                                                         308    7.37    0.00  1.0000
   3   2   1     139      68                                                         317    7.37    0.00  1.0000
   3   2   1     171      76                                                         365    7.37    0.00  1.0000
  -4  -2  -1      20      42                                                          19    0.08    0.00  1.0000
  -4  -2  -1      10      43                                                          10    0.08    0.00  1.0000
  -4  -2  -1       0      41                                                         -24    0.08    0.00  1.0000
  -4  -2  -1      23      43                                                          22    0.08    0.00  1.0000
   4   2   1      40      41                                                          39    0.08    0.00  1.0000
   4   2   1      35      47                                                          34    0.08    0.00  1.0000
  -5  -2  -1     763      97                                                         818    1.19    0.00  1.0000
  -5  -2  -1     700      71                                                         753    1.19    0.00  1.0000
  -5  -2  -1     770      83                                                         825    1.19    0.00  1.0000
   5   2   1     827      80                                                         884    1.19    0.00  1.0000
   5   2   1     889      65                                                         948    1.19    0.00  1.0000
  -6  -2  -1     184      78                                                         124   -2.97    0.00  1.0000
  -6  -2  -1     163      55                                                         107   -2.97    0.00  1.0000
   6   2   1     156      49                                                         101   -2.97    0.00  1.0000
  -7  -2  -1     374      91                                                         417   -1.34    0.00  1.0000
  -7  -2  -1     258      89                                                         294   -1.34    0.00  1.0000
   7   2   1     377      81                                                         421   -1.34    0.00  1.0000
  -8  -2  -1      96     116                                                         117   -1.25    0.00  1.0000
   8   2   1       1      65                                                          -4   -1.25    0.00  1.0000
  -9  -2  -1      93     173                                                         150    3.20    0.00  1.0000
   9  -3  -1       3     118                                                         -42   -2.03    0.00  1.0000
   8  -3  -1      55      55                                                          28   -2.64    0.00  1.0000
   7  -3  -1     149      53                                                         103    2.54    0.00  1.0000
  -7   3   1     293      84                                                         226    2.54    0.00  1.0000
  -7   3   1     141      69                                                          96    2.54    0.00  1.0000
   6  -3  -1     585      66                                                         652   -1.64    0.00  1.0000
   6  -3  -1     728     117                                                         802   -1.64    0.00  1.0000
   5  -3  -1       7      35                                                         -25   -3.20    0.00  1.0000
   5  -3  -1       7      56                                                         -51   -3.20    0.00  1.0000
   5  -3  -1      29      55                                                           8   -3.20    0.00  1.0000
   4  -3  -1       5      51                                                          -7   -2.62    0.00  1.0000
   4  -3  -1       5      34                                                         -45   -2.62    0.00  1.0000
   4  -3  -1       5      49                                                          15   -2.62    0.00  1.0000
   3  -3  -1    2514      72                                                        1746   10.23    0.00  1.0000
   3  -3  -1    2522      78                                                        1753   10.23    0.00  1.0000
   3  -3  -1    2463      89                                                        1704   10.23    0.00  1.0000
   3  -3  -1    2396      73                                                        1648   10.23    0.00  1.0000
   3  -3  -1    2411     102                                                        1660   10.23    0.00  1.0000
  -3   3   1    2366      78                                                        1623   10.23    0.00  1.0000
  -3   3   1    2418      73                                                        1666   10.23    0.00  1.0000
   2  -3  -1     665      68                                                         366    8.19    0.00  1.0000
   2  -3  -1     614      67                                                         328    8.19    0.00  1.0000
   2  -3  -1     568      84                                                         295    8.19    0.00  1.0000
  -2   3   1     528      67                                                         266    8.19    0.00  1.0000
  -2   3   1     523      66                                                         263    8.19    0.00  1.0000
   1  -3  -1    9701     153                                                       10933    7.42    0.00  1.0000
   1  -3  -1   10236     155                                                       11501    7.42    0.00  1.0000
  -1   3   1    9769     152                                                       11005    7.42    0.00  1.0000
  -1   3   1    9876     152                                                       11119    7.42    0.00  1.0000
   0  -3  -1     197      40                                                          -4  -17.15    0.00  1.0000
   0  -3  -1     197      41                                                         -18  -17.15    0.00  1.0000
   0   3   1     197      42                                                         -22  -17.15    0.00  1.0000
   0   3   1     114      38                                                          19  -17.15    0.00  1.0000
  -1  -3  -1    2166      80                                                        1710   -6.34    0.00  1.0000
  -1  -3  -1    2301      81                                                        1830   -6.34    0.00  1.0000
   1   3   1    2276      57                                                        1808   -6.34    0.00  1.0000
   1   3   1    2166      83                                                        1710   -6.34    0.00  1.0000
   1   3   1    2189      77                                                        1731   -6.34    0.00  1.0000
  -2  -3  -1     473      76                                                         521    1.31    0.00  1.0000
  -2  -3  -1     492      64                                                         541    1.31    0.00  1.0000
  -2  -3  -1     512      76                                                         561    1.31    0.00  1.0000
   2   3   1     510      79                                                         559    1.31    0.00  1.0000
   2   3   1     434      73                                                         480    1.31    0.00  1.0000
  -3  -3  -1     803      80                                                         792   -0.25    0.00  1.0000
  -3  -3  -1     805      79                                                         794   -0.25    0.00  1.0000
  -3  -3  -1     859      69                                                         847   -0.25    0.00  1.0000
   3   3   1     768      80                                                         757   -0.25    0.00  1.0000
   3   3   1     922      77                                                         910   -0.25    0.00  1.0000
  -4  -3  -1     617      69                                                         529    2.25    0.00  1.0000
  -4  -3  -1     552      80                                                         469    2.25    0.00  1.0000
  -4  -3  -1     651      81                                                         560    2.25    0.00  1.0000
   4   3   1     771      80                                                         672    2.25    0.00  1.0000
   4   3   1     651      77                                                         560    2.25    0.00  1.0000
  -5  -3  -1     538      74                                                         552   -0.37    0.00  1.0000
  -5  -3  -1     418      95                                                         431   -0.37    0.00  1.0000
  -5  -3  -1     344      94                                                         355   -0.37    0.00  1.0000
   5   3   1     521      77                                                         535   -0.37    0.00  1.0000
   5   3   1     508      91                                                         522   -0.37    0.00  1.0000
   5   3   1     450      83                                                         463   -0.37    0.00  1.0000
  -6  -3  -1       4      54                                                         -18    2.37    0.00  1.0000
   6   3   1      21      62                                                           8    2.37    0.00  1.0000
   6   3   1      23      71                                                           9    2.37    0.00  1.0000
  -7  -3  -1     139      72                                                         161    1.08    0.00  1.0000
   7   3   1      26      80                                                          36    1.08    0.00  1.0000
  -8  -3  -1       1     122                                                         -82   -1.25    0.00  1.0000
   8   3   1       1      85                                                         -28   -1.25    0.00  1.0000
   9  -4  -1       4     120                                                         -34    2.53    0.00  1.0000
   7  -4  -1      38      56                                                          20   -2.28    0.00  1.0000
   6  -4  -1      36      53                                                          25    1.18    0.00  1.0000
   6  -4  -1     132      71                                                         111    1.18    0.00  1.0000
   6  -4  -1     125      72                                                         104    1.18    0.00  1.0000
   5  -4  -1     870      78                                                         865    0.10    0.00  1.0000
   5  -4  -1     891     102                                                         886    0.10    0.00  1.0000
   5  -4  -1     894      94                                                         889    0.10    0.00  1.0000
   4  -4  -1       3      48                                                          -2   -2.11    0.00  1.0000
   4  -4  -1      39      49                                                          63   -2.11    0.00  1.0000
   4  -4  -1       3      41                                                         -47   -2.11    0.00  1.0000
  -4   4   1       3      47                                                         -12   -2.11    0.00  1.0000
  -4   4   1       0      43                                                           5   -2.11    0.00  1.0000
   3  -4  -1    1856      85                                                        1280   -8.94    0.00  1.0000
   3  -4  -1    1863      81                                                        1286   -8.94    0.00  1.0000
   3  -4  -1    2050      98                                                        1442   -8.94    0.00  1.0000
   3  -4  -1    1911      93                                                        1326   -8.94    0.00  1.0000
  -3   4   1    1906      83                                                        1322   -8.94    0.00  1.0000
  -3   4   1    2091      79                                                        1477   -8.94    0.00  1.0000
   2  -4  -1     539      78                                                         519   -0.55    0.00  1.0000
   2  -4  -1     583      78                                                         562   -0.55    0.00  1.0000
   2  -4  -1     438      91                                                         420   -0.55    0.00  1.0000
  -2   4   1     516      75                                                         496   -0.55    0.00  1.0000
  -2   4   1     587      76                                                         566   -0.55    0.00  1.0000
   1  -4  -1     138      48                                                          29    7.80    0.00  1.0000
   1  -4  -1     275      47                                                         104    7.80    0.00  1.0000
  -1   4   1     151      47                                                          35    7.80    0.00  1.0000
  -1   4   1     280      45                                                         107    7.80    0.00  1.0000
   0  -4  -1    1636     100                                                        2917   16.61    0.00  1.0000
   0  -4  -1    1545      96                                                        2795   16.61    0.00  1.0000
   0   4   1    1529     100                                                        2774   16.61    0.00  1.0000
   0   4   1    1510      93                                                        2749   16.61    0.00  1.0000
  -1  -4  -1     832      84                                                         800   -0.69    0.00  1.0000
  -1  -4  -1     908      85                                                         874   -0.69    0.00  1.0000
   1   4   1     959      88                                                         925   -0.69    0.00  1.0000
   1   4   1     900      81                                                         867   -0.69    0.00  1.0000
  -2  -4  -1    1667      97                                                        2286   -8.55    0.00  1.0000
  -2  -4  -1    1710      96                                                        2337   -8.55    0.00  1.0000
  -2  -4  -1    1744      78                                                        2377   -8.55    0.00  1.0000
   2   4   1    1750      95                                                        2384   -8.55    0.00  1.0000
   2   4   1    1714     100                                                        2341   -8.55    0.00  1.0000
  -3  -4  -1    1679      95                                                        1854   -2.55    0.00  1.0000
  -3  -4  -1    1876      91                                                        2060   -2.55    0.00  1.0000
  -3  -4  -1    1688      82                                                        1863   -2.55    0.00  1.0000
   3   4   1    1714      87                                                        1891   -2.55    0.00  1.0000
   3   4   1    1809      91                                                        1990   -2.55    0.00  1.0000
  -4  -4  -1      36      52                                                          30   -0.62    0.00  1.0000
  -4  -4  -1       0      48                                                          -8   -0.62    0.00  1.0000
  -4  -4  -1      43      56                                                          37   -0.62    0.00  1.0000
   4   4   1       5      51                                                           3   -0.62    0.00  1.0000
   4   4   1      68      51                                                          60   -0.62    0.00  1.0000
  -5  -4  -1      50      58                                                          60    0.81    0.00  1.0000
  -5  -4  -1       0      73                                                         -33    0.81    0.00  1.0000
  -5  -4  -1       0      67                                                           1    0.81    0.00  1.0000
   5   4   1      10      64                                                          14    0.81    0.00  1.0000
   5   4   1       0      57                                                         -15    0.81    0.00  1.0000
  -6  -4  -1     154      74                                                         194   -1.88    0.00  1.0000
  -6  -4  -1      11      83                                                          23   -1.88    0.00  1.0000
   6   4   1      37      77                                                          58   -1.88    0.00  1.0000
   6   4   1      24      78                                                          42   -1.88    0.00  1.0000
  -7  -4  -1       3      89                                                           7   -0.99    0.00  1.0000
  -7  -4  -1       1     102                                                          -5   -0.99    0.00  1.0000
   7   4   1      13      86                                                          19   -0.99    0.00  1.0000
   7  -5  -1     366     105                                                         316    1.66    0.00  1.0000
   7  -5  -1     323     105                                                         276    1.66    0.00  1.0000
  -7   5   1     357     113                                                         308    1.66    0.00  1.0000
   6  -5  -1       0      79                                                         -97    0.24    0.00  1.0000
   6  -5  -1       0      75                                                         -59    0.24    0.00  1.0000
   5  -5  -1      12      63                                                          25    1.94    0.00  1.0000
   5  -5  -1      60      68                                                          87    1.94    0.00  1.0000
   4  -5  -1       0      48                                                         -44    0.55    0.00  1.0000
   4  -5  -1      37      48                                                          32    0.55    0.00  1.0000
   4  -5  -1       0      53                                                         -46    0.55    0.00  1.0000
   4  -5  -1       0      57                                                          -3    0.55    0.00  1.0000
  -4   5   1      22      55                                                          18    0.55    0.00  1.0000
  -4   5   1       0      50                                                         -71    0.55    0.00  1.0000
   3  -5  -1     187      51                                                         143    2.12    0.00  1.0000
   3  -5  -1     148      53                                                         109    2.12    0.00  1.0000
   3  -5  -1      82      51                                                          54    2.12    0.00  1.0000
  -3   5   1     116      49                                                          82    2.12    0.00  1.0000
  -3   5   1     133      51                                                          96    2.12    0.00  1.0000
   2  -5  -1    3072     101                                                        2701   -4.23    0.00  1.0000
   2  -5  -1    3101     100                                                        2728   -4.23    0.00  1.0000
   2  -5  -1    3062     110                                                        2692   -4.23    0.00  1.0000
  -2   5   1    2930      98                                                        2568   -4.23    0.00  1.0000
  -2   5   1    3089      97                                                        2717   -4.23    0.00  1.0000
   1  -5  -1    1009      88                                                         690   -6.73    0.00  1.0000
   1  -5  -1     988      87                                                         673   -6.73    0.00  1.0000
  -1   5   1     855      87                                                         564   -6.73    0.00  1.0000
  -1   5   1     894      84                                                         596   -6.73    0.00  1.0000
   0  -5  -1     808      88                                                         947   -2.87    0.00  1.0000
   0  -5  -1     753      89                                                         887   -2.87    0.00  1.0000
   0   5   1     787      90                                                         924   -2.87    0.00  1.0000
   0   5   1     742      85                                                         875   -2.87    0.00  1.0000
  -1  -5  -1    2310      94                                                        1703    8.33    0.00  1.0000
  -1  -5  -1    2154      95                                                        1569    8.33    0.00  1.0000
   1   5   1    2039      99                                                        1471    8.33    0.00  1.0000
   1   5   1    1996      90                                                        1435    8.33    0.00  1.0000
  -2  -5  -1      78      52                                                         193    6.19    0.00  1.0000
  -2  -5  -1     160      81                                                         313    6.19    0.00  1.0000
   2   5   1     211      88                                                         384    6.19    0.00  1.0000
   2   5   1      94      50                                                         218    6.19    0.00  1.0000
  -3  -5  -1       1      46                                                         -40   -1.10    0.00  1.0000
  -3  -5  -1       1      52                                                         -80   -1.10    0.00  1.0000
  -3  -5  -1       1      51                                                         -35   -1.10    0.00  1.0000
   3   5   1      25      49                                                          34   -1.10    0.00  1.0000
   3   5   1       1      46                                                         -11   -1.10    0.00  1.0000
  -4  -5  -1       0      61                                                         -12   -0.83    0.00  1.0000
  -4  -5  -1      51      62                                                          61   -0.83    0.00  1.0000
  -4  -5  -1       0      63                                                         -61   -0.83    0.00  1.0000
   4   5   1       0      55                                                         -48   -0.83    0.00  1.0000
   4   5   1       0      57                                                           0   -0.83    0.00  1.0000
  -5  -5  -1       1      73                                                          -3   -0.94    0.00  1.0000
  -5  -5  -1       1      76                                                          -7   -0.94    0.00  1.0000
   5   5   1       1      77                                                         -22   -0.94    0.00  1.0000
   5   5   1      44      72                                                          34   -0.94    0.00  1.0000
  -6  -5  -1      53      95                                                          79    1.98    0.00  1.0000
  -6  -5  -1       8      89                                                          19    1.98    0.00  1.0000
   6   5   1     141      89                                                         182    1.98    0.00  1.0000
   7  -6  -1     238     106                                                         206   -1.34    0.00  1.0000
   6  -6  -1      59      83                                                          52   -0.55    0.00  1.0000
   6  -6  -1       0      79                                                         -10   -0.55    0.00  1.0000
   5  -6  -1       1      74                                                           2   -0.85    0.00  1.0000
   5  -6  -1       0      60                                                         -56   -0.85    0.00  1.0000
   5  -6  -1      21      69                                                          28   -0.85    0.00  1.0000
  -5   6   1       0      73                                                         -37   -0.85    0.00  1.0000
  -5   6   1       3      72                                                           6   -0.85    0.00  1.0000
   4  -6  -1    1284     103                                                        1451    2.76    0.00  1.0000
   4  -6  -1    1230     116                                                        1393    2.76    0.00  1.0000
   4  -6  -1    1409     118                                                        1583    2.76    0.00  1.0000
   4  -6  -1    1302     106                                                        1470    2.76    0.00  1.0000
  -4   6   1    1227     119                                                        1390    2.76    0.00  1.0000
  -4   6   1    1315     107                                                        1484    2.76    0.00  1.0000
   3  -6  -1      25      57                                                          26    0.07    0.00  1.0000
   3  -6  -1      15      58                                                          15    0.07    0.00  1.0000
   3  -6  -1      55      62                                                          56    0.07    0.00  1.0000
  -3   6   1       5      59                                                           5    0.07    0.00  1.0000
  -3   6   1      80      59                                                          81    0.07    0.00  1.0000
   2  -6  -1    2086     100                                                        2029    0.77    0.00  1.0000
   2  -6  -1    1919     100                                                        1864    0.77    0.00  1.0000
   2  -6  -1    1919     104                                                        1864    0.77    0.00  1.0000
  -2   6   1    1997      96                                                        1941    0.77    0.00  1.0000
  -2   6   1    1810      97                                                        1757    0.77    0.00  1.0000
   1  -6  -1     679      86                                                         674    0.11    0.00  1.0000
   1  -6  -1     446      91                                                         442    0.11    0.00  1.0000
   1  -6  -1     646      87                                                         641    0.11    0.00  1.0000
  -1   6   1     538      86                                                         534    0.11    0.00  1.0000
  -1   6   1     642      83                                                         637    0.11    0.00  1.0000
   0  -6  -1     105      50                                                         150   -2.46    0.00  1.0000
   0  -6  -1      50      49                                                          82   -2.46    0.00  1.0000
   0   6   1      81      49                                                         121   -2.46    0.00  1.0000
   0   6   1      84      52                                                         125   -2.46    0.00  1.0000
  -1  -6  -1      83      52                                                         172   -4.87    0.00  1.0000
  -1  -6  -1      21      51                                                          74   -4.87    0.00  1.0000
   1   6   1      51      54                                                         123   -4.87    0.00  1.0000
   1   6   1      24      49                                                          78   -4.87    0.00  1.0000
  -2  -6  -1     809      84                                                         790    0.41    0.00  1.0000
  -2  -6  -1     633      84                                                         616    0.41    0.00  1.0000
   2   6   1     605      82                                                         589    0.41    0.00  1.0000
   2   6   1     693      93                                                         675    0.41    0.00  1.0000
  -3  -6  -1     223      66                                                         317    3.51    0.00  1.0000
  -3  -6  -1     151      58                                                         230    3.51    0.00  1.0000
   3   6   1     317      99                                                         427    3.51    0.00  1.0000
   3   6   1     281      89                                                         385    3.51    0.00  1.0000
  -4  -6  -1     639     114                                                         640    0.03    0.00  1.0000
  -4  -6  -1     430     104                                                         431    0.03    0.00  1.0000
  -4  -6  -1     516     124                                                         517    0.03    0.00  1.0000
   4   6   1     724     121                                                         725    0.03    0.00  1.0000
   4   6   1     655     120                                                         656    0.03    0.00  1.0000
  -5  -6  -1      28      89                                                          38    1.10    0.00  1.0000
   5   6   1       1      90                                                          -8    1.10    0.00  1.0000
  -6  -6  -1      96     116                                                         129   -1.93    0.00  1.0000
   7  -7  -1       1     119                                                         -58    1.25    0.00  1.0000
   6  -7  -1       0      88                                                        -149   -0.54    0.00  1.0000
   6  -7  -1     114      93                                                         121   -0.54    0.00  1.0000
   5  -7  -1     123      89                                                         118   -0.29    0.00  1.0000
   5  -7  -1       0      70                                                         -38   -0.29    0.00  1.0000
   5  -7  -1      31      91                                                          28   -0.29    0.00  1.0000
   5  -7  -1       0      79                                                         -86   -0.29    0.00  1.0000
  -5   7   1      96      86                                                          91   -0.29    0.00  1.0000
  -5   7   1      44      89                                                          41   -0.29    0.00  1.0000
   4  -7  -1     163      69                                                         113   -2.66    0.00  1.0000
   4  -7  -1      35      82                                                          14   -2.66    0.00  1.0000
   4  -7  -1      10      66                                                           1   -2.66    0.00  1.0000
  -4   7   1       5      81                                                          -8   -2.66    0.00  1.0000
  -4   7   1       5      78                                                         -54   -2.66    0.00  1.0000
   3  -7  -1     180      66                                                         137    2.12    0.00  1.0000
   3  -7  -1     147      74                                                         108    2.12    0.00  1.0000
   3  -7  -1     218      72                                                         170    2.12    0.00  1.0000
  -3   7   1      21      71                                                           8    2.12    0.00  1.0000
  -3   7   1     101      73                                                          69    2.12    0.00  1.0000
   2  -7  -1     163      68                                                         210    2.12    0.00  1.0000
   2  -7  -1      13      63                                                          28    2.12    0.00  1.0000
   2  -7  -1      79      64                                                         112    2.12    0.00  1.0000
  -2   7   1      66      59                                                          97    2.12    0.00  1.0000
  -2   7   1      80      60                                                         114    2.12    0.00  1.0000
   1  -7  -1      48      54                                                          50    0.20    0.00  1.0000
   1  -7  -1      27      53                                                          29    0.20    0.00  1.0000
   1  -7  -1       0      68                                                         -48    0.20    0.00  1.0000
  -1   7   1     122      51                                                         125    0.20    0.00  1.0000
  -1   7   1       0      52                                                         -93    0.20    0.00  1.0000
   0  -7  -1      46      52                                                          50   -0.35    0.00  1.0000
   0  -7  -1      59      50                                                          64   -0.35    0.00  1.0000
   0   7   1       0      51                                                         -68   -0.35    0.00  1.0000
   0   7   1      72      51                                                          77   -0.35    0.00  1.0000
  -1  -7  -1    1334     104                                                        1370    0.60    0.00  1.0000
  -1  -7  -1    1558     101                                                        1597    0.60    0.00  1.0000
   1   7   1    1495     104                                                        1533    0.60    0.00  1.0000
   1   7   1    1470     102                                                        1508    0.60    0.00  1.0000
  -2  -7  -1     400      85                                                         315   -2.77    0.00  1.0000
  -2  -7  -1     637      93                                                         528   -2.77    0.00  1.0000
   2   7   1     568      89                                                         465   -2.77    0.00  1.0000
  -3  -7  -1      50      65                                                          77   -2.10    0.00  1.0000
  -3  -7  -1       7      63                                                          19   -2.10    0.00  1.0000
  -4  -7  -1      76      86                                                          69    0.47    0.00  1.0000
  -4  -7  -1       0      87                                                         -48    0.47    0.00  1.0000
   4   7   1      58      80                                                          52    0.47    0.00  1.0000
   4   7   1      55      92                                                          49    0.47    0.00  1.0000
  -5  -7  -1      79     103                                                          66   -0.95    0.00  1.0000
   7  -8  -1       0     136                                                         -21   -0.04    0.00  1.0000
   6  -8  -1      48     100                                                          37    1.07    0.00  1.0000
   6  -8  -1     160     116                                                         139    1.07    0.00  1.0000
   5  -8  -1      87      91                                                          87    0.03    0.00  1.0000
   5  -8  -1       0      82                                                         -33    0.03    0.00  1.0000
   5  -8  -1     195     110                                                         196    0.03    0.00  1.0000
  -5   8   1     120     107                                                         121    0.03    0.00  1.0000
  -5   8   1      68     110                                                          68    0.03    0.00  1.0000
   4  -8  -1     104      88                                                         111    0.44    0.00  1.0000
   4  -8  -1     116     100                                                         124    0.44    0.00  1.0000
   4  -8  -1      44      74                                                          49    0.44    0.00  1.0000
  -4   8   1     153      98                                                         162    0.44    0.00  1.0000
  -4   8   1      37      95                                                          41    0.44    0.00  1.0000
   3  -8  -1     254      81                                                         167   -3.71    0.00  1.0000
   3  -8  -1     154      90                                                          88   -3.71    0.00  1.0000
  -3   8   1     108      86                                                          54   -3.71    0.00  1.0000
   2  -8  -1     586     133                                                         558   -0.72    0.00  1.0000
   2  -8  -1     823     121                                                         790   -0.72    0.00  1.0000
   2  -8  -1     588     118                                                         560   -0.72    0.00  1.0000
  -2   8   1     697     114                                                         666   -0.72    0.00  1.0000
  -2   8   1     658     118                                                         628   -0.72    0.00  1.0000
   1  -8  -1     128      64                                                         168    2.02    0.00  1.0000
   1  -8  -1     318      99                                                         379    2.02    0.00  1.0000
   1  -8  -1      79      79                                                         111    2.02    0.00  1.0000
  -1   8   1     145      61                                                         187    2.02    0.00  1.0000
  -1   8   1      72      65                                                         102    2.02    0.00  1.0000
   0  -8  -1     462      97                                                         518    1.54    0.00  1.0000
   0  -8  -1     436     122                                                         490    1.54    0.00  1.0000
   0  -8  -1     727     101                                                         796    1.54    0.00  1.0000
   0   8   1     461      96                                                         517    1.54    0.00  1.0000
   0   8   1     474      96                                                         530    1.54    0.00  1.0000
  -1  -8  -1     422     105                                                         421    0.04    0.00  1.0000
  -1  -8  -1     387      94                                                         386    0.04    0.00  1.0000
   1   8   1     500     102                                                         499    0.04    0.00  1.0000
   1   8   1     424     105                                                         423    0.04    0.00  1.0000
  -2  -8  -1      80      60                                                          63    1.23    0.00  1.0000
  -2  -8  -1      58      67                                                          44    1.23    0.00  1.0000
   2   8   1     131      67                                                         109    1.23    0.00  1.0000
  -3  -8  -1       0      73                                                          -4   -0.30    0.00  1.0000
   3   8   1      66      69                                                          62   -0.30    0.00  1.0000
  -4  -8  -1       7      89                                                           4    0.67    0.00  1.0000
  -4  -8  -1      63     105                                                          55    0.67    0.00  1.0000
   4   8   1      40      90                                                          33    0.67    0.00  1.0000
   6  -9  -1      85     149                                                          84   -0.06    0.00  1.0000
   5  -9  -1       0     115                                                        -246   -0.09    0.00  1.0000
   5  -9  -1       5     126                                                           5   -0.09    0.00  1.0000
  -5   9   1       0     130                                                          -6   -0.09    0.00  1.0000
   4  -9  -1       1     117                                                         -28    0.92    0.00  1.0000
   4  -9  -1      70     117                                                          83    0.92    0.00  1.0000
  -4   9   1     155     117                                                         174    0.92    0.00  1.0000
   3  -9  -1     711     173                                                         833    2.70    0.00  1.0000
   3  -9  -1     516     165                                                         621    2.70    0.00  1.0000
   3  -9  -1     782     167                                                         910    2.70    0.00  1.0000
  -3   9   1     426     118                                                         522    2.70    0.00  1.0000
  -3   9   1     437     152                                                         534    2.70    0.00  1.0000
   2  -9  -1     226      91                                                         161   -2.86    0.00  1.0000
   2  -9  -1     305     100                                                         229   -2.86    0.00  1.0000
  -2   9   1      90      88                                                          51   -2.86    0.00  1.0000
  -2   9   1      68      89                                                          35   -2.86    0.00  1.0000
   1  -9  -1      67      99                                                          48   -2.39    0.00  1.0000
   1  -9  -1      48      80                                                          32   -2.39    0.00  1.0000
   1  -9  -1     197      78                                                         165   -2.39    0.00  1.0000
  -1   9   1       4      76                                                         -13   -2.39    0.00  1.0000
  -1   9   1     184      73                                                         153   -2.39    0.00  1.0000
   0  -9  -1     114      65                                                         104   -0.60    0.00  1.0000
   0  -9  -1      43      69                                                          37   -0.60    0.00  1.0000
   0  -9  -1      71      92                                                          63   -0.60    0.00  1.0000
   0   9   1      68      73                                                          60   -0.60    0.00  1.0000
   0   9   1      88      68                                                          79   -0.60    0.00  1.0000
  -1  -9  -1     215      74                                                         191    1.02    0.00  1.0000
  -1  -9  -1      66      67                                                          53    1.02    0.00  1.0000
  -1  -9  -1     257      90                                                         231    1.02    0.00  1.0000
   1   9   1     171      71                                                         150    1.02    0.00  1.0000
  -2  -9  -1      92      78                                                          65    1.90    0.00  1.0000
   2   9   1      13      70                                                           4    1.90    0.00  1.0000
   5 -10  -1     145     170                                                         167    1.07    0.00  1.0000
   4 -10  -1       0     143                                                         -34   -0.76    0.00  1.0000
   3 -10  -1      94     137                                                         101   -0.44    0.00  1.0000
   3 -10  -1     102     131                                                         109   -0.44    0.00  1.0000
   2 -10  -1       3     122                                                          35    5.24    0.00  1.0000
  -2  10   1      58     111                                                         141    5.24    0.00  1.0000
   1 -10  -1       9      93                                                          11    0.42    0.00  1.0000
   1 -10  -1      76     112                                                          82    0.42    0.00  1.0000
  -1  10   1      62      87                                                          67    0.42    0.00  1.0000
   0 -10  -1     284      92                                                         304   -0.72    0.00  1.0000
   0 -10  -1      86      82                                                          97   -0.72    0.00  1.0000
   0  10   1     535     131                                                         562   -0.72    0.00  1.0000
  -1 -10  -1      12     107                                                          33   -2.86    0.00  1.0000
  -4 -10  -1       2     130                                                          -4    1.88    0.00  1.0000
   1 -11  -1       3     119                                                        -279    2.04    0.00  1.0000
  -1  11   1       7     114                                                           1    2.04    0.00  1.0000
   0 -11  -1     197     138                                                         225    1.18    0.00  1.0000
   1 -12   2     109     161                                                         146    2.03    0.00  1.0000
   1 -11   2     502     128                                                         569   -1.78    0.00  1.0000
   1 -11   2     319     145                                                         373   -1.78    0.00  1.0000
  -2  11  -2      84     137                                                          94   -0.66    0.00  1.0000
   2 -11   2       0     149                                                         -37   -0.66    0.00  1.0000
   2 -11   2     142     137                                                         155   -0.66    0.00  1.0000
   3 -11   2     172     157                                                         144   -1.36    0.00  1.0000
   3 -11   2      10     168                                                           4   -1.36    0.00  1.0000
  -2 -10   2       1      87                                                         -24    0.90    0.00  1.0000
  -1 -10   2     216      80                                                         219   -0.11    0.00  1.0000
   0  10  -2       0      74                                                         -73    0.41    0.00  1.0000
   0 -10   2       7     103                                                           9    0.41    0.00  1.0000
   0 -10   2      47      80                                                          52    0.41    0.00  1.0000
   0 -10   2      20      81                                                          23    0.41    0.00  1.0000
   1 -10   2     299      98                                                         301    0.07    0.00  1.0000
   1 -10   2     181      94                                                         183    0.07    0.00  1.0000
   1 -10   2     319     115                                                         321    0.07    0.00  1.0000
  -2  10  -2      50     110                                                          71   -1.62    0.00  1.0000
   2 -10   2      89     115                                                         116   -1.62    0.00  1.0000
   2 -10   2       2      93                                                         -47   -1.62    0.00  1.0000
  -3  10  -2     127     118                                                         136   -0.48    0.00  1.0000
   3 -10   2       0     133                                                         -49   -0.48    0.00  1.0000
   3 -10   2      93      90                                                         101   -0.48    0.00  1.0000
   3 -10   2       9     123                                                          12   -0.48    0.00  1.0000
  -4  10  -2     175     133                                                          98   -4.11    0.00  1.0000
   4 -10   2      11     133                                                        -115   -4.11    0.00  1.0000
   5 -10   2       1     157                                                        -140    1.39    0.00  1.0000
   4   9  -2     110      90                                                         140   -1.65    0.00  1.0000
  -4  -9   2     121      98                                                         152   -1.65    0.00  1.0000
  -4  -9   2      57      89                                                          79   -1.65    0.00  1.0000
   2   9  -2     268      71                                                         240   -1.07    0.00  1.0000
  -2  -9   2     181      73                                                         158   -1.07    0.00  1.0000
  -2  -9   2     134      72                                                         115   -1.07    0.00  1.0000
   1   9  -2     157      72                                                         193    1.65    0.00  1.0000
  -1  -9   2      55      70                                                          77    1.65    0.00  1.0000
  -1  -9   2     401     105                                                         457    1.65    0.00  1.0000
  -1  -9   2     182      78                                                         220    1.65    0.00  1.0000
   0   9  -2       1      63                                                         -13    1.37    0.00  1.0000
   0  -9   2     141      68                                                         116    1.37    0.00  1.0000
   0  -9   2       1      69                                                         -73    1.37    0.00  1.0000
   0  -9   2      80      88                                                          61    1.37    0.00  1.0000
  -1   9  -2      84      79                                                          75    0.61    0.00  1.0000
   1  -9   2       0      94                                                          -8    0.61    0.00  1.0000
   1  -9   2      32      78                                                          27    0.61    0.00  1.0000
  -2   9  -2     474     145                                                         543    1.89    0.00  1.0000
   2  -9   2     264     102                                                         316    1.89    0.00  1.0000
   2  -9   2     231      97                                                         280    1.89    0.00  1.0000
  -3   9  -2     135      98                                                         130   -0.29    0.00  1.0000
   3  -9   2      75     102                                                          71   -0.29    0.00  1.0000
   3  -9   2     118     107                                                         113   -0.29    0.00  1.0000
   3  -9   2      42      97                                                          39   -0.29    0.00  1.0000
   3  -9   2       0      74                                                         -61   -0.29    0.00  1.0000
   4  -9   2     267     113                                                         224    1.70    0.00  1.0000
   4  -9   2     607     169                                                         541    1.70    0.00  1.0000
   4  -9   2     291      85                                                         246    1.70    0.00  1.0000
  -5   9  -2     110     124                                                         168   -3.03    0.00  1.0000
   5  -9   2       6     124                                                         -21   -3.03    0.00  1.0000
   5   8  -2     230     104                                                         292   -2.36    0.00  1.0000
  -5  -8   2      38     112                                                          66   -2.36    0.00  1.0000
  -5  -8   2      45     107                                                          74   -2.36    0.00  1.0000
  -4  -8   2     202      81                                                         252    2.04    0.00  1.0000
  -4  -8   2     195      90                                                         244    2.04    0.00  1.0000
   3   8  -2      65      67                                                          86    1.52    0.00  1.0000
   3   8  -2       7      82                                                          15    1.52    0.00  1.0000
  -3  -8   2      77      69                                                         100    1.52    0.00  1.0000
  -3  -8   2      48      67                                                          67    1.52    0.00  1.0000
   2   8  -2     172      62                                                         190   -0.82    0.00  1.0000
  -2  -8   2      86      64                                                          99   -0.82    0.00  1.0000
   1   8  -2     113      57                                                          69   -2.88    0.00  1.0000
  -1  -8   2       6      53                                                         -23   -2.88    0.00  1.0000
  -1  -8   2      60      55                                                          29   -2.88    0.00  1.0000
  -1  -8   2      37      61                                                          14   -2.88    0.00  1.0000
   0   8  -2     583      93                                                         516   -1.74    0.00  1.0000
   0  -8   2     664      94                                                         593   -1.74    0.00  1.0000
   0  -8   2     606     109                                                         538   -1.74    0.00  1.0000
   0  -8   2     766      95                                                         689   -1.74    0.00  1.0000
  -1   8  -2     291      66                                                         266    0.90    0.00  1.0000
   1  -8   2     428     103                                                         398    0.90    0.00  1.0000
   1  -8   2     257      79                                                         234    0.90    0.00  1.0000
   1  -8   2     280      69                                                         256    0.90    0.00  1.0000
  -2   8  -2     618     119                                                         595    0.57    0.00  1.0000
   2  -8   2     596     131                                                         574    0.57    0.00  1.0000
   2  -8   2     429      85                                                         410    0.57    0.00  1.0000
   2  -8   2     629     123                                                         606    0.57    0.00  1.0000
  -3   8  -2     176      82                                                         139    1.81    0.00  1.0000
   3  -8   2      20      61                                                           9    1.81    0.00  1.0000
   3  -8   2     246      86                                                         202    1.81    0.00  1.0000
   3  -8   2     139      88                                                         106    1.81    0.00  1.0000
   3  -8   2     213      86                                                         172    1.81    0.00  1.0000
   4  -8   2     325      95                                                         338    0.45    0.00  1.0000
   4  -8   2     454     136                                                         470    0.45    0.00  1.0000
   4  -8   2     372     107                                                         386    0.45    0.00  1.0000
  -5   8  -2      44     105                                                          71    2.23    0.00  1.0000
   5  -8   2      71      80                                                         105    2.23    0.00  1.0000
   5  -8   2      11     103                                                          26    2.23    0.00  1.0000
  -6  -7   2       0     111                                                        -193   -0.07    0.00  1.0000
  -6  -7   2       0     109                                                         -42   -0.07    0.00  1.0000
  -5  -7   2      58      90                                                          85    1.95    0.00  1.0000
   4   7  -2     109      72                                                         154   -2.40    0.00  1.0000
   4   7  -2       4      81                                                         -44   -2.40    0.00  1.0000
  -4  -7   2      54      72                                                          87   -2.40    0.00  1.0000
  -4  -7   2      97      76                                                         139   -2.40    0.00  1.0000
  -4  -7   2      61      70                                                          95   -2.40    0.00  1.0000
   3   7  -2     412      95                                                         393   -0.58    0.00  1.0000
   3   7  -2     306      71                                                         290   -0.58    0.00  1.0000
  -3  -7   2     459      94                                                         439   -0.58    0.00  1.0000
  -3  -7   2     548      96                                                         526   -0.58    0.00  1.0000
  -3  -7   2     279      61                                                         263   -0.58    0.00  1.0000
   2   7  -2     737      93                                                         899    3.48    0.00  1.0000
  -2  -7   2     601      92                                                         748    3.48    0.00  1.0000
  -2  -7   2     654      88                                                         808    3.48    0.00  1.0000
   1   7  -2     643      87                                                         520    3.13    0.00  1.0000
  -1  -7   2     548      86                                                         435    3.13    0.00  1.0000
  -1  -7   2     539      83                                                         427    3.13    0.00  1.0000
  -1  -7   2     353      83                                                         264    3.13    0.00  1.0000
   0   7  -2    1599      96                                                        1598    0.02    0.00  1.0000
   0  -7   2    1476     101                                                        1475    0.02    0.00  1.0000
   0  -7   2    1478      94                                                        1477    0.02    0.00  1.0000
   0  -7   2    1555      98                                                        1554    0.02    0.00  1.0000
  -1   7  -2     236      53                                                         129   -4.90    0.00  1.0000
   1  -7   2     305      61                                                         181   -4.90    0.00  1.0000
   1  -7   2     200      64                                                         103   -4.90    0.00  1.0000
   1  -7   2     276      55                                                         159   -4.90    0.00  1.0000
  -2   7  -2      85      61                                                          56   -2.12    0.00  1.0000
   2  -7   2     185      53                                                         141   -2.12    0.00  1.0000
   2  -7   2      58      63                                                          35   -2.12    0.00  1.0000
   2  -7   2     109      62                                                          76   -2.12    0.00  1.0000
   2  -7   2      81      65                                                          53   -2.12    0.00  1.0000
  -3   7  -2     231      69                                                         231    0.00    0.00  1.0000
   3  -7   2     228      73                                                         228    0.00    0.00  1.0000
   3  -7   2     225      69                                                         225    0.00    0.00  1.0000
   3  -7   2     179      62                                                         179    0.00    0.00  1.0000
   3  -7   2     244      72                                                         244    0.00    0.00  1.0000
  -4   7  -2     168      76                                                         181    0.62    0.00  1.0000
   4  -7   2     163      79                                                         176    0.62    0.00  1.0000
   4  -7   2     199      67                                                         213    0.62    0.00  1.0000
   4  -7   2     134      74                                                         146    0.62    0.00  1.0000
   4  -7   2     219      77                                                         234    0.62    0.00  1.0000
   5  -7   2     193      69                                                         197    0.20    0.00  1.0000
   6  -7   2     230      84                                                         300    2.65    0.00  1.0000
  -7   7  -2       0     126                                                         -92    0.19    0.00  1.0000
  -7  -6   2     167     121                                                         206   -1.77    0.00  1.0000
   6   6  -2       0      89                                                        -141    0.11    0.00  1.0000
  -6  -6   2       2      93                                                           2    0.11    0.00  1.0000
   5   6  -2      44      81                                                          29   -1.57    0.00  1.0000
  -5  -6   2     111      71                                                          86   -1.57    0.00  1.0000
  -5  -6   2       2      79                                                         -44   -1.57    0.00  1.0000
  -5  -6   2     244      95                                                         206   -1.57    0.00  1.0000
   4   6  -2      42      65                                                          65    1.91    0.00  1.0000
   4   6  -2       3      64                                                          10    1.91    0.00  1.0000
   4   6  -2       2      65                                                         -55    1.91    0.00  1.0000
  -4  -6   2       2      65                                                           0    1.91    0.00  1.0000
  -4  -6   2       2      57                                                         -16    1.91    0.00  1.0000
  -4  -6   2       6      62                                                          16    1.91    0.00  1.0000
   3   6  -2       4      51                                                          12   -2.27    0.00  1.0000
   3   6  -2       3      55                                                          -5   -2.27    0.00  1.0000
   3   6  -2       3      54                                                          -9   -2.27    0.00  1.0000
  -3  -6   2     119      48                                                         158   -2.27    0.00  1.0000
  -3  -6   2       3      49                                                          -2   -2.27    0.00  1.0000
  -3  -6   2      42      54                                                          66   -2.27    0.00  1.0000
   2   6  -2     689      88                                                         882   -4.23    0.00  1.0000
  -2  -6   2     661      84                                                         850   -4.23    0.00  1.0000
  -2  -6   2     769      86                                                         972   -4.23    0.00  1.0000
   1   6  -2     262      56                                                         265    0.12    0.00  1.0000
  -1  -6   2     295      80                                                         298    0.12    0.00  1.0000
  -1  -6   2     356      85                                                         360    0.12    0.00  1.0000
   0   6  -2     245      80                                                         415    5.78    0.00  1.0000
   0  -6   2     183      84                                                         333    5.78    0.00  1.0000
   0  -6   2     212      84                                                         372    5.78    0.00  1.0000
   0  -6   2     117      53                                                         242    5.78    0.00  1.0000
  -1   6  -2     349      47                                                         159    7.43    0.00  1.0000
   1  -6   2     304      47                                                         129    7.43    0.00  1.0000
   1  -6   2      69      49                                                           5    7.43    0.00  1.0000
   1  -6   2     279      54                                                         113    7.43    0.00  1.0000
  -2   6  -2     426      81                                                         365   -1.87    0.00  1.0000
   2  -6   2     494      81                                                         428   -1.87    0.00  1.0000
   2  -6   2     430      85                                                         369   -1.87    0.00  1.0000
   2  -6   2     466      85                                                         402   -1.87    0.00  1.0000
   2  -6   2     382      88                                                         325   -1.87    0.00  1.0000
  -3   6  -2    1685      98                                                        1400   -4.45    0.00  1.0000
   3  -6   2    1750     102                                                        1460   -4.45    0.00  1.0000
   3  -6   2    1693     100                                                        1408   -4.45    0.00  1.0000
   3  -6   2    1595      89                                                        1318   -4.45    0.00  1.0000
   3  -6   2    1698      99                                                        1412   -4.45    0.00  1.0000
  -4   6  -2       2      58                                                          -4   -1.79    0.00  1.0000
  -4   6  -2       2      52                                                          -3   -1.79    0.00  1.0000
   4  -6   2      52      63                                                          33   -1.79    0.00  1.0000
   4  -6   2      10      62                                                           3   -1.79    0.00  1.0000
   4  -6   2      93      59                                                          67   -1.79    0.00  1.0000
   4  -6   2      15      52                                                           6   -1.79    0.00  1.0000
   4  -6   2      12      57                                                           4   -1.79    0.00  1.0000
  -5   6  -2     355      72                                                         356   -0.02    0.00  1.0000
   5  -6   2     217      70                                                         218   -0.02    0.00  1.0000
   5  -6   2     408      99                                                         409   -0.02    0.00  1.0000
  -6   6  -2      65      90                                                          51   -1.09    0.00  1.0000
   6  -6   2      57      73                                                          44   -1.09    0.00  1.0000
   6  -6   2      14      81                                                           8   -1.09    0.00  1.0000
  -7   6  -2      41     109                                                          47    0.61    0.00  1.0000
   7  -6   2       0      90                                                        -111    0.61    0.00  1.0000
   8  -6   2      11     116                                                          21    1.64    0.00  1.0000
  -8  -5   2       0     132                                                        -115    0.44    0.00  1.0000
   7   5  -2      58      99                                                          71    1.01    0.00  1.0000
   6   5  -2     133      87                                                         134    0.05    0.00  1.0000
  -6  -5   2     144      92                                                         145    0.05    0.00  1.0000
  -6  -5   2      99      78                                                         100    0.05    0.00  1.0000
   5   5  -2     524     123                                                         467    1.58    0.00  1.0000
   5   5  -2     362      75                                                         315    1.58    0.00  1.0000
  -5  -5   2     389      79                                                         340    1.58    0.00  1.0000
  -5  -5   2     518      90                                                         461    1.58    0.00  1.0000
  -5  -5   2     622     122                                                         560    1.58    0.00  1.0000
   4   5  -2      33      57                                                          44   -1.13    0.00  1.0000
   4   5  -2       1      55                                                         -18   -1.13    0.00  1.0000
   4   5  -2       1      55                                                         -30   -1.13    0.00  1.0000
  -4  -5   2       1      60                                                         -11   -1.13    0.00  1.0000
  -4  -5   2       1      55                                                         -53   -1.13    0.00  1.0000
  -4  -5   2      47      49                                                          60   -1.13    0.00  1.0000
   3   5  -2       4      48                                                         -25    2.50    0.00  1.0000
   3   5  -2       8      48                                                          13    2.50    0.00  1.0000
  -3  -5   2       4      47                                                         -13    2.50    0.00  1.0000
  -3  -5   2       4      39                                                          -3    2.50    0.00  1.0000
  -3  -5   2      62      50                                                          80    2.50    0.00  1.0000
   2   5  -2      26      41                                                          23   -0.40    0.00  1.0000
   2   5  -2       0      46                                                         -76   -0.40    0.00  1.0000
  -2  -5   2      35      50                                                          31   -0.40    0.00  1.0000
  -2  -5   2      22      49                                                          19   -0.40    0.00  1.0000
   1   5  -2    1836      93                                                        1480   -5.36    0.00  1.0000
  -1  -5   2    1683      92                                                        1343   -5.36    0.00  1.0000
  -1  -5   2    1767      93                                                        1418   -5.36    0.00  1.0000
   0   5  -2    4937     112                                                        4148   -7.17    0.00  1.0000
   0  -5   2    5042     113                                                        4244   -7.17    0.00  1.0000
   0  -5   2    5023     102                                                        4227   -7.17    0.00  1.0000
   0  -5   2    4843     113                                                        4062   -7.17    0.00  1.0000
  -1   5  -2    1930      87                                                        1827   -1.46    0.00  1.0000
   1  -5   2    1730      93                                                        1632   -1.46    0.00  1.0000
   1  -5   2    1814      94                                                        1714   -1.46    0.00  1.0000
   1  -5   2    1901      90                                                        1798   -1.46    0.00  1.0000
  -2   5  -2     110      44                                                          21    8.51    0.00  1.0000
   2  -5   2      63      48                                                           2    8.51    0.00  1.0000
   2  -5   2      91      46                                                          12    8.51    0.00  1.0000
   2  -5   2      48      42                                                         -41    8.51    0.00  1.0000
   2  -5   2      48      48                                                        -125    8.51    0.00  1.0000
  -3   5  -2    1040      78                                                         803    4.80    0.00  1.0000
  -3   5  -2     947      63                                                         721    4.80    0.00  1.0000
   3  -5   2     818      67                                                         609    4.80    0.00  1.0000
   3  -5   2     893      79                                                         674    4.80    0.00  1.0000
   3  -5   2     979      87                                                         749    4.80    0.00  1.0000
   3  -5   2    1053      79                                                         814    4.80    0.00  1.0000
   3  -5   2     874      84                                                         658    4.80    0.00  1.0000
  -4   5  -2      14      49                                                           8   -1.07    0.00  1.0000
   4  -5   2       1      45                                                        -114   -1.07    0.00  1.0000
   4  -5   2       1      49                                                         -20   -1.07    0.00  1.0000
   4  -5   2       1      52                                                         -23   -1.07    0.00  1.0000
  -5   5  -2     155      63                                                         106   -2.62    0.00  1.0000
   5  -5   2      78      59                                                          45   -2.62    0.00  1.0000
   5  -5   2       5      55                                                         -34   -2.62    0.00  1.0000
  -6   5  -2     172      81                                                         175   -0.15    0.00  1.0000
  -6   5  -2     151      81                                                         154   -0.15    0.00  1.0000
   6  -5   2      76      68                                                          78   -0.15    0.00  1.0000
  -7   5  -2      26     104                                                          37   -1.16    0.00  1.0000
   7  -5   2       1      70                                                         -42   -1.16    0.00  1.0000
  -8  -4   2       0     121                                                         -20    0.38    0.00  1.0000
  -8  -4   2     210     103                                                         201    0.38    0.00  1.0000
  -7  -4   2     114      98                                                         134   -1.10    0.00  1.0000
  -7  -4   2     261      85                                                         291   -1.10    0.00  1.0000
   6   4  -2      48      79                                                          51   -0.27    0.00  1.0000
   6   4  -2       0      69                                                         -59   -0.27    0.00  1.0000
  -6  -4   2      88      62                                                          92   -0.27    0.00  1.0000
  -6  -4   2      75      84                                                          79   -0.27    0.00  1.0000
   5   4  -2       2      56                                                           0   -1.55    0.00  1.0000
   5   4  -2       2      63                                                         -70   -1.55    0.00  1.0000
  -5  -4   2      87      54                                                          65   -1.55    0.00  1.0000
  -5  -4   2      91      68                                                          69   -1.55    0.00  1.0000
  -5  -4   2       2      65                                                         -38   -1.55    0.00  1.0000
   4   4  -2      75      50                                                          35    3.38    0.00  1.0000
   4   4  -2       8      53                                                         -47    3.38    0.00  1.0000
   4   4  -2      29      49                                                           7    3.38    0.00  1.0000
  -4  -4   2       8      50                                                         -50    3.38    0.00  1.0000
  -4  -4   2      74      53                                                          34    3.38    0.00  1.0000
   3   4  -2      80      44                                                          62    1.33    0.00  1.0000
   3   4  -2      95      42                                                          75    1.33    0.00  1.0000
   3   4  -2      47      46                                                          33    1.33    0.00  1.0000
  -3  -4   2      49      49                                                          35    1.33    0.00  1.0000
  -3  -4   2      30      48                                                          19    1.33    0.00  1.0000
   2   4  -2     658      83                                                         785    2.91    0.00  1.0000
   2   4  -2     484      66                                                         594    2.91    0.00  1.0000
  -2  -4   2     549      86                                                         665    2.91    0.00  1.0000
  -2  -4   2     514      86                                                         627    2.91    0.00  1.0000
   1   4  -2    1844      87                                                        1804   -0.57    0.00  1.0000
  -1  -4   2    1856      90                                                        1816   -0.57    0.00  1.0000
  -1  -4   2    1756      89                                                        1717   -0.57    0.00  1.0000
   0   4  -2      24      42                                                          43   -2.12    0.00  1.0000
   0  -4   2      63      45                                                          93   -2.12    0.00  1.0000
   0  -4   2      57      45                                                          85   -2.12    0.00  1.0000
   0  -4   2      14      38                                                          30   -2.12    0.00  1.0000
  -1   4  -2     673      75                                                         829   -3.48    0.00  1.0000
  -1   4  -2     786      79                                                         954   -3.48    0.00  1.0000
   1  -4   2     541      82                                                         681   -3.48    0.00  1.0000
   1  -4   2     834      77                                                        1006   -3.48    0.00  1.0000
   1  -4   2     705      77                                                         864   -3.48    0.00  1.0000
  -2   4  -2     708      72                                                        1042   -6.94    0.00  1.0000
  -2   4  -2     821      88                                                        1178   -6.94    0.00  1.0000
   2  -4   2     744      59                                                        1086   -6.94    0.00  1.0000
   2  -4   2     730      87                                                        1069   -6.94    0.00  1.0000
   2  -4   2     698      76                                                        1030   -6.94    0.00  1.0000
   2  -4   2     708      91                                                        1042   -6.94    0.00  1.0000
   2  -4   2     723      74                                                        1060   -6.94    0.00  1.0000
  -3   4  -2     364      60                                                         333    1.02    0.00  1.0000
  -3   4  -2     300      84                                                         272    1.02    0.00  1.0000
   3  -4   2     275      49                                                         248    1.02    0.00  1.0000
   3  -4   2     304      60                                                         276    1.02    0.00  1.0000
   3  -4   2     377      88                                                         345    1.02    0.00  1.0000
  -4   4  -2     940      72                                                         745    4.12    0.00  1.0000
  -4   4  -2    1094      96                                                         883    4.12    0.00  1.0000
   4  -4   2     949      67                                                         753    4.12    0.00  1.0000
   4  -4   2     882      84                                                         694    4.12    0.00  1.0000
  -5   4  -2      84      61                                                         130    2.73    0.00  1.0000
  -5   4  -2      32      56                                                          62    2.73    0.00  1.0000
   5  -4   2      55      54                                                          93    2.73    0.00  1.0000
   5  -4   2      26      48                                                          53    2.73    0.00  1.0000
  -6   4  -2     318      75                                                         306   -0.41    0.00  1.0000
  -6   4  -2     216      76                                                         206   -0.41    0.00  1.0000
   6  -4   2     226      64                                                         216   -0.41    0.00  1.0000
   7  -4   2       0      57                                                         -63    0.62    0.00  1.0000
   8   3  -2     127      82                                                         127   -0.02    0.00  1.0000
  -8  -3   2     150      88                                                         150   -0.02    0.00  1.0000
  -8  -3   2      65      99                                                          65   -0.02    0.00  1.0000
   7   3  -2      40      72                                                          54    1.21    0.00  1.0000
  -7  -3   2      95      76                                                         115    1.21    0.00  1.0000
  -7  -3   2      71      68                                                          89    1.21    0.00  1.0000
  -7  -3   2      60      77                                                          76    1.21    0.00  1.0000
   6   3  -2     128      73                                                         128    0.00    0.00  1.0000
   6   3  -2     196      60                                                         196    0.00    0.00  1.0000
  -6  -3   2      85      58                                                          85    0.00    0.00  1.0000
  -6  -3   2     117      65                                                         117    0.00    0.00  1.0000
  -6  -3   2     178      79                                                         178    0.00    0.00  1.0000
  -6  -3   2     144      73                                                         144    0.00    0.00  1.0000
   5   3  -2      55      47                                                          51    0.33    0.00  1.0000
   5   3  -2       0      58                                                         -61    0.33    0.00  1.0000
  -5  -3   2      82      60                                                          77    0.33    0.00  1.0000
  -5  -3   2      60      50                                                          56    0.33    0.00  1.0000
  -5  -3   2      28      59                                                          25    0.33    0.00  1.0000
   4   3  -2     666      63                                                         396   -7.29    0.00  1.0000
   4   3  -2     666      80                                                         396   -7.29    0.00  1.0000
  -4  -3   2     774      83                                                         480   -7.29    0.00  1.0000
  -4  -3   2     647      82                                                         381   -7.29    0.00  1.0000
  -4  -3   2     742      73                                                         455   -7.29    0.00  1.0000
   3   3  -2    1072      64                                                        1089    0.32    0.00  1.0000
   3   3  -2    1193      83                                                        1211    0.32    0.00  1.0000
   3   3  -2    1122      78                                                        1140    0.32    0.00  1.0000
  -3  -3   2    1055      86                                                        1072    0.32    0.00  1.0000
  -3  -3   2    1171      73                                                        1189    0.32    0.00  1.0000
   2   3  -2     366      45                                                         200    6.15    0.00  1.0000
   2   3  -2     394      38                                                         221    6.15    0.00  1.0000
  -2  -3   2     498      74                                                         300    6.15    0.00  1.0000
   1   3  -2    1923      88                                                        3072   14.16    0.00  1.0000
  -1  -3   2    1892      91                                                        3032   14.16    0.00  1.0000
   0   3  -2      65      39                                                          67    0.12    0.00  1.0000
   0   3  -2      57      33                                                          58    0.12    0.00  1.0000
   0  -3   2      74      40                                                          76    0.12    0.00  1.0000
   0  -3   2     100      32                                                         102    0.12    0.00  1.0000
   0  -3   2      27      41                                                          28    0.12    0.00  1.0000
  -1   3  -2      15      38                                                          26   -9.31    0.00  1.0000
  -1   3  -2      14      34                                                          32   -9.31    0.00  1.0000
   1  -3   2      14      41                                                          64   -9.31    0.00  1.0000
   1  -3   2      22      25                                                          13   -9.31    0.00  1.0000
   1  -3   2      13      36                                                          38   -9.31    0.00  1.0000
   1  -3   2      13      37                                                          51   -9.31    0.00  1.0000
   1  -3   2      14      39                                                          30   -9.31    0.00  1.0000
  -2   3  -2     772      78                                                         780   -0.17    0.00  1.0000
  -2   3  -2     792      58                                                         800   -0.17    0.00  1.0000
  -2   3  -2     749      52                                                         757   -0.17    0.00  1.0000
   2  -3   2     856      59                                                         864   -0.17    0.00  1.0000
   2  -3   2     750      73                                                         758   -0.17    0.00  1.0000
   2  -3   2     805      84                                                         813   -0.17    0.00  1.0000
   2  -3   2     716      60                                                         724   -0.17    0.00  1.0000
   2  -3   2     853      54                                                         861   -0.17    0.00  1.0000
  -3   3  -2     325      43                                                         230   -3.51    0.00  1.0000
  -3   3  -2     445      80                                                         333   -3.51    0.00  1.0000
  -3   3  -2     356      54                                                         256   -3.51    0.00  1.0000
   3  -3   2     266      49                                                         181   -3.51    0.00  1.0000
   3  -3   2     338      57                                                         241   -3.51    0.00  1.0000
  -4   3  -2    1236      92                                                        1162   -1.31    0.00  1.0000
  -4   3  -2    1111      84                                                        1041   -1.31    0.00  1.0000
  -4   3  -2    1237      72                                                        1163   -1.31    0.00  1.0000
   4  -3   2    1282      89                                                        1206   -1.31    0.00  1.0000
   4  -3   2    1069      63                                                        1000   -1.31    0.00  1.0000
  -5   3  -2       0      49                                                         -39   -0.10    0.00  1.0000
  -5   3  -2      43      53                                                          42   -0.10    0.00  1.0000
  -5   3  -2      36      50                                                          35   -0.10    0.00  1.0000
  -5   3  -2      70      50                                                          69   -0.10    0.00  1.0000
   5  -3   2       3      37                                                           3   -0.10    0.00  1.0000
  -6   3  -2      91      64                                                         111    1.35    0.00  1.0000
  -6   3  -2      39      61                                                          53    1.35    0.00  1.0000
  -6   3  -2      38      60                                                          52    1.35    0.00  1.0000
  -6   3  -2     126      67                                                         150    1.35    0.00  1.0000
   6  -3   2       1      42                                                         -87    1.35    0.00  1.0000
  -7   3  -2      10      77                                                          14    0.77    0.00  1.0000
   7  -3   2       2      51                                                           4    0.77    0.00  1.0000
   9  -3   2      73     105                                                         143   -4.22    0.00  1.0000
   9   2  -2      61     112                                                          53    0.69    0.00  1.0000
   8   2  -2      50      71                                                          67    1.44    0.00  1.0000
  -8  -2   2       1     102                                                          -5    1.44    0.00  1.0000
  -7  -2   2     114      62                                                          98   -0.93    0.00  1.0000
  -7  -2   2      73      70                                                          61   -0.93    0.00  1.0000
  -7  -2   2      72      79                                                          60   -0.93    0.00  1.0000
   6   2  -2     157      58                                                         172    0.71    0.00  1.0000
  -6  -2   2     138      62                                                         152    0.71    0.00  1.0000
  -6  -2   2     186      60                                                         202    0.71    0.00  1.0000
  -6  -2   2     127      66                                                         140    0.71    0.00  1.0000
  -6  -2   2     290      91                                                         310    0.71    0.00  1.0000
   5   2  -2      71      51                                                          78    0.52    0.00  1.0000
   5   2  -2     123      45                                                         133    0.52    0.00  1.0000
  -5  -2   2     135      50                                                         145    0.52    0.00  1.0000
  -5  -2   2      60      45                                                          67    0.52    0.00  1.0000
  -5  -2   2     116      52                                                         125    0.52    0.00  1.0000
   4   2  -2      95      35                                                          23    6.23    0.00  1.0000
   4   2  -2     118      45                                                          35    6.23    0.00  1.0000
  -4  -2   2     162      45                                                          61    6.23    0.00  1.0000
  -4  -2   2      81      47                                                          16    6.23    0.00  1.0000
   3   2  -2      62      55                                                         255   -9.90    0.00  1.0000
   3   2  -2     103      71                                                         332   -9.90    0.00  1.0000
  -3  -2   2     113      73                                                         350   -9.90    0.00  1.0000
  -3  -2   2      95      69                                                         318   -9.90    0.00  1.0000
   2   2  -2     196      28                                                          15  -12.38    0.00  1.0000
   2   2  -2     229      39                                                          25  -12.38    0.00  1.0000
  -2  -2   2     102      34                                                          -1  -12.38    0.00  1.0000
  -2  -2   2     226      40                                                          24  -12.38    0.00  1.0000
   1   2  -2    3766      68                                                        4715   -8.94    0.00  1.0000
   1   2  -2    3936      94                                                        4905   -8.94    0.00  1.0000
  -1  -2   2    3792      95                                                        4745   -8.94    0.00  1.0000
   0   2  -2    6994      79                                                        3906   25.86    0.00  1.0000
   0   2  -2    7246      74                                                        4095   25.86    0.00  1.0000
   0  -2   2    7002      83                                                        3912   25.86    0.00  1.0000
  -1   2  -2      22      61                                                         516   22.66    0.00  1.0000
  -1   2  -2      15      50                                                         473   22.66    0.00  1.0000
  -1   2  -2      31      67                                                         557   22.66    0.00  1.0000
   1  -2   2      15      42                                                         470   22.66    0.00  1.0000
   1  -2   2      18      58                                                         491   22.66    0.00  1.0000
   1  -2   2      24      52                                                         524   22.66    0.00  1.0000
  -2   2  -2    1076      55                                                         779   -6.00    0.00  1.0000
  -2   2  -2    1128      78                                                         824   -6.00    0.00  1.0000
  -2   2  -2    1099      71                                                         799   -6.00    0.00  1.0000
   2  -2   2    1047      71                                                         755   -6.00    0.00  1.0000
   2  -2   2    1125      52                                                         821   -6.00    0.00  1.0000
  -3   2  -2       3      40                                                         -14   -2.23    0.00  1.0000
  -3   2  -2      83      38                                                          53   -2.23    0.00  1.0000
  -3   2  -2       3      42                                                         -37   -2.23    0.00  1.0000
  -3   2  -2      59      47                                                          34   -2.23    0.00  1.0000
   3  -2   2      71      37                                                          44   -2.23    0.00  1.0000
  -4   2  -2      33      42                                                          67   -3.04    0.00  1.0000
  -4   2  -2       9      42                                                          30   -3.04    0.00  1.0000
  -4   2  -2      18      43                                                          46   -3.04    0.00  1.0000
  -4   2  -2       6      42                                                         -36   -3.04    0.00  1.0000
   4  -2   2       7      35                                                          27   -3.04    0.00  1.0000
  -5   2  -2      24      43                                                          26    0.21    0.00  1.0000
  -5   2  -2      86      47                                                          89    0.21    0.00  1.0000
  -5   2  -2      18      43                                                          19    0.21    0.00  1.0000
  -5   2  -2       0      46                                                          -3    0.21    0.00  1.0000
   5  -2   2       0      37                                                          -2    0.21    0.00  1.0000
  -6   2  -2     122      50                                                         103   -1.09    0.00  1.0000
  -6   2  -2      76      59                                                          61   -1.09    0.00  1.0000
  -6   2  -2     113      66                                                          95   -1.09    0.00  1.0000
  -6   2  -2      36      55                                                          26   -1.09    0.00  1.0000
   6  -2   2       1      39                                                         -33   -1.09    0.00  1.0000
  -7   2  -2     316     106                                                         331   -0.52    0.00  1.0000
  -7   2  -2     226      88                                                         239   -0.52    0.00  1.0000
  -7   2  -2     204      70                                                         216   -0.52    0.00  1.0000
   7  -2   2     299      66                                                         314   -0.52    0.00  1.0000
  -8   2  -2     161      89                                                         174   -0.62    0.00  1.0000
  -8   2  -2       0     112                                                         -62   -0.62    0.00  1.0000
   8  -2   2      52      55                                                          60   -0.62    0.00  1.0000
   9  -2   2      34     119                                                         122    6.44    0.00  1.0000
   8   1  -2     188      58                                                         118   -3.52    0.00  1.0000
  -8  -1   2       8     101                                                         -12   -3.52    0.00  1.0000
   7   1  -2       2      50                                                         -58    1.86    0.00  1.0000
  -7  -1   2      32      77                                                          51    1.86    0.00  1.0000
  -7  -1   2      77      64                                                         106    1.86    0.00  1.0000
  -7  -1   2      77      69                                                         106    1.86    0.00  1.0000
   6   1  -2      18      41                                                          23   -0.71    0.00  1.0000
  -6  -1   2     126      59                                                         139   -0.71    0.00  1.0000
  -6  -1   2     187      58                                                         203   -0.71    0.00  1.0000
   5   1  -2      90      35                                                          70    1.37    0.00  1.0000
  -5  -1   2     271      68                                                         235    1.37    0.00  1.0000
  -5  -1   2     225      49                                                         193    1.37    0.00  1.0000
   4   1  -2       3      35                                                         -47   -2.11    0.00  1.0000
   4   1  -2       3      40                                                         -15   -2.11    0.00  1.0000
  -4  -1   2       3      45                                                         -49   -2.11    0.00  1.0000
  -4  -1   2       3      43                                                         -27   -2.11    0.00  1.0000
  -4  -1   2      18      35                                                          35   -2.11    0.00  1.0000
   3   1  -2    1327      66                                                         690   12.46    0.00  1.0000
   3   1  -2    1329      57                                                         691   12.46    0.00  1.0000
   3   1  -2    1612      65                                                         899   12.46    0.00  1.0000
  -3  -1   2    1494      66                                                         812   12.46    0.00  1.0000
  -3  -1   2    1454      53                                                         782   12.46    0.00  1.0000
  -3  -1   2    1429      71                                                         764   12.46    0.00  1.0000
   2   1  -2    2281      59                                                        2259   -0.29    0.00  1.0000
   2   1  -2    2277      70                                                        2255   -0.29    0.00  1.0000
  -2  -1   2    2250      71                                                        2228   -0.29    0.00  1.0000
   1   1  -2    4539      71                                                        3415  -10.94    0.00  1.0000
  -1  -1   2    4478      71                                                        3362  -10.94    0.00  1.0000
  -1  -1   2    4565      51                                                        3438  -10.94    0.00  1.0000
   0   1  -2    8102      52                                                        3340  -39.45    0.00  1.0000
   0   1  -2    7875      58                                                        3195  -39.45    0.00  1.0000
   0  -1   2    7971      61                                                        3256  -39.45    0.00  1.0000
  -1   1  -2       2      30                                                          57   -7.52    0.00  1.0000
  -1   1  -2       9      27                                                          82   -7.52    0.00  1.0000
  -1   1  -2      12      31                                                          93   -7.52    0.00  1.0000
   1  -1   2      12      32                                                          92   -7.52    0.00  1.0000
   1  -1   2       0      29                                                          36   -7.52    0.00  1.0000
  -2   1  -2    9207     106                                                        5927   23.20    0.00  1.0000
  -2   1  -2    9272      93                                                        5979   23.20    0.00  1.0000
  -2   1  -2    8962      94                                                        5730   23.20    0.00  1.0000
   2  -1   2    8949      97                                                        5720   23.20    0.00  1.0000
  -3   1  -2     269      39                                                         166    4.30    0.00  1.0000
  -3   1  -2     336      56                                                         220    4.30    0.00  1.0000
  -3   1  -2     448      64                                                         312    4.30    0.00  1.0000
  -3   1  -2     294      44                                                         186    4.30    0.00  1.0000
  -4   1  -2     351      70                                                         313    1.28    0.00  1.0000
  -4   1  -2     302      61                                                         267    1.28    0.00  1.0000
  -4   1  -2     464      78                                                         420    1.28    0.00  1.0000
  -4   1  -2     528      71                                                         481    1.28    0.00  1.0000
   4  -1   2     335      58                                                         298    1.28    0.00  1.0000
  -5   1  -2    1051      94                                                        1245   -3.52    0.00  1.0000
  -5   1  -2    1006      84                                                        1196   -3.52    0.00  1.0000
  -5   1  -2     912      70                                                        1094   -3.52    0.00  1.0000
  -5   1  -2     833      80                                                        1007   -3.52    0.00  1.0000
   5  -1   2     812      68                                                         984   -3.52    0.00  1.0000
  -6   1  -2       0      52                                                         -55    0.76    0.00  1.0000
  -6   1  -2      26      70                                                          20    0.76    0.00  1.0000
  -6   1  -2       0      57                                                         -23    0.76    0.00  1.0000
   6  -1   2      83      52                                                          72    0.76    0.00  1.0000
  -7   1  -2     155      85                                                         132   -1.20    0.00  1.0000
  -7   1  -2     224     103                                                         196   -1.20    0.00  1.0000
   7  -1   2      49      57                                                          36   -1.20    0.00  1.0000
  -8   1  -2      25      82                                                          22   -0.41    0.00  1.0000
  -8   1  -2      47     115                                                          43   -0.41    0.00  1.0000
  -9   1  -2      15     153                                                        -234   -4.71    0.00  1.0000
   9  -1   2      17     111                                                          64   -4.71    0.00  1.0000
   9   0  -2       1     106                                                           2    2.69    0.00  1.0000
   8   0  -2      42      56                                                          18    3.01    0.00  1.0000
  -8   0   2     153      78                                                         105    3.01    0.00  1.0000
   7   0  -2       5      46                                                          26   -3.51    0.00  1.0000
  -7   0   2      34      72                                                          75   -3.51    0.00  1.0000
  -7   0   2       9      79                                                          34   -3.51    0.00  1.0000
   6   0  -2      31      42                                                          31   -0.07    0.00  1.0000
  -6   0   2      37      55                                                          38   -0.07    0.00  1.0000
  -6   0   2      22      53                                                          22   -0.07    0.00  1.0000
   5   0  -2      73      57                                                         117   -2.79    0.00  1.0000
   5   0  -2     133      49                                                         190   -2.79    0.00  1.0000
  -5   0   2      45      46                                                          80   -2.79    0.00  1.0000
  -5   0   2      40      49                                                          73   -2.79    0.00  1.0000
   4   0  -2      10      35                                                         -12    3.88    0.00  1.0000
   4   0  -2      10      49                                                         -12    3.88    0.00  1.0000
  -4   0   2      10      40                                                         -21    3.88    0.00  1.0000
   3   0  -2    1466      77                                                        1221   -4.11    0.00  1.0000
   3   0  -2    1580      61                                                        1325   -4.11    0.00  1.0000
   3   0  -2    1603      65                                                        1346   -4.11    0.00  1.0000
  -3   0   2    1514      63                                                        1265   -4.11    0.00  1.0000
  -3   0   2    1510      65                                                        1261   -4.11    0.00  1.0000
   2   0  -2    2362      74                                                        3476   12.67    0.00  1.0000
   2   0  -2    2191      66                                                        3267   12.67    0.00  1.0000
   2   0  -2    2559      74                                                        3714   12.67    0.00  1.0000
   2   0  -2    2336      74                                                        3444   12.67    0.00  1.0000
  -2   0   2    2218      74                                                        3300   12.67    0.00  1.0000
   1   0  -2     834      51                                                         452    9.32    0.00  1.0000
   1   0  -2     869      46                                                         478    9.32    0.00  1.0000
  -1   0   2     875      50                                                         482    9.32    0.00  1.0000
  -1   0   2     827      46                                                         447    9.32    0.00  1.0000
   0   0  -2       7      36                                                         285   17.52    0.00  1.0000
  -1   0  -2     166      25                                                          -6  -15.77    0.00  1.0000
  -1   0  -2     166      25                                                          -4  -15.77    0.00  1.0000
   1   0   2      36      31                                                          50  -15.77    0.00  1.0000
   1   0   2     166      33                                                         -34  -15.77    0.00  1.0000
  -2   0  -2   87471     912                                                      100000  -25.05    0.00  1.0000
  -2   0  -2   83733     893                                                       96001  -25.05    0.00  1.0000
   2   0   2   85455     895                                                       97844  -25.05    0.00  1.0000
   2   0   2   85337     912                                                       97718  -25.05    0.00  1.0000
  -3   0  -2    7270     113                                                        6685    4.28    0.00  1.0000
  -3   0  -2    7343     114                                                        6755    4.28    0.00  1.0000
   3   0   2    7409     119                                                        6819    4.28    0.00  1.0000
  -4   0  -2      84      48                                                         131    2.77    0.00  1.0000
  -4   0  -2      84      45                                                         130    2.77    0.00  1.0000
  -4   0  -2     110      46                                                         163    2.77    0.00  1.0000
  -5   0  -2     141      52                                                         240    4.42    0.00  1.0000
  -5   0  -2     151      50                                                         253    4.42    0.00  1.0000
  -5   0  -2     146      46                                                         246    4.42    0.00  1.0000
  -5   0  -2     265      91                                                         395    4.42    0.00  1.0000
   5   0   2     198      59                                                         313    4.42    0.00  1.0000
  -6   0  -2       2      49                                                         -38   -1.89    0.00  1.0000
  -6   0  -2       2      53                                                        -178   -1.89    0.00  1.0000
  -6   0  -2      15      59                                                          29   -1.89    0.00  1.0000
  -6   0  -2       2      70                                                         -68   -1.89    0.00  1.0000
   6   0   2       2      42                                                          -4   -1.89    0.00  1.0000
  -7   0  -2       1      66                                                        -105    1.07    0.00  1.0000
  -7   0  -2     127      87                                                         108    1.07    0.00  1.0000
  -7   0  -2       1     103                                                         -43    1.07    0.00  1.0000
  -7   0  -2      45      62                                                          34    1.07    0.00  1.0000
   7   0   2       1      53                                                          -4    1.07    0.00  1.0000
  -8   0  -2     156     121                                                         116   -2.11    0.00  1.0000
   8   0   2       3      55                                                         -55   -2.11    0.00  1.0000
  -9   0  -2     109     158                                                         147    2.04    0.00  1.0000
   9   0   2       3     116                                                          -5    2.04    0.00  1.0000
   9  -1  -2      93     112                                                          74   -1.27    0.00  1.0000
  -8   1   2       3      83                                                         -23   -2.06    0.00  1.0000
   7  -1  -2     495      73                                                         370    3.69    0.00  1.0000
  -7   1   2     818     113                                                         655    3.69    0.00  1.0000
   6  -1  -2      35      41                                                          35   -0.03    0.00  1.0000
   6  -1  -2      54      73                                                          54   -0.03    0.00  1.0000
  -6   1   2      30      56                                                          30   -0.03    0.00  1.0000
   5  -1  -2     338      93                                                         339    0.02    0.00  1.0000
   5  -1  -2     460      57                                                         461    0.02    0.00  1.0000
   4  -1  -2      11      40                                                         104   -8.72    0.00  1.0000
   4  -1  -2       2      45                                                          39   -8.72    0.00  1.0000
   4  -1  -2       2      50                                                          68   -8.72    0.00  1.0000
   3  -1  -2     162      40                                                         122    2.04    0.00  1.0000
   3  -1  -2     183      43                                                         141    2.04    0.00  1.0000
   3  -1  -2     197      50                                                         153    2.04    0.00  1.0000
   3  -1  -2     301      58                                                         246    2.04    0.00  1.0000
   2  -1  -2      35      36                                                          81   -3.83    0.00  1.0000
   2  -1  -2      10      36                                                         -16   -3.83    0.00  1.0000
  -2   1   2      10      34                                                         -19   -3.83    0.00  1.0000
  -2   1   2      29      34                                                          72   -3.83    0.00  1.0000
   1  -1  -2     810      62                                                         384   10.85    0.00  1.0000
   1  -1  -2     851      59                                                         412   10.85    0.00  1.0000
  -1   1   2     852      59                                                         413   10.85    0.00  1.0000
  -1   1   2     842      60                                                         406   10.85    0.00  1.0000
   0  -1  -2    2974      69                                                        2846    1.46    0.00  1.0000
   0   1   2    2945      70                                                        2817    1.46    0.00  1.0000
   0   1   2    2962      68                                                        2834    1.46    0.00  1.0000
  -1  -1  -2    8068      98                                                        6671    9.97    0.00  1.0000
  -1  -1  -2    7909      98                                                        6527    9.97    0.00  1.0000
   1   1   2    8080      98                                                        6682    9.97    0.00  1.0000
   1   1   2    7961      99                                                        6574    9.97    0.00  1.0000
   1   1   2    8062      97                                                        6666    9.97    0.00  1.0000
  -2  -1  -2    2064      63                                                        1390    9.97    0.00  1.0000
  -2  -1  -2    1961      61                                                        1306    9.97    0.00  1.0000
  -2  -1  -2    2370      69                                                        1643    9.97    0.00  1.0000
   2   1   2    2115      62                                                        1432    9.97    0.00  1.0000
   2   1   2    2312      72                                                        1595    9.97    0.00  1.0000
   2   1   2    2213      69                                                        1513    9.97    0.00  1.0000
   2   1   2    1920      64                                                        1273    9.97    0.00  1.0000
  -3  -1  -2     358      43                                                         107  -10.53    0.00  1.0000
   3   1   2     343      50                                                          99  -10.53    0.00  1.0000
  -4  -1  -2    1708      85                                                        1796   -1.28    0.00  1.0000
  -4  -1  -2    1433      81                                                        1513   -1.28    0.00  1.0000
   4   1   2    1611      90                                                        1696   -1.28    0.00  1.0000
  -5  -1  -2       2      49                                                         -16   -1.86    0.00  1.0000
  -5  -1  -2     185      61                                                         146   -1.86    0.00  1.0000
  -5  -1  -2       6      41                                                           1   -1.86    0.00  1.0000
   5   1   2       2      37                                                         -47   -1.86    0.00  1.0000
  -6  -1  -2     572     121                                                         705    3.23    0.00  1.0000
  -6  -1  -2     583      82                                                         717    3.23    0.00  1.0000
  -6  -1  -2     575      96                                                         708    3.23    0.00  1.0000
   6   1   2     445      68                                                         563    3.23    0.00  1.0000
  -7  -1  -2       0      66                                                         -30    0.58    0.00  1.0000
  -7  -1  -2       0      73                                                         -22    0.58    0.00  1.0000
  -7  -1  -2       0      83                                                         -37    0.58    0.00  1.0000
   7   1   2       2      52                                                           4    0.58    0.00  1.0000
  -8  -1  -2     250     113                                                         183    2.85    0.00  1.0000
   8   1   2      97      58                                                          57    2.85    0.00  1.0000
   9   1   2       7     117                                                        -115   -3.19    0.00  1.0000
   9  -2  -2       0     115                                                         -73    0.60    0.00  1.0000
   8  -2  -2      91      61                                                         147    3.16    0.00  1.0000
   7  -2  -2     437      68                                                         339   -3.05    0.00  1.0000
  -7   2   2     419      75                                                         323   -3.05    0.00  1.0000
   6  -2  -2     223      75                                                         195    1.20    0.00  1.0000
   6  -2  -2     188      48                                                         162    1.20    0.00  1.0000
   5  -2  -2     132      40                                                          84    2.83    0.00  1.0000
   5  -2  -2     246      55                                                         179    2.83    0.00  1.0000
   5  -2  -2     243      61                                                         176    2.83    0.00  1.0000
   4  -2  -2    1740      92                                                        2198    6.33    0.00  1.0000
   4  -2  -2    1708     104                                                        2163    6.33    0.00  1.0000
   4  -2  -2    1675      76                                                        2125    6.33    0.00  1.0000
   3  -2  -2      78      55                                                         300  -10.40    0.00  1.0000
   3  -2  -2      61      73                                                         266  -10.40    0.00  1.0000
   3  -2  -2      77      69                                                         298  -10.40    0.00  1.0000
   3  -2  -2      36      55                                                         209  -10.40    0.00  1.0000
  -3   2   2      84      67                                                         311  -10.40    0.00  1.0000
  -3   2   2      61      65                                                         265  -10.40    0.00  1.0000
   2  -2  -2      81      41                                                         231   -8.04    0.00  1.0000
   2  -2  -2     108      65                                                         275   -8.04    0.00  1.0000
  -2   2   2      78      40                                                         225   -8.04    0.00  1.0000
  -2   2   2      89      62                                                         244   -8.04    0.00  1.0000
   1  -2  -2    1703      79                                                        2615  -12.08    0.00  1.0000
   1  -2  -2    1563      80                                                        2441  -12.08    0.00  1.0000
  -1   2   2    1661      79                                                        2562  -12.08    0.00  1.0000
  -1   2   2    1636      79                                                        2531  -12.08    0.00  1.0000
   0  -2  -2    3167      90                                                        4072    9.22    0.00  1.0000
   0  -2  -2    3114      90                                                        4012    9.22    0.00  1.0000
   0   2   2    3097      87                                                        3993    9.22    0.00  1.0000
   0   2   2    3054      91                                                        3944    9.22    0.00  1.0000
  -1  -2  -2    1905      73                                                        1320    8.94    0.00  1.0000
   1   2   2    1878      71                                                        1298    8.94    0.00  1.0000
   1   2   2    1835      60                                                        1262    8.94    0.00  1.0000
   1   2   2    1796      71                                                        1230    8.94    0.00  1.0000
  -2  -2  -2       1      39                                                          15   -3.86    0.00  1.0000
  -2  -2  -2       7      41                                                          33   -3.86    0.00  1.0000
  -2  -2  -2       5      38                                                          30   -3.86    0.00  1.0000
   2   2   2       1      40                                                           5   -3.86    0.00  1.0000
   2   2   2      10      40                                                          40   -3.86    0.00  1.0000
   2   2   2      14      38                                                          48   -3.86    0.00  1.0000
  -3  -2  -2     928      78                                                        1222    5.51    0.00  1.0000
  -3  -2  -2    1024      78                                                        1332    5.51    0.00  1.0000
  -3  -2  -2     920      75                                                        1213    5.51    0.00  1.0000
   3   2   2     940      75                                                        1236    5.51    0.00  1.0000
   3   2   2     863      82                                                        1148    5.51    0.00  1.0000
   3   2   2     955      80                                                        1253    5.51    0.00  1.0000
  -4  -2  -2    1551      81                                                        1381   -2.73    0.00  1.0000
  -4  -2  -2    1673      79                                                        1496   -2.73    0.00  1.0000
  -4  -2  -2    1393      76                                                        1232   -2.73    0.00  1.0000
   4   2   2    1607      79                                                        1433   -2.73    0.00  1.0000
   4   2   2    1714      86                                                        1535   -2.73    0.00  1.0000
  -5  -2  -2     185      51                                                         179    0.25    0.00  1.0000
  -5  -2  -2      70      62                                                          67    0.25    0.00  1.0000
   5   2   2     122      50                                                         118    0.25    0.00  1.0000
  -6  -2  -2     948     135                                                        1099   -2.89    0.00  1.0000
   6   2   2     943      79                                                        1094   -2.89    0.00  1.0000
  -7  -2  -2     156      72                                                         142   -0.70    0.00  1.0000
  -7  -2  -2     123     111                                                         111   -0.70    0.00  1.0000
   7   2   2      75      58                                                          65   -0.70    0.00  1.0000
  -8  -2  -2      42     122                                                          44    0.21    0.00  1.0000
   9  -3  -2       2     121                                                         -67   -1.64    0.00  1.0000
   8  -3  -2       1      58                                                          17   -3.61    0.00  1.0000
  -8   3   2      76      93                                                         136   -3.61    0.00  1.0000
   7  -3  -2       6      53                                                         -36    3.07    0.00  1.0000
   7  -3  -2      96      99                                                         152    3.07    0.00  1.0000
   6  -3  -2      78      43                                                          57   -1.56    0.00  1.0000
   6  -3  -2     215      75                                                         179   -1.56    0.00  1.0000
   6  -3  -2      91      71                                                          68   -1.56    0.00  1.0000
   5  -3  -2      39      54                                                          31   -1.13    0.00  1.0000
   5  -3  -2       1      37                                                         -45   -1.13    0.00  1.0000
   5  -3  -2       1      52                                                        -119   -1.13    0.00  1.0000
   4  -3  -2    3160     118                                                        3120    0.44    0.00  1.0000
   4  -3  -2    3275     107                                                        3234    0.44    0.00  1.0000
  -4   3   2    3056      94                                                        3017    0.44    0.00  1.0000
  -4   3   2    3206      88                                                        3166    0.44    0.00  1.0000
   3  -3  -2    2698      84                                                        1720   12.81    0.00  1.0000
   3  -3  -2    2499      82                                                        1562   12.81    0.00  1.0000
   3  -3  -2    2558     103                                                        1608   12.81    0.00  1.0000
  -3   3   2    2676      80                                                        1702   12.81    0.00  1.0000
  -3   3   2    2798      84                                                        1800   12.81    0.00  1.0000
   2  -3  -2    1017      80                                                        1179    3.00    0.00  1.0000
   2  -3  -2     898      78                                                        1051    3.00    0.00  1.0000
  -2   3   2     935      78                                                        1091    3.00    0.00  1.0000
  -2   3   2     941      78                                                        1097    3.00    0.00  1.0000
   1  -3  -2     381      76                                                         548   -4.77    0.00  1.0000
   1  -3  -2     419      73                                                         594   -4.77    0.00  1.0000
  -1   3   2     434      74                                                         611   -4.77    0.00  1.0000
  -1   3   2     363      73                                                         527   -4.77    0.00  1.0000
   0  -3  -2      90      42                                                          39  -19.21    0.00  1.0000
   0  -3  -2      19      41                                                         130  -19.21    0.00  1.0000
   0   3   2      98      42                                                          34  -19.21    0.00  1.0000
   0   3   2      47      40                                                          79  -19.21    0.00  1.0000
  -1  -3  -2    2107      85                                                        1615   -7.00    0.00  1.0000
  -1  -3  -2    2127      82                                                        1633   -7.00    0.00  1.0000
   1   3   2    2225      65                                                        1719   -7.00    0.00  1.0000
   1   3   2    2106      85                                                        1614   -7.00    0.00  1.0000
   1   3   2    2206      81                                                        1702   -7.00    0.00  1.0000
  -2  -3  -2     502      84                                                         958   10.46    0.00  1.0000
  -2  -3  -2     484      82                                                         933   10.46    0.00  1.0000
   2   3   2     547      81                                                        1019   10.46    0.00  1.0000
   2   3   2     548      70                                                        1021   10.46    0.00  1.0000
   2   3   2     575      86                                                        1058   10.46    0.00  1.0000
  -3  -3  -2     630      81                                                         608    0.54    0.00  1.0000
  -3  -3  -2     816      78                                                         791    0.54    0.00  1.0000
  -3  -3  -2     701      73                                                         678    0.54    0.00  1.0000
   3   3   2     654      84                                                         632    0.54    0.00  1.0000
   3   3   2     699      77                                                         676    0.54    0.00  1.0000
   3   3   2     771      79                                                         747    0.54    0.00  1.0000
  -4  -3  -2      77      48                                                          45    2.58    0.00  1.0000
  -4  -3  -2      92      50                                                          57    2.58    0.00  1.0000
  -4  -3  -2     105      52                                                          67    2.58    0.00  1.0000
   4   3   2       4      49                                                         -36    2.58    0.00  1.0000
   4   3   2     104      50                                                          66    2.58    0.00  1.0000
  -5  -3  -2       4      60                                                           2   -0.83    0.00  1.0000
  -5  -3  -2      55      53                                                          45   -0.83    0.00  1.0000
  -5  -3  -2     131      64                                                         116   -0.83    0.00  1.0000
   5   3   2     133      58                                                         118   -0.83    0.00  1.0000
   5   3   2      84      53                                                          72   -0.83    0.00  1.0000
  -6  -3  -2       2      72                                                         -24    1.67    0.00  1.0000
  -6  -3  -2      34      83                                                          52    1.67    0.00  1.0000
  -6  -3  -2       2      60                                                         -14    1.67    0.00  1.0000
   6   3   2       2      63                                                         -88    1.67    0.00  1.0000
   6   3   2      24      66                                                          39    1.67    0.00  1.0000
  -7  -3  -2      19      74                                                          18    0.13    0.00  1.0000
   7   3   2       9      69                                                           8    0.13    0.00  1.0000
  -8  -3  -2       2     126                                                        -227   -1.81    0.00  1.0000
  -8   4   2       3     100                                                          -3    2.02    0.00  1.0000
   7  -4  -2     103     101                                                         154   -2.76    0.00  1.0000
   7  -4  -2     112      96                                                         165   -2.76    0.00  1.0000
   6  -4  -2     346      81                                                         330    0.53    0.00  1.0000
   6  -4  -2     382     109                                                         365    0.53    0.00  1.0000
   5  -4  -2     565      92                                                         506   -1.57    0.00  1.0000
   5  -4  -2     336      66                                                         291   -1.57    0.00  1.0000
   4  -4  -2     738      93                                                         668   -1.61    0.00  1.0000
   4  -4  -2     690      86                                                         623   -1.61    0.00  1.0000
   4  -4  -2     801      82                                                         728   -1.61    0.00  1.0000
   4  -4  -2     575      85                                                         514   -1.61    0.00  1.0000
  -4   4   2     639      90                                                         574   -1.61    0.00  1.0000
  -4   4   2     649      77                                                         584   -1.61    0.00  1.0000
   3  -4  -2     133      46                                                          54   -5.14    0.00  1.0000
   3  -4  -2     158      57                                                          70   -5.14    0.00  1.0000
   3  -4  -2     143      51                                                          60   -5.14    0.00  1.0000
  -3   4   2      18      49                                                         -16   -5.14    0.00  1.0000
  -3   4   2     190      46                                                          92   -5.14    0.00  1.0000
   2  -4  -2      59      49                                                         148    5.46    0.00  1.0000
   2  -4  -2      88      50                                                         191    5.46    0.00  1.0000
  -2   4   2      67      48                                                         160    5.46    0.00  1.0000
  -2   4   2      82      49                                                         183    5.46    0.00  1.0000
   1  -4  -2    5972     137                                                        7233    9.51    0.00  1.0000
   1  -4  -2    6030     137                                                        7297    9.51    0.00  1.0000
  -1   4   2    5827     133                                                        7074    9.51    0.00  1.0000
  -1   4   2    6032     135                                                        7299    9.51    0.00  1.0000
   0  -4  -2      22      49                                                         132    8.40    0.00  1.0000
   0  -4  -2       6      50                                                          85    8.40    0.00  1.0000
   0   4   2      14      47                                                         111    8.40    0.00  1.0000
   0   4   2       1      49                                                          54    8.40    0.00  1.0000
  -1  -4  -2    1690      99                                                        2108   -5.89    0.00  1.0000
  -1  -4  -2    1830      98                                                        2264   -5.89    0.00  1.0000
   1   4   2    1831      95                                                        2265   -5.89    0.00  1.0000
   1   4   2    1751     101                                                        2177   -5.89    0.00  1.0000
   1   4   2    1683      68                                                        2101   -5.89    0.00  1.0000
  -2  -4  -2    2030     104                                                        2920  -11.00    0.00  1.0000
  -2  -4  -2    2060     103                                                        2957  -11.00    0.00  1.0000
   2   4   2    2097     103                                                        3001  -11.00    0.00  1.0000
   2   4   2    2028     106                                                        2918  -11.00    0.00  1.0000
   2   4   2    2080      85                                                        2980  -11.00    0.00  1.0000
  -3  -4  -2      20      47                                                          16    0.60    0.00  1.0000
  -3  -4  -2       0      50                                                          -5    0.60    0.00  1.0000
  -3  -4  -2       0      46                                                         -81    0.60    0.00  1.0000
   3   4   2       0      46                                                          -5    0.60    0.00  1.0000
   3   4   2      60      44                                                          53    0.60    0.00  1.0000
   3   4   2      83      52                                                          74    0.60    0.00  1.0000
  -4  -4  -2       0      57                                                         -22    0.04    0.00  1.0000
  -4  -4  -2       0      53                                                         -58    0.04    0.00  1.0000
  -4  -4  -2       0      57                                                        -101    0.04    0.00  1.0000
   4   4   2       0      49                                                         -71    0.04    0.00  1.0000
   4   4   2      36      56                                                          36    0.04    0.00  1.0000
  -5  -4  -2      24      80                                                          36    1.31    0.00  1.0000
  -5  -4  -2       1      70                                                          -5    1.31    0.00  1.0000
  -5  -4  -2      42      65                                                          57    1.31    0.00  1.0000
   5   4   2      40      60                                                          55    1.31    0.00  1.0000
   5   4   2      70      70                                                          89    1.31    0.00  1.0000
  -6  -4  -2      79      86                                                          62   -1.22    0.00  1.0000
  -6  -4  -2     188      79                                                         162   -1.22    0.00  1.0000
   6   4   2     182      85                                                         156   -1.22    0.00  1.0000
  -7  -4  -2      33      94                                                          26   -0.81    0.00  1.0000
  -8  -4  -2       1     118                                                          -8    1.01    0.00  1.0000
   7  -5  -2      17     105                                                          32    1.85    0.00  1.0000
   7  -5  -2     179     100                                                         222    1.85    0.00  1.0000
   6  -5  -2       0      77                                                         -98    0.21    0.00  1.0000
   6  -5  -2      16      77                                                          17    0.21    0.00  1.0000
   5  -5  -2       1      65                                                         -90    0.98    0.00  1.0000
   5  -5  -2       1      61                                                          -4    0.98    0.00  1.0000
   5  -5  -2       1      61                                                         -28    0.98    0.00  1.0000
   5  -5  -2       1      64                                                         -48    0.98    0.00  1.0000
  -5   5   2       1      59                                                         -46    0.98    0.00  1.0000
   4  -5  -2     177      59                                                         143   -1.64    0.00  1.0000
   4  -5  -2     126      62                                                          98   -1.64    0.00  1.0000
   4  -5  -2      85      54                                                          62   -1.64    0.00  1.0000
   4  -5  -2     142      57                                                         112   -1.64    0.00  1.0000
  -4   5   2     106      60                                                          80   -1.64    0.00  1.0000
  -4   5   2     217      54                                                         179   -1.64    0.00  1.0000
   3  -5  -2     805      92                                                         796   -0.19    0.00  1.0000
   3  -5  -2     720      91                                                         712   -0.19    0.00  1.0000
   3  -5  -2     648      87                                                         640   -0.19    0.00  1.0000
  -3   5   2     719      83                                                         711   -0.19    0.00  1.0000
  -3   5   2     712      91                                                         704   -0.19    0.00  1.0000
   2  -5  -2     466      82                                                         578   -3.01    0.00  1.0000
   2  -5  -2     440      83                                                         549   -3.01    0.00  1.0000
  -2   5   2     521      84                                                         639   -3.01    0.00  1.0000
  -2   5   2     537      80                                                         657   -3.01    0.00  1.0000
   1  -5  -2    3610     114                                                        3749   -1.40    0.00  1.0000
   1  -5  -2    3705     114                                                        3846   -1.40    0.00  1.0000
  -1   5   2    3697     110                                                        3837   -1.40    0.00  1.0000
  -1   5   2    3613     113                                                        3752   -1.40    0.00  1.0000
   0  -5  -2     579      87                                                         498    2.13    0.00  1.0000
   0  -5  -2     658      87                                                         572    2.13    0.00  1.0000
   0   5   2     635      85                                                         550    2.13    0.00  1.0000
   0   5   2     563      88                                                         483    2.13    0.00  1.0000
  -1  -5  -2      32      47                                                          -4    6.87    0.00  1.0000
  -1  -5  -2      82      47                                                          12    6.87    0.00  1.0000
   1   5   2     123      46                                                          30    6.87    0.00  1.0000
   1   5   2      32      37                                                         -36    6.87    0.00  1.0000
   1   5   2      32      47                                                        -110    6.87    0.00  1.0000
  -2  -5  -2      62      52                                                          29    3.04    0.00  1.0000
  -2  -5  -2     117      47                                                          70    3.04    0.00  1.0000
   2   5   2      50      49                                                          21    3.04    0.00  1.0000
   2   5   2       6      52                                                          -6    3.04    0.00  1.0000
  -3  -5  -2      55      60                                                         108   -3.63    0.00  1.0000
  -3  -5  -2      94      53                                                         160   -3.63    0.00  1.0000
   3   5   2      60      59                                                         115   -3.63    0.00  1.0000
   3   5   2      47      52                                                          96   -3.63    0.00  1.0000
  -4  -5  -2     691     113                                                         664   -0.62    0.00  1.0000
  -4  -5  -2     746     105                                                         718   -0.62    0.00  1.0000
  -4  -5  -2     531      98                                                         508   -0.62    0.00  1.0000
   4   5   2     668      98                                                         642   -0.62    0.00  1.0000
   4   5   2     720     108                                                         693   -0.62    0.00  1.0000
  -5  -5  -2     437      87                                                         394   -1.29    0.00  1.0000
  -5  -5  -2     597     138                                                         547   -1.29    0.00  1.0000
  -5  -5  -2     519     127                                                         472   -1.29    0.00  1.0000
   5   5   2     586     132                                                         536   -1.29    0.00  1.0000
   5   5   2     524     114                                                         477   -1.29    0.00  1.0000
  -6  -5  -2       1      92                                                        -149    1.34    0.00  1.0000
  -6  -5  -2       1      98                                                         -32    1.34    0.00  1.0000
  -8  -5  -2       1     152                                                        -380   -1.46    0.00  1.0000
   8  -6  -2     162     161                                                         178    0.75    0.00  1.0000
   7  -6  -2       2     112                                                         -84   -1.52    0.00  1.0000
   6  -6  -2       0      87                                                        -126    0.53    0.00  1.0000
   5  -6  -2     325     106                                                         341    0.53    0.00  1.0000
   5  -6  -2     230      82                                                         243    0.53    0.00  1.0000
   5  -6  -2     204      71                                                         216    0.53    0.00  1.0000
   5  -6  -2     279      80                                                         294    0.53    0.00  1.0000
  -5   6   2     280      77                                                         295    0.53    0.00  1.0000
  -5   6   2     356      85                                                         372    0.53    0.00  1.0000
   4  -6  -2       4      69                                                          -1    2.34    0.00  1.0000
   4  -6  -2      34      73                                                          59    2.34    0.00  1.0000
   4  -6  -2      18      62                                                          38    2.34    0.00  1.0000
   4  -6  -2      32      59                                                          57    2.34    0.00  1.0000
  -4   6   2       4      63                                                         -65    2.34    0.00  1.0000
  -4   6   2       4      72                                                         -30    2.34    0.00  1.0000
   3  -6  -2     172      64                                                         195   -1.03    0.00  1.0000
   3  -6  -2     261      66                                                         289   -1.03    0.00  1.0000
   3  -6  -2     206      64                                                         231   -1.03    0.00  1.0000
  -3   6   2     166      62                                                         188   -1.03    0.00  1.0000
  -3   6   2     176      65                                                         199   -1.03    0.00  1.0000
   2  -6  -2     265      59                                                         203   -2.50    0.00  1.0000
   2  -6  -2     318      62                                                         249   -2.50    0.00  1.0000
   2  -6  -2     445      87                                                         363   -2.50    0.00  1.0000
  -2   6   2     359      61                                                         286   -2.50    0.00  1.0000
  -2   6   2     276      57                                                         212   -2.50    0.00  1.0000
   1  -6  -2      20      52                                                          32   -1.39    0.00  1.0000
   1  -6  -2      20      53                                                          32   -1.39    0.00  1.0000
  -1   6   2      53      48                                                          71   -1.39    0.00  1.0000
  -1   6   2       1      50                                                         -50   -1.39    0.00  1.0000
   0  -6  -2       1      51                                                           1   -0.33    0.00  1.0000
   0  -6  -2      22      48                                                          25   -0.33    0.00  1.0000
   0   6   2      15      47                                                          17   -0.33    0.00  1.0000
   0   6   2      15      46                                                          17   -0.33    0.00  1.0000
  -1  -6  -2      54      51                                                          68   -1.09    0.00  1.0000
  -1  -6  -2       8      47                                                          14   -1.09    0.00  1.0000
   1   6   2      20      50                                                          29   -1.09    0.00  1.0000
   1   6   2       1      48                                                         -40   -1.09    0.00  1.0000
  -2  -6  -2    1779     102                                                        1925    2.07    0.00  1.0000
  -2  -6  -2    1924     100                                                        2075    2.07    0.00  1.0000
   2   6   2    1728     107                                                        1872    2.07    0.00  1.0000
   2   6   2    1863     102                                                        2012    2.07    0.00  1.0000
  -3  -6  -2     226      89                                                         316    3.36    0.00  1.0000
  -3  -6  -2     139      67                                                         211    3.36    0.00  1.0000
   3   6   2     143      62                                                         216    3.36    0.00  1.0000
   3   6   2     257      98                                                         352    3.36    0.00  1.0000
  -4  -6  -2      89      78                                                          86   -0.24    0.00  1.0000
  -4  -6  -2       0      73                                                          -8   -0.24    0.00  1.0000
   4   6   2      35      76                                                          33   -0.24    0.00  1.0000
   4   6   2      79      74                                                          76   -0.24    0.00  1.0000
  -5  -6  -2     105      94                                                         128    1.37    0.00  1.0000
   5   6   2       1      91                                                        -178    1.37    0.00  1.0000
   5   6   2       3      96                                                           7    1.37    0.00  1.0000
  -6  -6  -2       1     109                                                         -63   -1.32    0.00  1.0000
   7  -7  -2       1     120                                                        -188    0.96    0.00  1.0000
   6  -7  -2       2      92                                                        -100   -1.66    0.00  1.0000
   6  -7  -2       2      95                                                        -210   -1.66    0.00  1.0000
   5  -7  -2      59      73                                                          60   -0.05    0.00  1.0000
   5  -7  -2       0      96                                                         -24   -0.05    0.00  1.0000
   5  -7  -2       0      80                                                          -7   -0.05    0.00  1.0000
  -5   7   2      39      88                                                          39   -0.05    0.00  1.0000
  -5   7   2      25      91                                                          25   -0.05    0.00  1.0000
   4  -7  -2      44      67                                                          49   -0.44    0.00  1.0000
   4  -7  -2       0      78                                                         -84   -0.44    0.00  1.0000
   4  -7  -2       0      83                                                          -4   -0.44    0.00  1.0000
  -4   7   2       0      74                                                         -44   -0.44    0.00  1.0000
  -4   7   2       0      82                                                         -47   -0.44    0.00  1.0000
   3  -7  -2     103      65                                                         156    2.84    0.00  1.0000
   3  -7  -2     173      78                                                         239    2.84    0.00  1.0000
   3  -7  -2     140      75                                                         200    2.84    0.00  1.0000
  -3   7   2     130      77                                                         189    2.84    0.00  1.0000
  -3   7   2     199      70                                                         270    2.84    0.00  1.0000
   2  -7  -2      29      69                                                          10    2.78    0.00  1.0000
   2  -7  -2      14      64                                                           2    2.78    0.00  1.0000
   2  -7  -2      51      63                                                          24    2.78    0.00  1.0000
  -2   7   2     124      62                                                          79    2.78    0.00  1.0000
  -2   7   2     119      58                                                          75    2.78    0.00  1.0000
   1  -7  -2     197      60                                                         149   -2.26    0.00  1.0000
   1  -7  -2     146      59                                                         105   -2.26    0.00  1.0000
  -1   7   2     223      56                                                         171   -2.26    0.00  1.0000
  -1   7   2     257      59                                                         201   -2.26    0.00  1.0000
   0  -7  -2    2144     102                                                        1961   -2.47    0.00  1.0000
   0  -7  -2    2013     103                                                        1836   -2.47    0.00  1.0000
   0   7   2    1779     103                                                        1613   -2.47    0.00  1.0000
   0   7   2    2097     102                                                        1916   -2.47    0.00  1.0000
  -1  -7  -2     140      63                                                         130   -0.51    0.00  1.0000
  -1  -7  -2     142      56                                                         132   -0.51    0.00  1.0000
   1   7   2     173      62                                                         162   -0.51    0.00  1.0000
   1   7   2     157      57                                                         147   -0.51    0.00  1.0000
  -2  -7  -2     322      95                                                         374   -1.73    0.00  1.0000
  -2  -7  -2      75      56                                                         101   -1.73    0.00  1.0000
   2   7   2      26      63                                                          42   -1.73    0.00  1.0000
  -3  -7  -2       1      60                                                         -16   -0.98    0.00  1.0000
  -3  -7  -2     106      71                                                          90   -0.98    0.00  1.0000
   3   7   2      44      65                                                          34   -0.98    0.00  1.0000
  -4  -7  -2       0      85                                                         -32    0.09    0.00  1.0000
   4   7   2     145      98                                                         147    0.09    0.00  1.0000
  -5  -7  -2     107     107                                                         119   -0.69    0.00  1.0000
   5   7   2      60     111                                                          69   -0.69    0.00  1.0000
  -7  -7  -2       0     160                                                        -109   -0.57    0.00  1.0000
   7  -8  -2       0     137                                                        -342    0.56    0.00  1.0000
   6  -8  -2       1     124                                                         -42    1.23    0.00  1.0000
   6  -8  -2     138     103                                                         163    1.23    0.00  1.0000
  -6   8   2     108     131                                                         130    1.23    0.00  1.0000
   5  -8  -2       0     109                                                         -36   -0.83    0.00  1.0000
   5  -8  -2       0      84                                                         -50   -0.83    0.00  1.0000
  -5   8   2       0     111                                                         -28   -0.83    0.00  1.0000
  -5   8   2       0     107                                                         -32   -0.83    0.00  1.0000
   4  -8  -2       0     104                                                          -1   -0.65    0.00  1.0000
   4  -8  -2     109      86                                                         120   -0.65    0.00  1.0000
  -4   8   2       0     105                                                         -32   -0.65    0.00  1.0000
  -4   8   2      28     101                                                          34   -0.65    0.00  1.0000
   3  -8  -2      60      87                                                          35   -2.27    0.00  1.0000
   3  -8  -2     180      89                                                         134   -2.27    0.00  1.0000
   3  -8  -2     196      88                                                         148   -2.27    0.00  1.0000
  -3   8   2      22      85                                                           8   -2.27    0.00  1.0000
  -3   8   2     187      91                                                         140   -2.27    0.00  1.0000
   2  -8  -2       0      71                                                        -105    0.06    0.00  1.0000
   2  -8  -2      51      74                                                          51    0.06    0.00  1.0000
   2  -8  -2      31      83                                                          31    0.06    0.00  1.0000
  -2   8   2      56      71                                                          56    0.06    0.00  1.0000
  -2   8   2       4      73                                                           4    0.06    0.00  1.0000
   1  -8  -2    1399     115                                                        1689    4.52    0.00  1.0000
   1  -8  -2    1096     139                                                        1354    4.52    0.00  1.0000
   1  -8  -2    1202     114                                                        1472    4.52    0.00  1.0000
  -1   8   2    1269     111                                                        1546    4.52    0.00  1.0000
  -1   8   2    1143     109                                                        1407    4.52    0.00  1.0000
   0  -8  -2      41      63                                                          47    0.55    0.00  1.0000
   0  -8  -2       4      61                                                           6    0.55    0.00  1.0000
   0   8   2       0      61                                                         -27    0.55    0.00  1.0000
   0   8   2      36      60                                                          42    0.55    0.00  1.0000
  -1  -8  -2     114      68                                                         123   -0.52    0.00  1.0000
  -1  -8  -2      20      63                                                          24   -0.52    0.00  1.0000
   1   8   2      36      65                                                          41   -0.52    0.00  1.0000
   1   8   2       0      64                                                          -4   -0.52    0.00  1.0000
  -2  -8  -2       1      59                                                        -110   -0.92    0.00  1.0000
  -2  -8  -2     185      68                                                         165   -0.92    0.00  1.0000
   2   8   2      71      64                                                          59   -0.92    0.00  1.0000
  -3  -8  -2     581     125                                                         607   -0.64    0.00  1.0000
   3   8   2     403     121                                                         424   -0.64    0.00  1.0000
  -4  -8  -2      44     112                                                          31    1.32    0.00  1.0000
   6  -9  -2     207     153                                                         199    0.34    0.00  1.0000
  -6   9   2     215     162                                                         207    0.34    0.00  1.0000
   5  -9  -2      96     144                                                          98    0.15    0.00  1.0000
   5  -9  -2       0     121                                                         -99    0.15    0.00  1.0000
   4  -9  -2     262     125                                                         272    0.36    0.00  1.0000
  -4   9   2     100     122                                                         106    0.36    0.00  1.0000
   3  -9  -2     213     109                                                         199    0.60    0.00  1.0000
   3  -9  -2      37     103                                                          31    0.60    0.00  1.0000
   3  -9  -2      18     107                                                          14    0.60    0.00  1.0000
  -3   9   2       0     104                                                         -21    0.60    0.00  1.0000
  -3   9   2     163     108                                                         151    0.60    0.00  1.0000
   2  -9  -2     212     108                                                         278   -2.58    0.00  1.0000
   2  -9  -2      33      89                                                          61   -2.58    0.00  1.0000
   2  -9  -2      82      93                                                         125   -2.58    0.00  1.0000
  -2   9   2      44      87                                                          76   -2.58    0.00  1.0000
   1  -9  -2     114      74                                                         183   -3.57    0.00  1.0000
   1  -9  -2      12      94                                                          39   -3.57    0.00  1.0000
  -1   9   2       9      69                                                         -63   -3.57    0.00  1.0000
  -1   9   2      33      74                                                          74   -3.57    0.00  1.0000
   0  -9  -2     126     100                                                          84    2.51    0.00  1.0000
   0   9   2     123      65                                                          82    2.51    0.00  1.0000
   0   9   2       4      72                                                         -26    2.51    0.00  1.0000
  -1  -9  -2       2      73                                                          -4    1.55    0.00  1.0000
  -1  -9  -2     203      77                                                         169    1.55    0.00  1.0000
   1   9   2     149      76                                                         120    1.55    0.00  1.0000
   1   9   2      91      71                                                          69    1.55    0.00  1.0000
  -2  -9  -2      77      83                                                         129    3.21    0.00  1.0000
   2   9   2      91      74                                                         148    3.21    0.00  1.0000
  -3  -9  -2     114      92                                                         104   -0.63    0.00  1.0000
  -4  -9  -2       3     113                                                         -80   -2.25    0.00  1.0000
   5 -10  -2       1     159                                                        -316    1.06    0.00  1.0000
   5 -10  -2       1     172                                                         -38    1.06    0.00  1.0000
   4 -10  -2     124     150                                                         123    0.07    0.00  1.0000
  -4  10   2     114     142                                                         113    0.07    0.00  1.0000
  -3  10   2       9     126                                                          10    0.14    0.00  1.0000
   2 -10  -2     127     117                                                          77    3.05    0.00  1.0000
  -2  10   2       6     112                                                         -79    3.05    0.00  1.0000
   1 -10  -2     339      98                                                         314    0.86    0.00  1.0000
   1 -10  -2     390     124                                                         363    0.86    0.00  1.0000
   1 -10  -2     382      98                                                         355    0.86    0.00  1.0000
  -1  10   2     285      90                                                         262    0.86    0.00  1.0000
   0 -10  -2     157     121                                                         249   -3.96    0.00  1.0000
   2 -11  -2      26     157                                                          45   -2.04    0.00  1.0000
   2 -11  -2       3     142                                                         -56   -2.04    0.00  1.0000
   1 -11  -2       1     120                                                         -52    0.88    0.00  1.0000
  -1  11   2      91     125                                                         105    0.88    0.00  1.0000
   0 -11  -2     140     151                                                          92    2.74    0.00  1.0000
   1 -12   3     102     161                                                          70    2.47    0.00  1.0000
   0 -11   3      40     103                                                          32    0.81    0.00  1.0000
  -1  11  -3      97     122                                                          75   -1.45    0.00  1.0000
   1 -11   3       1     118                                                         -90   -1.45    0.00  1.0000
  -2  11  -3     112     138                                                         127    0.81    0.00  1.0000
   3 -11   3       0     149                                                          -8    0.78    0.00  1.0000
   4  10  -3      88     107                                                          70    1.24    0.00  1.0000
   2  10  -3      40      80                                                          44   -0.42    0.00  1.0000
   1  10  -3      24      78                                                          30    0.77    0.00  1.0000
  -1 -10   3      54      79                                                          63    0.77    0.00  1.0000
   0  10  -3       6      78                                                          13   -3.14    0.00  1.0000
  -1  10  -3     125      95                                                         114    0.59    0.00  1.0000
   1 -10   3      28     101                                                          23    0.59    0.00  1.0000
  -2  10  -3     169     108                                                         123   -2.39    0.00  1.0000
   2 -10   3       4     111                                                         -90   -2.39    0.00  1.0000
   2 -10   3     204      98                                                         153   -2.39    0.00  1.0000
  -3  10  -3     233     120                                                         208   -1.03    0.00  1.0000
   3 -10   3       1     101                                                          -8   -1.03    0.00  1.0000
   3 -10   3     164     118                                                         143   -1.03    0.00  1.0000
   4 -10   3     155     141                                                         204   -2.26    0.00  1.0000
   5 -10   3      81     157                                                          64    1.26    0.00  1.0000
  -6  -9   3       0     152                                                        -373   -0.55    0.00  1.0000
  -5  -9   3       5     123                                                         -56    2.66    0.00  1.0000
  -4  -9   3      74      91                                                         110   -2.28    0.00  1.0000
  -3  -9   3       1      76                                                         -24   -1.36    0.00  1.0000
  -3  -9   3     132      73                                                         108   -1.36    0.00  1.0000
   2   9  -3     274      72                                                         235    1.50    0.00  1.0000
  -2  -9   3     133      73                                                         106    1.50    0.00  1.0000
  -2  -9   3       1      72                                                         -16    1.50    0.00  1.0000
   1   9  -3     241      68                                                         206    1.44    0.00  1.0000
  -1  -9   3     138      70                                                         112    1.44    0.00  1.0000
  -1  -9   3     249      69                                                         213    1.44    0.00  1.0000
   0   9  -3     223      70                                                         300    2.93    0.00  1.0000
   0  -9   3     121      74                                                         179    2.93    0.00  1.0000
   0  -9   3     144      75                                                         207    2.93    0.00  1.0000
  -1   9  -3     168      77                                                         138   -1.49    0.00  1.0000
   1  -9   3     292      96                                                         252   -1.49    0.00  1.0000
   1  -9   3     175      84                                                         144   -1.49    0.00  1.0000
  -2   9  -3     289      87                                                         253    1.33    0.00  1.0000
   2  -9   3     123      98                                                         100    1.33    0.00  1.0000
   2  -9   3     319     105                                                         281    1.33    0.00  1.0000
   2  -9   3     534     122                                                         485    1.33    0.00  1.0000
   2  -9   3     305      97                                                         268    1.33    0.00  1.0000
   3  -9   3     367     116                                                         405   -1.19    0.00  1.0000
   3  -9   3     656     167                                                         707   -1.19    0.00  1.0000
  -4   9  -3      82     107                                                          80   -0.11    0.00  1.0000
   4  -9   3      84     106                                                          82   -0.11    0.00  1.0000
   4  -9   3       0      82                                                        -186   -0.11    0.00  1.0000
   4  -9   3       0     114                                                         -21   -0.11    0.00  1.0000
   5  -9   3       4     122                                                         -16   -2.53    0.00  1.0000
   5   8  -3     175     104                                                         130   -2.26    0.00  1.0000
  -5  -8   3       3     110                                                         -48   -2.26    0.00  1.0000
  -5  -8   3     201     100                                                         152   -2.26    0.00  1.0000
  -5  -8   3     105     103                                                          71   -2.26    0.00  1.0000
  -4  -8   3       5      84                                                         -18    2.75    0.00  1.0000
  -4  -8   3       5      79                                                         -32    2.75    0.00  1.0000
   3   8  -3     121      66                                                         106    0.86    0.00  1.0000
  -3  -8   3       0      62                                                         -11    0.86    0.00  1.0000
  -3  -8   3      85      69                                                          73    0.86    0.00  1.0000
   2   8  -3     647     102                                                         534   -2.85    0.00  1.0000
  -2  -8   3     604     103                                                         495   -2.85    0.00  1.0000
  -2  -8   3     295      66                                                         221   -2.85    0.00  1.0000
   1   8  -3     499      93                                                         436   -1.78    0.00  1.0000
  -1  -8   3     292      62                                                         244   -1.78    0.00  1.0000
  -1  -8   3     307      65                                                         258   -1.78    0.00  1.0000
   0   8  -3     999      99                                                        1043   -0.85    0.00  1.0000
   0  -8   3     988     103                                                        1032   -0.85    0.00  1.0000
   0  -8   3     944     114                                                         987   -0.85    0.00  1.0000
   0  -8   3    1132     104                                                        1179   -0.85    0.00  1.0000
  -1   8  -3     325      65                                                         228    3.62    0.00  1.0000
   1  -8   3     233      76                                                         152    3.62    0.00  1.0000
   1  -8   3     195      67                                                         122    3.62    0.00  1.0000
   1  -8   3     165      68                                                          98    3.62    0.00  1.0000
  -2   8  -3     101      72                                                         116    0.86    0.00  1.0000
   2  -8   3     110      82                                                         125    0.86    0.00  1.0000
   2  -8   3     161      70                                                         179    0.86    0.00  1.0000
   2  -8   3     103      78                                                         118    0.86    0.00  1.0000
   2  -8   3      76      76                                                          89    0.86    0.00  1.0000
  -3   8  -3      32      81                                                          52    1.90    0.00  1.0000
   3  -8   3       2      65                                                        -148    1.90    0.00  1.0000
   3  -8   3      15      80                                                          29    1.90    0.00  1.0000
   3  -8   3      18      84                                                          33    1.90    0.00  1.0000
   3  -8   3      18      86                                                          33    1.90    0.00  1.0000
  -4   8  -3     288      93                                                         276    0.44    0.00  1.0000
   4  -8   3     175      74                                                         166    0.44    0.00  1.0000
   4  -8   3     245      94                                                         234    0.44    0.00  1.0000
  -5   8  -3      42     104                                                          52    0.96    0.00  1.0000
   5  -8   3       1      78                                                         -34    0.96    0.00  1.0000
  -6  -7   3       1     104                                                         -20   -1.20    0.00  1.0000
   5   7  -3      66      93                                                          91    1.76    0.00  1.0000
  -5  -7   3       2      86                                                        -198    1.76    0.00  1.0000
  -5  -7   3     162     103                                                         200    1.76    0.00  1.0000
  -5  -7   3      67      84                                                          93    1.76    0.00  1.0000
   4   7  -3     297      74                                                         238   -2.23    0.00  1.0000
  -4  -7   3     326      78                                                         264   -2.23    0.00  1.0000
  -4  -7   3     221      72                                                         170   -2.23    0.00  1.0000
  -4  -7   3     310      67                                                         249   -2.23    0.00  1.0000
   3   7  -3       0      57                                                         -12    0.62    0.00  1.0000
   3   7  -3       0      62                                                           0    0.62    0.00  1.0000
  -3  -7   3      53      57                                                          61    0.62    0.00  1.0000
  -3  -7   3      89      61                                                          99    0.62    0.00  1.0000
   2   7  -3    1073      96                                                         890    3.59    0.00  1.0000
  -2  -7   3    1028      92                                                         849    3.59    0.00  1.0000
  -2  -7   3     926      89                                                         757    3.59    0.00  1.0000
   1   7  -3     236      56                                                         227    0.37    0.00  1.0000
  -1  -7   3     366      83                                                         355    0.37    0.00  1.0000
  -1  -7   3     189      56                                                         181    0.37    0.00  1.0000
   0   7  -3     481      85                                                         396   -2.47    0.00  1.0000
   0  -7   3     414      90                                                         336   -2.47    0.00  1.0000
   0  -7   3     486      85                                                         401   -2.47    0.00  1.0000
   0  -7   3     532      86                                                         443   -2.47    0.00  1.0000
  -1   7  -3     232      88                                                         405   -6.00    0.00  1.0000
   1  -7   3     250     101                                                         429   -6.00    0.00  1.0000
   1  -7   3     219      89                                                         388   -6.00    0.00  1.0000
   1  -7   3     228      91                                                         400   -6.00    0.00  1.0000
  -2   7  -3     393      96                                                         388    0.14    0.00  1.0000
   2  -7   3     529     102                                                         524    0.14    0.00  1.0000
   2  -7   3     485      87                                                         480    0.14    0.00  1.0000
   2  -7   3     375     107                                                         370    0.14    0.00  1.0000
   2  -7   3     346      99                                                         342    0.14    0.00  1.0000
  -3   7  -3     952     114                                                        1021    1.34    0.00  1.0000
   3  -7   3     684     113                                                         742    1.34    0.00  1.0000
   3  -7   3     724      93                                                         784    1.34    0.00  1.0000
   3  -7   3     777     113                                                         839    1.34    0.00  1.0000
   3  -7   3     791     115                                                         854    1.34    0.00  1.0000
  -4   7  -3     272      76                                                         309    1.32    0.00  1.0000
   4  -7   3     226      77                                                         259    1.32    0.00  1.0000
   4  -7   3     161      80                                                         189    1.32    0.00  1.0000
   4  -7   3     239      66                                                         273    1.32    0.00  1.0000
   5  -7   3       0      65                                                          -6    0.54    0.00  1.0000
   5  -7   3       0      84                                                         -37    0.54    0.00  1.0000
   6  -7   3     104      82                                                          74    1.95    0.00  1.0000
   6  -7   3      58      96                                                          36    1.95    0.00  1.0000
  -7   7  -3      20     131                                                          24   -0.57    0.00  1.0000
   7  -7   3       0     105                                                         -55   -0.57    0.00  1.0000
  -8  -6   3     227     151                                                         234   -0.29    0.00  1.0000
  -6  -6   3     122      90                                                         136    0.75    0.00  1.0000
  -6  -6   3     248     104                                                         268    0.75    0.00  1.0000
   5   6  -3       2      85                                                           6   -1.32    0.00  1.0000
  -5  -6   3       1      75                                                        -152   -1.32    0.00  1.0000
  -5  -6   3     105      71                                                         128   -1.32    0.00  1.0000
  -5  -6   3      68      86                                                          87   -1.32    0.00  1.0000
   4   6  -3      28      61                                                          21    0.84    0.00  1.0000
   4   6  -3     135      63                                                         120    0.84    0.00  1.0000
   4   6  -3      85      64                                                          73    0.84    0.00  1.0000
  -4  -6   3      44      63                                                          35    0.84    0.00  1.0000
  -4  -6   3     124      68                                                         109    0.84    0.00  1.0000
  -4  -6   3     131      57                                                         116    0.84    0.00  1.0000
   3   6  -3     105      50                                                         132   -1.50    0.00  1.0000
   3   6  -3      60      55                                                          81   -1.50    0.00  1.0000
   3   6  -3      45      54                                                          63   -1.50    0.00  1.0000
  -3  -6   3      39      50                                                          56   -1.50    0.00  1.0000
  -3  -6   3     112      46                                                         139   -1.50    0.00  1.0000
  -3  -6   3      74      56                                                          97   -1.50    0.00  1.0000
   2   6  -3     111      49                                                         142   -1.67    0.00  1.0000
  -2  -6   3     107      51                                                         137   -1.67    0.00  1.0000
  -2  -6   3      38      45                                                          57   -1.67    0.00  1.0000
   1   6  -3       8      47                                                         -34    3.47    0.00  1.0000
  -1  -6   3      58      49                                                          23    3.47    0.00  1.0000
  -1  -6   3     142      50                                                          83    3.47    0.00  1.0000
   0   6  -3      20      47                                                         -82    5.42    0.00  1.0000
   0  -6   3       8      49                                                          51    5.42    0.00  1.0000
   0  -6   3      20      50                                                          -8    5.42    0.00  1.0000
  -1   6  -3    2222      99                                                        2542    4.02    0.00  1.0000
   1  -6   3    2236      99                                                        2557    4.02    0.00  1.0000
   1  -6   3    2232     101                                                        2553    4.02    0.00  1.0000
   1  -6   3    2223     104                                                        2543    4.02    0.00  1.0000
  -2   6  -3     663      83                                                         456   -5.41    0.00  1.0000
   2  -6   3     632      90                                                         430   -5.41    0.00  1.0000
   2  -6   3     621      84                                                         421   -5.41    0.00  1.0000
   2  -6   3     494      84                                                         318   -5.41    0.00  1.0000
   2  -6   3     458      82                                                         289   -5.41    0.00  1.0000
  -3   6  -3     606      92                                                         777   -3.98    0.00  1.0000
   3  -6   3     494      93                                                         649   -3.98    0.00  1.0000
   3  -6   3     589      86                                                         757   -3.98    0.00  1.0000
   3  -6   3     567      79                                                         732   -3.98    0.00  1.0000
   3  -6   3     555      93                                                         719   -3.98    0.00  1.0000
  -4   6  -3     171      63                                                         183   -0.55    0.00  1.0000
   4  -6   3     129      55                                                         139   -0.55    0.00  1.0000
   4  -6   3     141      61                                                         152   -0.55    0.00  1.0000
   4  -6   3     172      66                                                         184   -0.55    0.00  1.0000
  -5   6  -3     218      79                                                         246    1.14    0.00  1.0000
   5  -6   3     130      70                                                         152    1.14    0.00  1.0000
   5  -6   3      27      59                                                          37    1.14    0.00  1.0000
  -6   6  -3      29      97                                                          32   -0.32    0.00  1.0000
  -6   6  -3      96      89                                                         101   -0.32    0.00  1.0000
   6  -6   3       0      76                                                         -22   -0.32    0.00  1.0000
  -7   6  -3     166     120                                                         137    1.45    0.00  1.0000
  -7   6  -3     234     120                                                         199    1.45    0.00  1.0000
   7  -6   3      89      88                                                          68    1.45    0.00  1.0000
   8  -6   3     105     114                                                         136    1.72    0.00  1.0000
   6   5  -3     143      81                                                         146   -0.14    0.00  1.0000
  -6  -5   3     206      94                                                         209   -0.14    0.00  1.0000
  -6  -5   3     212      80                                                         215   -0.14    0.00  1.0000
   5   5  -3       9      65                                                          15    1.05    0.00  1.0000
   5   5  -3       1      70                                                          -4    1.05    0.00  1.0000
  -5  -5   3       1      72                                                         -10    1.05    0.00  1.0000
  -5  -5   3     107      78                                                         126    1.05    0.00  1.0000
  -5  -5   3     132      66                                                         153    1.05    0.00  1.0000
   4   5  -3      49      56                                                          59   -0.87    0.00  1.0000
   4   5  -3      47      54                                                          57   -0.87    0.00  1.0000
  -4  -5   3       3      57                                                           6   -0.87    0.00  1.0000
  -4  -5   3      96      62                                                         110   -0.87    0.00  1.0000
   3   5  -3     770      75                                                         838   -1.46    0.00  1.0000
   3   5  -3     799      66                                                         868   -1.46    0.00  1.0000
   3   5  -3     803      86                                                         872   -1.46    0.00  1.0000
  -3  -5   3     906      90                                                         979   -1.46    0.00  1.0000
  -3  -5   3     744      87                                                         811   -1.46    0.00  1.0000
   2   5  -3       1      46                                                         -32   -1.20    0.00  1.0000
  -2  -5   3      46      49                                                          60   -1.20    0.00  1.0000
  -2  -5   3      13      48                                                          21   -1.20    0.00  1.0000
   1   5  -3     291      50                                                         197   -3.77    0.00  1.0000
  -1  -5   3     154      51                                                          88   -3.77    0.00  1.0000
  -1  -5   3     208      51                                                         130   -3.77    0.00  1.0000
   0   5  -3       5      45                                                           3   -0.71    0.00  1.0000
   0  -5   3      75      48                                                          66   -0.71    0.00  1.0000
   0  -5   3      50      50                                                          43   -0.71    0.00  1.0000
  -1   5  -3     122      44                                                          90    1.95    0.00  1.0000
  -1   5  -3      21      46                                                           9    1.95    0.00  1.0000
   1  -5   3     112      50                                                          81    1.95    0.00  1.0000
   1  -5   3     141      49                                                         106    1.95    0.00  1.0000
   1  -5   3     107      48                                                          77    1.95    0.00  1.0000
  -2   5  -3     224      48                                                          88    7.10    0.00  1.0000
  -2   5  -3     142      45                                                          40    7.10    0.00  1.0000
   2  -5   3      34      44                                                         -35    7.10    0.00  1.0000
   2  -5   3     115      48                                                          26    7.10    0.00  1.0000
   2  -5   3      55      46                                                           3    7.10    0.00  1.0000
   2  -5   3      34      37                                                         -15    7.10    0.00  1.0000
  -3   5  -3     246      82                                                         271    0.97    0.00  1.0000
  -3   5  -3      78      45                                                          93    0.97    0.00  1.0000
   3  -5   3      25      45                                                          33    0.97    0.00  1.0000
   3  -5   3      90      45                                                         106    0.97    0.00  1.0000
   3  -5   3       1      46                                                          -2    0.97    0.00  1.0000
   3  -5   3       3      46                                                           6    0.97    0.00  1.0000
  -4   5  -3     324      80                                                         411   -2.78    0.00  1.0000
  -4   5  -3     340      90                                                         429   -2.78    0.00  1.0000
   4  -5   3     260      76                                                         338   -2.78    0.00  1.0000
   4  -5   3     382      79                                                         476   -2.78    0.00  1.0000
  -5   5  -3     395     101                                                         494   -2.87    0.00  1.0000
  -5   5  -3     505     108                                                         616   -2.87    0.00  1.0000
  -5   5  -3     319      74                                                         408   -2.87    0.00  1.0000
   5  -5   3     416      86                                                         517   -2.87    0.00  1.0000
   5  -5   3     310      91                                                         398   -2.87    0.00  1.0000
  -6   5  -3     195      82                                                         198    0.15    0.00  1.0000
  -6   5  -3      33      82                                                          34    0.15    0.00  1.0000
   6  -5   3      87      70                                                          89    0.15    0.00  1.0000
   7  -5   3     160      74                                                         130   -1.53    0.00  1.0000
  -8  -4   3      85     121                                                          68    1.22    0.00  1.0000
   7   4  -3     179      91                                                         144   -1.68    0.00  1.0000
  -7  -4   3     228      95                                                         188   -1.68    0.00  1.0000
  -7  -4   3     245      85                                                         204   -1.68    0.00  1.0000
  -6  -4   3       9      80                                                           9   -0.06    0.00  1.0000
  -6  -4   3     115      66                                                         114   -0.06    0.00  1.0000
  -6  -4   3       0      88                                                         -10   -0.06    0.00  1.0000
  -6  -4   3       0      72                                                        -136   -0.06    0.00  1.0000
   5   4  -3     336      81                                                         346   -0.33    0.00  1.0000
   5   4  -3     321      71                                                         331   -0.33    0.00  1.0000
  -5  -4   3     434     106                                                         445   -0.33    0.00  1.0000
  -5  -4   3     376     109                                                         387   -0.33    0.00  1.0000
   4   4  -3     241      67                                                         349    3.88    0.00  1.0000
   4   4  -3     169      57                                                         261    3.88    0.00  1.0000
  -4  -4   3     206      59                                                         307    3.88    0.00  1.0000
  -4  -4   3     330      90                                                         455    3.88    0.00  1.0000
   3   4  -3    1611      79                                                        1873    3.84    0.00  1.0000
   3   4  -3    1744      71                                                        2016    3.84    0.00  1.0000
   3   4  -3    1586      91                                                        1846    3.84    0.00  1.0000
  -3  -4   3    1658      96                                                        1923    3.84    0.00  1.0000
   2   4  -3      13      46                                                          -1   -4.44    0.00  1.0000
  -2  -4   3      13      50                                                         -12   -4.44    0.00  1.0000
   1   4  -3    1085      85                                                        1327   -4.27    0.00  1.0000
  -1  -4   3    1199      89                                                        1453   -4.27    0.00  1.0000
   0   4  -3     343      61                                                         211   -4.89    0.00  1.0000
   0   4  -3     397      47                                                         254   -4.89    0.00  1.0000
   0  -4   3     366      48                                                         229   -4.89    0.00  1.0000
   0  -4   3     340      48                                                         209   -4.89    0.00  1.0000
  -1   4  -3    3234      90                                                        3015    2.39    0.00  1.0000
  -1   4  -3    3355      96                                                        3132    2.39    0.00  1.0000
   1  -4   3    3402      92                                                        3178    2.39    0.00  1.0000
   1  -4   3    3363      95                                                        3140    2.39    0.00  1.0000
   1  -4   3    3323      94                                                        3101    2.39    0.00  1.0000
  -2   4  -3    3736      93                                                        3813   -0.77    0.00  1.0000
  -2   4  -3    3761     111                                                        3838   -0.77    0.00  1.0000
   2  -4   3    3618      94                                                        3694   -0.77    0.00  1.0000
   2  -4   3    3721      93                                                        3798   -0.77    0.00  1.0000
   2  -4   3    3767      83                                                        3844   -0.77    0.00  1.0000
   2  -4   3    3673     105                                                        3749   -0.77    0.00  1.0000
  -3   4  -3       4      47                                                         -42    2.34    0.00  1.0000
  -3   4  -3       8      40                                                           2    2.34    0.00  1.0000
   3  -4   3      63      49                                                          48    2.34    0.00  1.0000
   3  -4   3       4      40                                                         -19    2.34    0.00  1.0000
  -4   4  -3     488      90                                                         589    2.66    0.00  1.0000
  -4   4  -3     507      77                                                         609    2.66    0.00  1.0000
   4  -4   3     401      81                                                         493    2.66    0.00  1.0000
   4  -4   3     426      66                                                         520    2.66    0.00  1.0000
  -5   4  -3     429      86                                                         469    1.14    0.00  1.0000
  -5   4  -3     607      97                                                         654    1.14    0.00  1.0000
  -5   4  -3     596      96                                                         642    1.14    0.00  1.0000
   5  -4   3     521      75                                                         564    1.14    0.00  1.0000
  -6   4  -3      54      78                                                          71   -1.31    0.00  1.0000
  -6   4  -3     138      79                                                         164   -1.31    0.00  1.0000
  -6   4  -3      80      76                                                         100   -1.31    0.00  1.0000
   6  -4   3       2      55                                                           7   -1.31    0.00  1.0000
  -7   4  -3       0     100                                                        -136    0.24    0.00  1.0000
   7  -4   3      50      63                                                          53    0.24    0.00  1.0000
  -8   4  -3       3     130                                                         -85   -2.13    0.00  1.0000
   7   3  -3      21      76                                                          32    1.30    0.00  1.0000
  -7  -3   3      31      80                                                          44    1.30    0.00  1.0000
  -7  -3   3       5      69                                                          11    1.30    0.00  1.0000
  -7  -3   3      16      83                                                          25    1.30    0.00  1.0000
   6   3  -3     172      73                                                         165   -0.33    0.00  1.0000
   6   3  -3     218      64                                                         210   -0.33    0.00  1.0000
  -6  -3   3     231      79                                                         223   -0.33    0.00  1.0000
  -6  -3   3     136      71                                                         130   -0.33    0.00  1.0000
  -6  -3   3     114      68                                                         108   -0.33    0.00  1.0000
   5   3  -3     919      98                                                         886   -0.67    0.00  1.0000
   5   3  -3     994      76                                                         960   -0.67    0.00  1.0000
  -5  -3   3    1007      92                                                         972   -0.67    0.00  1.0000
  -5  -3   3    1062      98                                                        1026   -0.67    0.00  1.0000
   4   3  -3       7      42                                                          48   -5.22    0.00  1.0000
   4   3  -3       4      49                                                           5   -5.22    0.00  1.0000
  -4  -3   3       3      50                                                          36   -5.22    0.00  1.0000
  -4  -3   3       3      46                                                           7   -5.22    0.00  1.0000
   3   3  -3    1171      63                                                        1074    1.77    0.00  1.0000
   3   3  -3    1201      85                                                        1103    1.77    0.00  1.0000
  -3  -3   3    1106      88                                                        1012    1.77    0.00  1.0000
  -3  -3   3    1169      74                                                        1072    1.77    0.00  1.0000
   2   3  -3       0      46                                                         140   15.25    0.00  1.0000
  -2  -3   3       0      47                                                         145   15.25    0.00  1.0000
  -2  -3   3       4      54                                                         211   15.25    0.00  1.0000
   1   3  -3      12      39                                                          -2    4.24    0.00  1.0000
  -1  -3   3      12      42                                                         -23    4.24    0.00  1.0000
   0   3  -3    2692      87                                                        3331   -7.14    0.00  1.0000
   0   3  -3    2850      80                                                        3506   -7.14    0.00  1.0000
   0  -3   3    2743      90                                                        3387   -7.14    0.00  1.0000
   0  -3   3    2807      80                                                        3458   -7.14    0.00  1.0000
  -1   3  -3    1761      79                                                        3164  -17.49    0.00  1.0000
  -1   3  -3    1860      92                                                        3297  -17.49    0.00  1.0000
   1  -3   3    1850      90                                                        3284  -17.49    0.00  1.0000
   1  -3   3    1734      61                                                        3128  -17.49    0.00  1.0000
   1  -3   3    1801      83                                                        3218  -17.49    0.00  1.0000
  -2   3  -3    1607      89                                                        1606   -0.01    0.00  1.0000
  -2   3  -3    1579      82                                                        1578   -0.01    0.00  1.0000
  -2   3  -3    1688      66                                                        1687   -0.01    0.00  1.0000
  -2   3  -3    1516      63                                                        1515   -0.01    0.00  1.0000
   2  -3   3    1584      65                                                        1583   -0.01    0.00  1.0000
   2  -3   3    1531      82                                                        1530   -0.01    0.00  1.0000
   2  -3   3    1683      63                                                        1682   -0.01    0.00  1.0000
  -3   3  -3    1735     100                                                        1878    2.06    0.00  1.0000
  -3   3  -3    1767      79                                                        1911    2.06    0.00  1.0000
  -3   3  -3    1826      93                                                        1973    2.06    0.00  1.0000
  -3   3  -3    1818      80                                                        1965    2.06    0.00  1.0000
   3  -3   3    1898      94                                                        2048    2.06    0.00  1.0000
   3  -3   3    1763      73                                                        1907    2.06    0.00  1.0000
  -4   3  -3       1      43                                                         -36    1.00    0.00  1.0000
  -4   3  -3       1      45                                                           0    1.00    0.00  1.0000
  -4   3  -3       1      46                                                         -40    1.00    0.00  1.0000
  -4   3  -3       1      47                                                          -7    1.00    0.00  1.0000
   4  -3   3       1      39                                                         -47    1.00    0.00  1.0000
  -5   3  -3     167      56                                                         179    0.57    0.00  1.0000
  -5   3  -3     280      57                                                         296    0.57    0.00  1.0000
  -5   3  -3     179      53                                                         192    0.57    0.00  1.0000
  -5   3  -3     229      61                                                         243    0.57    0.00  1.0000
   5  -3   3     191      57                                                         204    0.57    0.00  1.0000
  -6   3  -3     120      65                                                         147    1.42    0.00  1.0000
  -6   3  -3      67      62                                                          87    1.42    0.00  1.0000
  -6   3  -3      80      70                                                         102    1.42    0.00  1.0000
  -6   3  -3      60      66                                                          79    1.42    0.00  1.0000
   6  -3   3      17      47                                                          28    1.42    0.00  1.0000
  -7   3  -3     231      92                                                         213    0.73    0.00  1.0000
  -7   3  -3       0      86                                                         -30    0.73    0.00  1.0000
   7  -3   3       0      51                                                          -7    0.73    0.00  1.0000
   8   2  -3      11      73                                                          21    1.63    0.00  1.0000
   7   2  -3     353      83                                                         325   -0.95    0.00  1.0000
  -7  -2   3     637     118                                                         599   -0.95    0.00  1.0000
  -7  -2   3     541     112                                                         506   -0.95    0.00  1.0000
   6   2  -3      91      63                                                         100    0.58    0.00  1.0000
   6   2  -3      91      55                                                         100    0.58    0.00  1.0000
  -6  -2   3     163      60                                                         175    0.58    0.00  1.0000
  -6  -2   3      90      64                                                          99    0.58    0.00  1.0000
   5   2  -3      47      46                                                          51   -0.32    0.00  1.0000
   5   2  -3       0      52                                                         -13   -0.32    0.00  1.0000
  -5  -2   3       0      53                                                          -5   -0.32    0.00  1.0000
  -5  -2   3      61      52                                                          65   -0.32    0.00  1.0000
   4   2  -3       3      37                                                         -57    2.09    0.00  1.0000
   4   2  -3       4      46                                                          13    2.09    0.00  1.0000
  -4  -2   3       0      46                                                           2    2.09    0.00  1.0000
  -4  -2   3      45      44                                                          71    2.09    0.00  1.0000
   3   2  -3      39      36                                                         -80   -7.61    0.00  1.0000
   3   2  -3     156      43                                                          42   -7.61    0.00  1.0000
  -3  -2   3     184      44                                                          57   -7.61    0.00  1.0000
  -3  -2   3      39      40                                                         -20   -7.61    0.00  1.0000
   2   2  -3    2425      90                                                        3499  -12.14    0.00  1.0000
   2   2  -3    2585      70                                                        3690  -12.14    0.00  1.0000
  -2  -2   3    2659      94                                                        3779  -12.14    0.00  1.0000
  -2  -2   3    2467      75                                                        3549  -12.14    0.00  1.0000
   1   2  -3      30      66                                                         279   13.79    0.00  1.0000
  -1  -2   3       9      42                                                         205   13.79    0.00  1.0000
   0   2  -3    1852      83                                                        3878   23.57    0.00  1.0000
   0   2  -3    1857      73                                                        3884   23.57    0.00  1.0000
   0  -2   3    1766      71                                                        3753   23.57    0.00  1.0000
   0  -2   3    1801      86                                                        3803   23.57    0.00  1.0000
  -1   2  -3     775      61                                                        1736   16.94    0.00  1.0000
  -1   2  -3     830      67                                                        1818   16.94    0.00  1.0000
   1  -2   3     782      63                                                        1747   16.94    0.00  1.0000
   1  -2   3     791      58                                                        1761   16.94    0.00  1.0000
   1  -2   3     859      72                                                        1861   16.94    0.00  1.0000
  -2   2  -3    1249      68                                                        2191  -14.02    0.00  1.0000
  -2   2  -3    1326      80                                                        2292  -14.02    0.00  1.0000
  -2   2  -3    1298      90                                                        2255  -14.02    0.00  1.0000
  -2   2  -3    1234      71                                                        2171  -14.02    0.00  1.0000
   2  -2   3    1206      69                                                        2134  -14.02    0.00  1.0000
  -3   2  -3      10      44                                                          84   -7.51    0.00  1.0000
  -3   2  -3       4      47                                                          18   -7.51    0.00  1.0000
  -3   2  -3       9      41                                                          83   -7.51    0.00  1.0000
  -3   2  -3       2      40                                                          22   -7.51    0.00  1.0000
   3  -2   3       0      39                                                          41   -7.51    0.00  1.0000
  -4   2  -3     241      51                                                         224   -0.67    0.00  1.0000
  -4   2  -3     313      71                                                         294   -0.67    0.00  1.0000
  -4   2  -3     372      62                                                         351   -0.67    0.00  1.0000
  -4   2  -3     372      74                                                         351   -0.67    0.00  1.0000
   4  -2   3     285      52                                                         267   -0.67    0.00  1.0000
  -5   2  -3     194      53                                                         164    1.37    0.00  1.0000
  -5   2  -3     244      48                                                         210    1.37    0.00  1.0000
  -5   2  -3     260      56                                                         225    1.37    0.00  1.0000
  -5   2  -3     293      53                                                         256    1.37    0.00  1.0000
   5  -2   3     236      54                                                         203    1.37    0.00  1.0000
  -6   2  -3     146      60                                                         153   -0.35    0.00  1.0000
  -6   2  -3     182      54                                                         190   -0.35    0.00  1.0000
  -6   2  -3      97      68                                                         103   -0.35    0.00  1.0000
  -6   2  -3     224      58                                                         233   -0.35    0.00  1.0000
   6  -2   3     224      62                                                         233   -0.35    0.00  1.0000
  -7   2  -3       0     100                                                         -52    0.22    0.00  1.0000
  -7   2  -3       3      83                                                           4    0.22    0.00  1.0000
  -7   2  -3      24      68                                                          26    0.22    0.00  1.0000
   7  -2   3       7      47                                                           8    0.22    0.00  1.0000
  -8   2  -3       0      94                                                         -48    0.66    0.00  1.0000
  -8   2  -3       0     117                                                        -107    0.66    0.00  1.0000
  -9   2  -3      15     173                                                        -121    4.81    0.00  1.0000
   9  -2   3      12     114                                                          54    4.81    0.00  1.0000
   7   1  -3       2      49                                                         -10    1.92    0.00  1.0000
  -7  -1   3       2      75                                                         -13    1.92    0.00  1.0000
  -7  -1   3      33      71                                                          53    1.92    0.00  1.0000
   6   1  -3       0      43                                                         -40    0.05    0.00  1.0000
  -6  -1   3     100      52                                                         101    0.05    0.00  1.0000
  -6  -1   3      56      55                                                          57    0.05    0.00  1.0000
   5   1  -3      88      35                                                          53    2.60    0.00  1.0000
   5   1  -3     165      55                                                         115    2.60    0.00  1.0000
   5   1  -3     159      48                                                         110    2.60    0.00  1.0000
  -5  -1   3     196      48                                                         141    2.60    0.00  1.0000
  -5  -1   3      86      50                                                          51    2.60    0.00  1.0000
   4   1  -3     226      53                                                         267   -1.61    0.00  1.0000
   4   1  -3     233      76                                                         275   -1.61    0.00  1.0000
   4   1  -3     178      45                                                         215   -1.61    0.00  1.0000
  -4  -1   3     192      47                                                         230   -1.61    0.00  1.0000
  -4  -1   3     243      50                                                         285   -1.61    0.00  1.0000
   3   1  -3     107      39                                                          65    2.80    0.00  1.0000
   3   1  -3       5      34                                                        -100    2.80    0.00  1.0000
   3   1  -3       5      37                                                         -26    2.80    0.00  1.0000
  -3  -1   3      67      41                                                          35    2.80    0.00  1.0000
   2   1  -3    1155      52                                                        1067   -1.62    0.00  1.0000
   2   1  -3    1083      67                                                         998   -1.62    0.00  1.0000
  -2  -1   3     953      70                                                         873   -1.62    0.00  1.0000
   1   1  -3     368      67                                                        1410  -22.47    0.00  1.0000
  -1  -1   3     360      68                                                        1393  -22.47    0.00  1.0000
   0   1  -3    1601      55                                                         840  -13.50    0.00  1.0000
   0  -1   3    1682      59                                                         899  -13.50    0.00  1.0000
  -1   1  -3    3263      67                                                        3534    2.84    0.00  1.0000
  -1   1  -3    3351      67                                                        3625    2.84    0.00  1.0000
   1  -1   3    3315      67                                                        3588    2.84    0.00  1.0000
   1  -1   3    3301      69                                                        3573    2.84    0.00  1.0000
  -2   1  -3      10      62                                                         522   24.06    0.00  1.0000
  -2   1  -3       1      61                                                         417   24.06    0.00  1.0000
   2  -1   3      32      62                                                         643   24.06    0.00  1.0000
   2  -1   3      11      65                                                         526   24.06    0.00  1.0000
  -3   1  -3    3273      95                                                        3048    2.45    0.00  1.0000
  -3   1  -3    3301      86                                                        3075    2.45    0.00  1.0000
  -3   1  -3    3497      86                                                        3264    2.45    0.00  1.0000
  -4   1  -3    1075      71                                                        1302   -4.04    0.00  1.0000
  -4   1  -3     970      80                                                        1186   -4.04    0.00  1.0000
  -4   1  -3    1057      87                                                        1282   -4.04    0.00  1.0000
  -4   1  -3    1061      75                                                        1287   -4.04    0.00  1.0000
  -5   1  -3     113      42                                                          65   -3.36    0.00  1.0000
  -5   1  -3      43      54                                                          16   -3.36    0.00  1.0000
  -5   1  -3       8      42                                                          -3   -3.36    0.00  1.0000
  -5   1  -3       8      39                                                         -68   -3.36    0.00  1.0000
  -6   1  -3       0      70                                                         -62    0.49    0.00  1.0000
  -6   1  -3       0      57                                                         -23    0.49    0.00  1.0000
  -6   1  -3       0      49                                                          -4    0.49    0.00  1.0000
  -6   1  -3      72      55                                                          78    0.49    0.00  1.0000
[truncated: 1,376,711 more chars]
