# Supplementary material for: Peroxidative Oxidation of Alkanes and Alcohols under Mild Conditions by Di- and Tetranuclear Copper (II) Complexes of Bis (2-Hydroxybenzylidene) Isophthalohydrazide
Source: Molecules. 2018 Oct 19;23(10):2699. doi: 10.3390/molecules23102699 (PMC6222479; doi:10.3390/molecules23102699)
Supplement: Supplementary file 1 [file molecules-23-02699-s001.zip › Complex 2.cif]

 
data_SB14CuEACN
 
_audit_creation_method            'SHELXL-2014/7'
_shelx_SHELXL_version_number      '2014/7'
_chemical_name_systematic         ?
_chemical_name_common             ?
_chemical_melting_point           ?
_chemical_formula_moiety          
	'C44 H40 Cu4 N10 O18, 2(C2 H6 O)'
_chemical_formula_sum
 'C48 H50 Cu4 N10 O20' 
_chemical_formula_weight          1341.14

loop_
 _atom_type_symbol
 _atom_type_description
 _atom_type_scat_dispersion_real
 _atom_type_scat_dispersion_imag
 _atom_type_scat_source
 'C'  'C'   0.0033   0.0016
 'International Tables Vol C Tables 4.2.6.8 and 6.1.1.4'
 'H'  'H'   0.0000   0.0000
 'International Tables Vol C Tables 4.2.6.8 and 6.1.1.4'
 'N'  'N'   0.0061   0.0033
 'International Tables Vol C Tables 4.2.6.8 and 6.1.1.4'
 'O'  'O'   0.0106   0.0060
 'International Tables Vol C Tables 4.2.6.8 and 6.1.1.4'
 'Cu'  'Cu'   0.3201   1.2651
 'International Tables Vol C Tables 4.2.6.8 and 6.1.1.4'
 
_space_group_crystal_system       triclinic
_space_group_IT_number            2
_space_group_name_H-M_alt         'P -1'
_space_group_name_Hall            '-P 1'
 
_shelx_space_group_comment
;
The symmetry employed for this shelxl refinement is uniquely defined
by the following loop, which should always be used as a source of
symmetry information in preference to the above space-group names.
They are only intended as comments.
;
 
loop_
 _space_group_symop_operation_xyz
 'x, y, z'
 '-x, -y, -z'
 
_cell_length_a                    9.5722(5)
_cell_length_b                    10.0444(5)
_cell_length_c                    14.9699(8)
_cell_angle_alpha                 71.735(2)
_cell_angle_beta                  76.323(3)
_cell_angle_gamma                 80.058(3)
_cell_volume                      1320.44(12)
_cell_formula_units_Z             1
_cell_measurement_temperature     296(2)
_cell_measurement_reflns_used    3637
_cell_measurement_theta_min        2.39
_cell_measurement_theta_max       23.43
 
_exptl_crystal_description        plate
_exptl_crystal_colour             green
_exptl_crystal_density_meas       ?
_exptl_crystal_density_method     ?
_exptl_crystal_density_diffrn     1.687          
_exptl_crystal_F_000              684
_exptl_transmission_factor_min    ?
_exptl_transmission_factor_max    ?
_exptl_crystal_size_max           0.190
_exptl_crystal_size_mid           0.120
_exptl_crystal_size_min           0.080
_exptl_absorpt_coefficient_mu     1.677
_shelx_estimated_absorpt_T_min    0.741
_shelx_estimated_absorpt_T_max    0.877
_exptl_absorpt_correction_type    multi-scan
_exptl_absorpt_correction_T_min   0.779
_exptl_absorpt_correction_T_max   0.863
_exptl_absorpt_process_details    sadabs
_exptl_absorpt_special_details    ?
_diffrn_ambient_temperature       296(2)
_diffrn_radiation_wavelength      0.71069
_diffrn_radiation_type            MoK\a
_diffrn_radiation_source         'sealed tube'
_diffrn_radiation_monochromator  'graphite'
_diffrn_measurement_device_type  'Bruker APEX-II CCD'
_diffrn_measurement_method       '\f and \w scans'
_diffrn_detector_area_resol_mean  ?
_diffrn_reflns_number             17480
_diffrn_reflns_av_unetI/netI      0.0894
_diffrn_reflns_av_R_equivalents   0.0913
_diffrn_reflns_limit_h_min        -11
_diffrn_reflns_limit_h_max        11
_diffrn_reflns_limit_k_min        -12
_diffrn_reflns_limit_k_max        12
_diffrn_reflns_limit_l_min        -18
_diffrn_reflns_limit_l_max        18
_diffrn_reflns_theta_min          2.227
_diffrn_reflns_theta_max          25.817
_diffrn_reflns_theta_full         25.240
_diffrn_measured_fraction_theta_max   0.920
_diffrn_measured_fraction_theta_full  0.929
_diffrn_reflns_Laue_measured_fraction_max    0.920
_diffrn_reflns_Laue_measured_fraction_full   0.929
_diffrn_reflns_point_group_measured_fraction_max   0.920
_diffrn_reflns_point_group_measured_fraction_full  0.929
_reflns_number_total              4694
_reflns_number_gt                 2675
_reflns_threshold_expression      'I > 2\s(I)'
_reflns_Friedel_coverage          0.000
_reflns_Friedel_fraction_max      .
_reflns_Friedel_fraction_full     .
 
_reflns_special_details
;
 Reflections were merged by SHELXL according to the crystal
 class for the calculation of statistics and refinement.
 
 _reflns_Friedel_fraction is defined as the number of unique
 Friedel pairs measured divided by the number that would be
 possible theoretically, ignoring centric projections and
 systematic absences.
;
 
_computing_data_collection      'Bruker APEX2'
_computing_cell_refinement      'Bruker SAINT'
_computing_data_reduction       'Bruker SAINT' 
_computing_structure_solution     'SHELXS-97 (Sheldrick 2008)'
_computing_structure_refinement 'SHELXL-2014/7 (Sheldrick, 2014)'
_computing_molecular_graphics     'Mercury CSD 3.5.1'
_computing_publication_material   ?
_refine_special_details           ?
_refine_ls_structure_factor_coef  Fsqd
_refine_ls_matrix_type            full
_refine_ls_weighting_scheme       calc
_refine_ls_weighting_details
'w=1/[\s^2^(Fo^2^)+(0.0794P)^2^+0.0822P] where P=(Fo^2^+2Fc^2^)/3'
_atom_sites_solution_primary      ?
_atom_sites_solution_secondary    ?
_atom_sites_solution_hydrogens    mixed
_refine_ls_hydrogen_treatment     mixed
_refine_ls_extinction_method      none
_refine_ls_extinction_coef        .
_refine_ls_number_reflns          4694
_refine_ls_number_parameters      382
_refine_ls_number_restraints      10
_refine_ls_R_factor_all           0.1263
_refine_ls_R_factor_gt            0.0607
_refine_ls_wR_factor_ref          0.1597
_refine_ls_wR_factor_gt           0.1326
_refine_ls_goodness_of_fit_ref    1.022
_refine_ls_restrained_S_all       1.039
_refine_ls_shift/su_max           0.004
_refine_ls_shift/su_mean          0.000
 
loop_
 _atom_site_label
 _atom_site_type_symbol
 _atom_site_fract_x
 _atom_site_fract_y
 _atom_site_fract_z
 _atom_site_U_iso_or_equiv
 _atom_site_adp_type
 _atom_site_occupancy
 _atom_site_site_symmetry_order  
 _atom_site_calc_flag
 _atom_site_refinement_flags_posn
 _atom_site_refinement_flags_adp
 _atom_site_refinement_flags_occupancy
 _atom_site_disorder_assembly
 _atom_site_disorder_group
C1 C 0.3720(7) 0.4139(7) 0.9532(4) 0.0420(16) Uani 1 1 d . . . . .
C2 C 0.2445(8) 0.3823(8) 1.0205(5) 0.058(2) Uani 1 1 d . . . . .
H2 H 0.2240 0.2890 1.0458 0.069 Uiso 1 1 calc R U . . .
C3 C 0.1472(7) 0.4879(9) 1.0505(5) 0.061(2) Uani 1 1 d . . . . .
H3 H 0.0618 0.4643 1.0938 0.073 Uiso 1 1 calc R U . . .
C4 C 0.1758(8) 0.6243(9) 1.0173(5) 0.058(2) Uani 1 1 d . . . . .
H4 H 0.1118 0.6933 1.0393 0.070 Uiso 1 1 calc R U . . .
C5 C 0.2982(7) 0.6598(8) 0.9519(5) 0.0543(19) Uani 1 1 d . . . . .
H5 H 0.3170 0.7537 0.9291 0.065 Uiso 1 1 calc R U . . .
C6 C 0.3977(6) 0.5567(7) 0.9177(4) 0.0391(15) Uani 1 1 d . . . . .
C7 C 0.5222(6) 0.6069(6) 0.8479(4) 0.0364(15) Uani 1 1 d . . . . .
H7 H 0.5326 0.7025 0.8304 0.044 Uiso 1 1 calc R U . . .
C8 C 0.8382(6) 0.4936(7) 0.7101(4) 0.0350(14) Uani 1 1 d . . . . .
C9 C 0.9607(6) 0.5506(6) 0.6353(4) 0.0338(14) Uani 1 1 d . . . . .
C10 C 0.9648(7) 0.6928(7) 0.5885(4) 0.0458(17) Uani 1 1 d . . . . .
H10 H 0.8890 0.7572 0.6057 0.055 Uiso 1 1 calc R U . . .
C11 C 1.0809(7) 0.7403(7) 0.5160(4) 0.0453(17) Uani 1 1 d . . . . .
H11 H 1.0824 0.8360 0.4844 0.054 Uiso 1 1 calc R U . . .
C12 C 1.1933(7) 0.6453(7) 0.4914(4) 0.0437(16) Uani 1 1 d . . . . .
H12 H 1.2722 0.6779 0.4442 0.052 Uiso 1 1 calc R U . . .
C13 C 1.1914(6) 0.5027(6) 0.5352(4) 0.0333(14) Uani 1 1 d . . . . .
C14 C 1.0749(6) 0.4547(6) 0.6079(4) 0.0325(14) Uani 1 1 d . . . . .
H14 H 1.0729 0.3587 0.6384 0.039 Uiso 1 1 calc R U . . .
C15 C 1.3088(6) 0.3964(6) 0.5059(4) 0.0342(14) Uani 1 1 d . . . . .
C16 C 1.6187(6) 0.3470(6) 0.3482(4) 0.0383(15) Uani 1 1 d . . . . .
H16 H 1.6303 0.4397 0.3119 0.046 Uiso 1 1 calc R U . . .
C17 C 1.7264(6) 0.2370(6) 0.3245(4) 0.0362(15) Uani 1 1 d . . . . .
C18 C 1.8469(7) 0.2814(7) 0.2520(5) 0.0548(19) Uani 1 1 d . . . . .
H18 H 1.8487 0.3769 0.2198 0.066 Uiso 1 1 calc R U . . .
C19 C 1.9594(8) 0.1901(8) 0.2280(6) 0.070(2) Uani 1 1 d . . . . .
H19 H 2.0370 0.2219 0.1793 0.083 Uiso 1 1 calc R U . . .
C20 C 1.9578(8) 0.0480(8) 0.2766(6) 0.070(2) Uani 1 1 d . . . . .
H20 H 2.0359 -0.0157 0.2615 0.084 Uiso 1 1 calc R U . . .
C21 C 1.8425(7) 0.0005(8) 0.3468(5) 0.058(2) Uani 1 1 d . . . . .
H21 H 1.8436 -0.0954 0.3784 0.070 Uiso 1 1 calc R U . . .
C22 C 1.7241(6) 0.0913(6) 0.3719(4) 0.0385(15) Uani 1 1 d . . . . .
C23 C 0.763(2) -0.0717(15) 1.1014(12) 0.200(5) Uani 1 1 d D . . . .
H23A H 0.8477 -0.0326 1.0578 0.240 Uiso 1 1 calc R U . . .
H23B H 0.7245 -0.0104 1.1423 0.240 Uiso 1 1 calc R U . . .
C24 C 0.8127(19) -0.2064(15) 1.1624(11) 0.200(5) Uani 1 1 d D . . . .
H24A H 0.8826 -0.1928 1.1945 0.300 Uiso 1 1 calc R U . . .
H24B H 0.7322 -0.2466 1.2092 0.300 Uiso 1 1 calc R U . . .
H24C H 0.8564 -0.2689 1.1240 0.300 Uiso 1 1 calc R U . . .
N1 N 0.6199(5) 0.5273(5) 0.8084(4) 0.0383(13) Uani 1 1 d . . . . .
N2 N 0.7355(5) 0.5863(5) 0.7429(4) 0.0387(13) Uani 1 1 d D . . . .
N3 N 1.5077(5) 0.3240(5) 0.4168(3) 0.0361(12) Uani 1 1 d . . . . .
N4 N 1.4117(5) 0.4406(5) 0.4328(3) 0.0354(12) Uani 1 1 d . . . . .
N5 N 1.6313(6) -0.0317(6) 0.6874(4) 0.0482(14) Uani 1 1 d . . . . .
O1 O 0.4607(5) 0.3103(4) 0.9285(3) 0.0492(12) Uani 1 1 d . . . . .
O2 O 0.8260(4) 0.3650(4) 0.7447(3) 0.0443(11) Uani 1 1 d . . . . .
O3 O 1.2975(4) 0.2670(4) 0.5527(3) 0.0500(12) Uani 1 1 d . . . . .
O4 O 1.6121(4) 0.0414(4) 0.4392(3) 0.0418(11) Uani 1 1 d . . . . .
O5 O 0.6924(5) 0.1199(4) 0.8708(3) 0.0544(13) Uani 1 1 d D . . . .
O6 O 0.5274(5) 0.3180(5) 0.7186(3) 0.0517(12) Uani 1 1 d D . . . .
O7 O 1.5869(7) 0.0878(5) 0.6435(4) 0.0767(17) Uani 1 1 d . . . . .
O8 O 1.6497(7) -0.0589(6) 0.7710(4) 0.0854(18) Uani 1 1 d . . . . .
O9 O 1.6585(5) -0.1297(5) 0.6504(3) 0.0570(13) Uani 1 1 d . . . . .
O10 O 0.6602(7) -0.0589(6) 1.0457(4) 0.0790(17) Uani 1 1 d D . . . .
Cu1 Cu 0.63537(8) 0.32474(8) 0.83510(5) 0.0418(3) Uani 1 1 d D . . . .
Cu2 Cu 1.44811(8) 0.14680(7) 0.49751(5) 0.0409(3) Uani 1 1 d . . . . .
H2N H 0.729(7) 0.680(2) 0.720(4) 0.061 Uiso 1 1 d D U . . .
H5A H 0.665(7) 0.070(5) 0.9321(17) 0.061 Uiso 1 1 d D U . . .
H5B H 0.723(7) 0.057(5) 0.837(3) 0.061 Uiso 1 1 d D U . . .
H6A H 0.546(7) 0.394(4) 0.670(2) 0.061 Uiso 1 1 d D U . . .
H6B H 0.519(7) 0.243(4) 0.703(4) 0.061 Uiso 1 1 d D U . . .
H10O H 0.601(6) -0.123(6) 1.051(5) 0.061 Uiso 1 1 d D U . . .
 
loop_
 _atom_site_aniso_label
 _atom_site_aniso_U_11
 _atom_site_aniso_U_22
 _atom_site_aniso_U_33
 _atom_site_aniso_U_23
 _atom_site_aniso_U_13
 _atom_site_aniso_U_12
C1 0.037(4) 0.051(5) 0.041(4) -0.018(3) -0.004(3) -0.007(3)
C2 0.058(5) 0.061(5) 0.054(4) -0.024(4) 0.008(4) -0.016(4)
C3 0.039(4) 0.079(6) 0.057(5) -0.023(4) 0.008(3) -0.004(4)
C4 0.051(4) 0.058(5) 0.054(4) -0.020(4) 0.002(4) 0.015(4)
C5 0.052(4) 0.047(5) 0.057(4) -0.015(4) -0.004(4) 0.005(4)
C6 0.040(4) 0.035(4) 0.037(3) -0.013(3) -0.002(3) 0.008(3)
C7 0.038(3) 0.025(3) 0.040(3) -0.007(3) -0.003(3) 0.003(3)
C8 0.030(3) 0.034(4) 0.039(3) -0.016(3) 0.000(3) -0.001(3)
C9 0.037(3) 0.026(3) 0.039(3) -0.014(3) -0.004(3) 0.000(3)
C10 0.040(4) 0.038(4) 0.057(4) -0.023(3) 0.004(3) 0.001(3)
C11 0.050(4) 0.024(3) 0.054(4) -0.007(3) 0.001(3) -0.005(3)
C12 0.041(4) 0.033(4) 0.053(4) -0.016(3) 0.000(3) 0.001(3)
C13 0.036(3) 0.024(3) 0.040(3) -0.014(3) -0.003(3) 0.003(3)
C14 0.034(3) 0.023(3) 0.034(3) -0.008(3) -0.001(3) 0.004(3)
C15 0.032(3) 0.029(4) 0.038(3) -0.008(3) -0.007(3) 0.004(3)
C16 0.038(4) 0.022(3) 0.045(4) -0.004(3) 0.001(3) -0.002(3)
C17 0.035(3) 0.031(4) 0.035(3) -0.008(3) 0.006(3) 0.000(3)
C18 0.047(4) 0.039(4) 0.063(5) -0.011(4) 0.015(3) -0.007(3)
C19 0.047(4) 0.053(5) 0.078(5) -0.004(4) 0.029(4) -0.007(4)
C20 0.047(4) 0.050(5) 0.089(6) -0.020(4) 0.023(4) 0.007(4)
C21 0.046(4) 0.038(4) 0.069(5) -0.008(4) 0.012(4) 0.004(3)
C22 0.036(4) 0.031(4) 0.044(4) -0.012(3) 0.000(3) 0.001(3)
C23 0.286(14) 0.128(10) 0.218(12) -0.022(9) -0.165(11) 0.005(10)
C24 0.286(14) 0.128(10) 0.218(12) -0.022(9) -0.165(11) 0.005(10)
N1 0.036(3) 0.026(3) 0.049(3) -0.012(2) -0.002(2) 0.004(2)
N2 0.038(3) 0.024(3) 0.047(3) -0.012(3) 0.003(2) 0.001(2)
N3 0.032(3) 0.027(3) 0.040(3) -0.005(2) 0.002(2) 0.000(2)
N4 0.035(3) 0.024(3) 0.043(3) -0.011(2) -0.003(2) 0.005(2)
N5 0.057(4) 0.037(4) 0.050(4) -0.017(3) -0.007(3) -0.002(3)
O1 0.050(3) 0.033(3) 0.059(3) -0.019(2) 0.006(2) -0.002(2)
O2 0.044(3) 0.025(3) 0.053(3) -0.011(2) 0.008(2) -0.001(2)
O3 0.047(3) 0.019(2) 0.059(3) -0.003(2) 0.019(2) 0.005(2)
O4 0.038(2) 0.025(2) 0.047(3) -0.0078(19) 0.012(2) 0.0021(18)
O5 0.077(3) 0.023(2) 0.049(3) -0.007(2) 0.005(3) 0.002(2)
O6 0.070(3) 0.027(3) 0.051(3) -0.012(2) 0.003(2) -0.005(2)
O7 0.126(5) 0.028(3) 0.073(4) -0.015(3) -0.023(3) 0.004(3)
O8 0.140(6) 0.050(4) 0.076(4) -0.021(3) -0.041(4) -0.002(4)
O9 0.076(3) 0.030(3) 0.066(3) -0.024(2) -0.019(3) 0.019(2)
O10 0.091(4) 0.059(4) 0.082(4) 0.003(3) -0.027(3) -0.025(3)
Cu1 0.0452(5) 0.0260(5) 0.0465(5) -0.0117(4) 0.0058(4) -0.0008(4)
Cu2 0.0394(5) 0.0225(4) 0.0475(5) -0.0083(3) 0.0099(3) 0.0032(3)
 
_geom_special_details
;
 All esds (except the esd in the dihedral angle between two l.s. planes)
 are estimated using the full covariance matrix.  The cell esds are taken
 into account individually in the estimation of esds in distances, angles
 and torsion angles; correlations between esds in cell parameters are only
 used when they are defined by crystal symmetry.  An approximate (isotropic)
 treatment of cell esds is used for estimating esds involving l.s. planes.
;
 
loop_
 _geom_bond_atom_site_label_1
 _geom_bond_atom_site_label_2
 _geom_bond_distance
 _geom_bond_site_symmetry_2
 _geom_bond_publ_flag
C1 O1 1.314(7) . ?
C1 C2 1.399(9) . ?
C1 C6 1.409(9) . ?
C2 C3 1.398(10) . ?
C2 H2 0.9300 . ?
C3 C4 1.356(10) . ?
C3 H3 0.9300 . ?
C4 C5 1.357(9) . ?
C4 H4 0.9300 . ?
C5 C6 1.415(9) . ?
C5 H5 0.9300 . ?
C6 C7 1.433(8) . ?
C7 N1 1.281(7) . ?
C7 H7 0.9300 . ?
C8 O2 1.247(7) . ?
C8 N2 1.349(7) . ?
C8 C9 1.472(8) . ?
C9 C10 1.382(8) . ?
C9 C14 1.401(8) . ?
C10 C11 1.389(8) . ?
C10 H10 0.9300 . ?
C11 C12 1.372(8) . ?
C11 H11 0.9300 . ?
C12 C13 1.378(8) . ?
C12 H12 0.9300 . ?
C13 C14 1.394(8) . ?
C13 C15 1.497(8) . ?
C14 H14 0.9300 . ?
C15 O3 1.278(7) . ?
C15 N4 1.304(7) . ?
C16 N3 1.287(7) . ?
C16 C17 1.446(8) . ?
C16 H16 0.9300 . ?
C17 C18 1.410(8) . ?
C17 C22 1.414(8) . ?
C18 C19 1.347(9) . ?
C18 H18 0.9300 . ?
C19 C20 1.385(10) . ?
C19 H19 0.9300 . ?
C20 C21 1.367(9) . ?
C20 H20 0.9300 . ?
C21 C22 1.384(8) . ?
C21 H21 0.9300 . ?
C22 O4 1.331(7) . ?
C23 C24 1.450(13) . ?
C23 O10 1.397(15) . ?
C23 H23A 0.9700 . ?
C23 H23B 0.9700 . ?
C24 H24A 0.9600 . ?
C24 H24B 0.9600 . ?
C24 H24C 0.9600 . ?
N1 N2 1.373(7) . ?
N1 Cu1 1.933(5) . ?
N2 H2N 0.89(2) . ?
N3 N4 1.405(6) . ?
N3 Cu2 1.905(5) . ?
N5 O7 1.231(7) . ?
N5 O9 1.237(6) . ?
N5 O8 1.243(7) . ?
O1 Cu1 1.903(4) . ?
O2 Cu1 2.017(4) . ?
O3 Cu2 1.919(4) . ?
O4 Cu2 1.925(4) . ?
O4 Cu2 1.949(4) 2_856 ?
O5 Cu1 1.970(4) . ?
O5 H5A 0.90(2) . ?
O5 H5B 0.90(2) . ?
O6 Cu1 2.251(5) . ?
O6 H6A 0.888(19) . ?
O6 H6B 0.881(19) . ?
O10 H10O 0.90(2) . ?
Cu2 O4 1.949(4) 2_856 ?
Cu2 Cu2 2.9283(14) 2_856 ?
 
loop_
 _geom_angle_atom_site_label_1
 _geom_angle_atom_site_label_2
 _geom_angle_atom_site_label_3
 _geom_angle
 _geom_angle_site_symmetry_1
 _geom_angle_site_symmetry_3
 _geom_angle_publ_flag
O1 C1 C2 118.9(6) . . ?
O1 C1 C6 124.2(5) . . ?
C2 C1 C6 116.8(6) . . ?
C3 C2 C1 121.4(7) . . ?
C3 C2 H2 119.3 . . ?
C1 C2 H2 119.3 . . ?
C4 C3 C2 120.8(7) . . ?
C4 C3 H3 119.6 . . ?
C2 C3 H3 119.6 . . ?
C3 C4 C5 119.7(7) . . ?
C3 C4 H4 120.1 . . ?
C5 C4 H4 120.1 . . ?
C4 C5 C6 121.2(7) . . ?
C4 C5 H5 119.4 . . ?
C6 C5 H5 119.4 . . ?
C1 C6 C5 119.9(6) . . ?
C1 C6 C7 123.8(5) . . ?
C5 C6 C7 116.2(6) . . ?
N1 C7 C6 123.7(6) . . ?
N1 C7 H7 118.2 . . ?
C6 C7 H7 118.2 . . ?
O2 C8 N2 119.0(5) . . ?
O2 C8 C9 123.4(5) . . ?
N2 C8 C9 117.6(6) . . ?
C10 C9 C14 119.0(5) . . ?
C10 C9 C8 123.1(5) . . ?
C14 C9 C8 117.8(5) . . ?
C9 C10 C11 120.6(6) . . ?
C9 C10 H10 119.7 . . ?
C11 C10 H10 119.7 . . ?
C12 C11 C10 119.7(6) . . ?
C12 C11 H11 120.2 . . ?
C10 C11 H11 120.2 . . ?
C11 C12 C13 121.2(6) . . ?
C11 C12 H12 119.4 . . ?
C13 C12 H12 119.4 . . ?
C12 C13 C14 119.2(5) . . ?
C12 C13 C15 122.2(5) . . ?
C14 C13 C15 118.6(5) . . ?
C13 C14 C9 120.3(5) . . ?
C13 C14 H14 119.9 . . ?
C9 C14 H14 119.9 . . ?
O3 C15 N4 124.5(5) . . ?
O3 C15 C13 117.0(5) . . ?
N4 C15 C13 118.4(5) . . ?
N3 C16 C17 123.8(6) . . ?
N3 C16 H16 118.1 . . ?
C17 C16 H16 118.1 . . ?
C18 C17 C22 118.3(5) . . ?
C18 C17 C16 116.4(6) . . ?
C22 C17 C16 125.2(5) . . ?
C19 C18 C17 122.2(7) . . ?
C19 C18 H18 118.9 . . ?
C17 C18 H18 118.9 . . ?
C18 C19 C20 119.1(6) . . ?
C18 C19 H19 120.5 . . ?
C20 C19 H19 120.5 . . ?
C21 C20 C19 120.6(7) . . ?
C21 C20 H20 119.7 . . ?
C19 C20 H20 119.7 . . ?
C20 C21 C22 121.7(7) . . ?
C20 C21 H21 119.1 . . ?
C22 C21 H21 119.1 . . ?
O4 C22 C21 120.3(6) . . ?
O4 C22 C17 121.6(5) . . ?
C21 C22 C17 118.1(5) . . ?
C24 C23 O10 122.3(14) . . ?
C24 C23 H23A 106.7 . . ?
O10 C23 H23A 106.7 . . ?
C24 C23 H23B 106.7 . . ?
O10 C23 H23B 106.7 . . ?
H23A C23 H23B 106.6 . . ?
C23 C24 H24A 109.5 . . ?
C23 C24 H24B 109.5 . . ?
H24A C24 H24B 109.5 . . ?
C23 C24 H24C 109.5 . . ?
H24A C24 H24C 109.5 . . ?
H24B C24 H24C 109.5 . . ?
C7 N1 N2 118.8(5) . . ?
C7 N1 Cu1 128.0(4) . . ?
N2 N1 Cu1 113.0(4) . . ?
C8 N2 N1 114.9(5) . . ?
C8 N2 H2N 127(4) . . ?
N1 N2 H2N 118(4) . . ?
C16 N3 N4 118.0(5) . . ?
C16 N3 Cu2 127.8(4) . . ?
N4 N3 Cu2 114.0(3) . . ?
C15 N4 N3 108.9(5) . . ?
O7 N5 O9 121.3(6) . . ?
O7 N5 O8 121.4(6) . . ?
O9 N5 O8 117.3(6) . . ?
C1 O1 Cu1 127.4(4) . . ?
C8 O2 Cu1 112.9(4) . . ?
C15 O3 Cu2 110.6(3) . . ?
C22 O4 Cu2 127.9(4) . . ?
C22 O4 Cu2 133.8(4) . 2_856 ?
Cu2 O4 Cu2 98.20(16) . 2_856 ?
Cu1 O5 H5A 118(4) . . ?
Cu1 O5 H5B 133(4) . . ?
H5A O5 H5B 107(4) . . ?
Cu1 O6 H6A 108(3) . . ?
Cu1 O6 H6B 127(4) . . ?
H6A O6 H6B 115(4) . . ?
C23 O10 H10O 128(5) . . ?
O1 Cu1 N1 92.65(19) . . ?
O1 Cu1 O5 93.73(19) . . ?
N1 Cu1 O5 167.0(2) . . ?
O1 Cu1 O2 170.53(18) . . ?
N1 Cu1 O2 79.87(18) . . ?
O5 Cu1 O2 92.51(18) . . ?
O1 Cu1 O6 93.46(18) . . ?
N1 Cu1 O6 97.86(19) . . ?
O5 Cu1 O6 93.07(19) . . ?
O2 Cu1 O6 93.32(17) . . ?
N3 Cu2 O3 81.63(18) . . ?
N3 Cu2 O4 93.25(18) . . ?
O3 Cu2 O4 174.01(18) . . ?
N3 Cu2 O4 170.71(19) . 2_856 ?
O3 Cu2 O4 103.70(16) . 2_856 ?
O4 Cu2 O4 81.80(16) . 2_856 ?
N3 Cu2 Cu2 133.97(14) . 2_856 ?
O3 Cu2 Cu2 144.22(12) . 2_856 ?
O4 Cu2 Cu2 41.22(12) . 2_856 ?
O4 Cu2 Cu2 40.58(11) 2_856 2_856 ?
 
loop_
 _geom_torsion_atom_site_label_1
 _geom_torsion_atom_site_label_2
 _geom_torsion_atom_site_label_3
 _geom_torsion_atom_site_label_4
 _geom_torsion
 _geom_torsion_site_symmetry_1
 _geom_torsion_site_symmetry_2
 _geom_torsion_site_symmetry_3
 _geom_torsion_site_symmetry_4
 _geom_torsion_publ_flag
O1 C1 C2 C3 179.0(6) . . . . ?
C6 C1 C2 C3 0.4(10) . . . . ?
C1 C2 C3 C4 -2.1(12) . . . . ?
C2 C3 C4 C5 2.0(12) . . . . ?
C3 C4 C5 C6 -0.4(11) . . . . ?
O1 C1 C6 C5 -177.3(6) . . . . ?
C2 C1 C6 C5 1.3(10) . . . . ?
O1 C1 C6 C7 2.1(10) . . . . ?
C2 C1 C6 C7 -179.4(6) . . . . ?
C4 C5 C6 C1 -1.3(11) . . . . ?
C4 C5 C6 C7 179.3(6) . . . . ?
C1 C6 C7 N1 2.6(10) . . . . ?
C5 C6 C7 N1 -178.1(6) . . . . ?
O2 C8 C9 C10 171.4(6) . . . . ?
N2 C8 C9 C10 -9.2(9) . . . . ?
O2 C8 C9 C14 -5.7(9) . . . . ?
N2 C8 C9 C14 173.7(5) . . . . ?
C14 C9 C10 C11 -0.6(10) . . . . ?
C8 C9 C10 C11 -177.7(6) . . . . ?
C9 C10 C11 C12 -0.7(10) . . . . ?
C10 C11 C12 C13 2.0(10) . . . . ?
C11 C12 C13 C14 -1.9(10) . . . . ?
C11 C12 C13 C15 176.5(6) . . . . ?
C12 C13 C14 C9 0.5(9) . . . . ?
C15 C13 C14 C9 -177.9(5) . . . . ?
C10 C9 C14 C13 0.7(9) . . . . ?
C8 C9 C14 C13 177.9(5) . . . . ?
C12 C13 C15 O3 178.7(6) . . . . ?
C14 C13 C15 O3 -2.9(9) . . . . ?
C12 C13 C15 N4 -3.8(9) . . . . ?
C14 C13 C15 N4 174.6(5) . . . . ?
N3 C16 C17 C18 -175.3(6) . . . . ?
N3 C16 C17 C22 0.6(11) . . . . ?
C22 C17 C18 C19 -0.9(11) . . . . ?
C16 C17 C18 C19 175.3(7) . . . . ?
C17 C18 C19 C20 -0.8(13) . . . . ?
C18 C19 C20 C21 1.4(13) . . . . ?
C19 C20 C21 C22 -0.2(13) . . . . ?
C20 C21 C22 O4 178.7(7) . . . . ?
C20 C21 C22 C17 -1.5(11) . . . . ?
C18 C17 C22 O4 -178.1(6) . . . . ?
C16 C17 C22 O4 6.0(10) . . . . ?
C18 C17 C22 C21 2.1(10) . . . . ?
C16 C17 C22 C21 -173.8(6) . . . . ?
C6 C7 N1 N2 -179.5(5) . . . . ?
C6 C7 N1 Cu1 -4.2(9) . . . . ?
O2 C8 N2 N1 -4.3(9) . . . . ?
C9 C8 N2 N1 176.3(5) . . . . ?
C7 N1 N2 C8 175.4(5) . . . . ?
Cu1 N1 N2 C8 -0.6(7) . . . . ?
C17 C16 N3 N4 179.5(5) . . . . ?
C17 C16 N3 Cu2 -4.5(9) . . . . ?
O3 C15 N4 N3 -1.6(8) . . . . ?
C13 C15 N4 N3 -178.8(5) . . . . ?
C16 N3 N4 C15 -178.7(5) . . . . ?
Cu2 N3 N4 C15 4.8(6) . . . . ?
C2 C1 O1 Cu1 176.9(5) . . . . ?
C6 C1 O1 Cu1 -4.6(9) . . . . ?
N2 C8 O2 Cu1 6.8(7) . . . . ?
C9 C8 O2 Cu1 -173.8(5) . . . . ?
N4 C15 O3 Cu2 -2.3(8) . . . . ?
C13 C15 O3 Cu2 175.0(4) . . . . ?
C21 C22 O4 Cu2 171.5(5) . . . . ?
C17 C22 O4 Cu2 -8.3(9) . . . . ?
C21 C22 O4 Cu2 -13.5(10) . . . 2_856 ?
C17 C22 O4 Cu2 166.7(4) . . . 2_856 ?
 
loop_
 _geom_hbond_atom_site_label_D 
 _geom_hbond_atom_site_label_H 
 _geom_hbond_atom_site_label_A 
 _geom_hbond_distance_DH 
 _geom_hbond_distance_HA 
 _geom_hbond_distance_DA 
 _geom_hbond_angle_DHA 
 _geom_hbond_site_symmetry_A 
C7 H7 O8  0.93 2.63 3.523(8) 161.6 1_465
C16 H16 O6  0.93 2.60 3.347(7) 137.5 2_766
C21 H21 O3  0.93 2.21 3.006(8) 142.9 2_856
C24 H24B O6  0.96 2.59 3.506(19) 159.3 2_657
N2 H2N O9  0.89(2) 1.96(3) 2.807(7) 159(6) 1_465
O5 H5A O10  0.90(2) 1.78(3) 2.652(7) 163(6) .
O5 H5B O8  0.90(2) 2.04(4) 2.801(7) 142(6) 1_455
O6 H6A N4  0.888(19) 1.90(2) 2.789(6) 178(4) 2_766
O6 H6B O7  0.881(19) 1.97(4) 2.794(7) 155(6) 1_455
O10 H10O O1  0.90(2) 1.98(3) 2.838(7) 158(7) 2_657
 
_refine_diff_density_max    0.776
_refine_diff_density_min   -0.405
_refine_diff_density_rms    0.121

_shelx_res_file
;

    shelx.res created by SHELXL-2014/7

TITL SIR97 run in space group P -1
CELL  0.71069   9.5722  10.0444  14.9699   71.735   76.323   80.058
ZERR     1.00   0.0005   0.0005   0.0008    0.002    0.003    0.003
LATT   1
SFAC  C    H    N    O    CU
UNIT  48 50 10 20 4
MERG   2
DFIX     0.900   0.020 O6 H6A
DFIX     0.900   0.020 O6 H6B
DANG     1.500   0.040 H6B H6A
DFIX     0.900   0.020 O5 H5B
DFIX     0.900   0.020 O5 H5A
DANG     1.500   0.040 H5A H5B
DFIX     0.900   0.020 n2 H2n
DFIX     0.900   0.020 O10 H10o
EADP C23 C24
EQIV $1 x-1, y+1, z
HTAB C7 O8_$1
EQIV $2 -x+2, -y+1, -z+1
HTAB C16 O6_$2
EQIV $3 -x+3, -y, -z+1
HTAB C21 O3_$3
EQIV $4 -x+1, -y, -z+2
HTAB C24 O6_$4
HTAB N2 O9_$1
HTAB O5 O10
EQIV $5 x-1, y, z
HTAB O5 O8_$5
HTAB O6 N4_$2
HTAB O6 O7_$5
HTAB O10 O1_$4
DFIX     1.700   0.020 C23 C24
DANG     2.700   0.040 CU1 H6A
FMAP   2
PLAN   25
SIZE     0.080   0.120   0.190
ACTA
BOND   $H
CONF
L.S.   20
TEMP    23.00
WGHT    0.079400    0.082200
FVAR       0.07223
C1    1    0.371960    0.413870    0.953171    11.00000    0.03653    0.05131 =
         0.04077   -0.01829   -0.00424   -0.00661
C2    1    0.244500    0.382291    1.020495    11.00000    0.05755    0.06098 =
         0.05408   -0.02420    0.00843   -0.01588
AFIX  43
H2    2    0.224038    0.289049    1.045827    11.00000   -1.20000
AFIX   0
C3    1    0.147203    0.487937    1.050512    11.00000    0.03875    0.07948 =
         0.05686   -0.02283    0.00815   -0.00396
AFIX  43
H3    2    0.061787    0.464316    1.093811    11.00000   -1.20000
AFIX   0
C4    1    0.175787    0.624348    1.017307    11.00000    0.05120    0.05769 =
         0.05357   -0.01963    0.00189    0.01464
AFIX  43
H4    2    0.111776    0.693345    1.039281    11.00000   -1.20000
AFIX   0
C5    1    0.298176    0.659838    0.951873    11.00000    0.05197    0.04705 =
         0.05698   -0.01548   -0.00388    0.00510
AFIX  43
H5    2    0.316986    0.753659    0.929058    11.00000   -1.20000
AFIX   0
C6    1    0.397710    0.556729    0.917710    11.00000    0.03956    0.03492 =
         0.03738   -0.01337   -0.00157    0.00782
C7    1    0.522184    0.606868    0.847947    11.00000    0.03797    0.02510 =
         0.04015   -0.00745   -0.00291    0.00256
AFIX  43
H7    2    0.532622    0.702537    0.830394    11.00000   -1.20000
AFIX   0
C8    1    0.838243    0.493580    0.710095    11.00000    0.03043    0.03433 =
         0.03907   -0.01573    0.00041   -0.00059
C9    1    0.960705    0.550641    0.635272    11.00000    0.03713    0.02612 =
         0.03851   -0.01401   -0.00408    0.00007
C10   1    0.964771    0.692760    0.588486    11.00000    0.04020    0.03841 =
         0.05666   -0.02314    0.00443    0.00057
AFIX  43
H10   2    0.889025    0.757185    0.605686    11.00000   -1.20000
AFIX   0
C11   1    1.080881    0.740297    0.516029    11.00000    0.04966    0.02408 =
         0.05373   -0.00704    0.00112   -0.00503
AFIX  43
H11   2    1.082432    0.836003    0.484382    11.00000   -1.20000
AFIX   0
C12   1    1.193305    0.645338    0.491367    11.00000    0.04058    0.03310 =
         0.05315   -0.01560    0.00033    0.00073
AFIX  43
H12   2    1.272230    0.677872    0.444166    11.00000   -1.20000
AFIX   0
C13   1    1.191444    0.502657    0.535239    11.00000    0.03595    0.02353 =
         0.03952   -0.01442   -0.00266    0.00281
C14   1    1.074864    0.454736    0.607926    11.00000    0.03401    0.02340 =
         0.03403   -0.00806   -0.00055    0.00430
AFIX  43
H14   2    1.072893    0.358719    0.638371    11.00000   -1.20000
AFIX   0
C15   1    1.308764    0.396410    0.505863    11.00000    0.03235    0.02893 =
         0.03765   -0.00809   -0.00743    0.00438
C16   1    1.618676    0.347037    0.348244    11.00000    0.03808    0.02221 =
         0.04494   -0.00368    0.00132   -0.00182
AFIX  43
H16   2    1.630282    0.439737    0.311902    11.00000   -1.20000
AFIX   0
C17   1    1.726369    0.237027    0.324502    11.00000    0.03472    0.03056 =
         0.03463   -0.00792    0.00568   -0.00039
C18   1    1.846861    0.281415    0.252022    11.00000    0.04715    0.03915 =
         0.06266   -0.01080    0.01528   -0.00725
AFIX  43
H18   2    1.848691    0.376909    0.219778    11.00000   -1.20000
AFIX   0
C19   1    1.959370    0.190068    0.227960    11.00000    0.04705    0.05252 =
         0.07758   -0.00397    0.02880   -0.00657
AFIX  43
H19   2    2.037020    0.221948    0.179348    11.00000   -1.20000
AFIX   0
C20   1    1.957798    0.047974    0.276634    11.00000    0.04715    0.05036 =
         0.08865   -0.02049    0.02282    0.00677
AFIX  43
H20   2    2.035905   -0.015674    0.261468    11.00000   -1.20000
AFIX   0
C21   1    1.842454    0.000467    0.346766    11.00000    0.04563    0.03844 =
         0.06903   -0.00811    0.01222    0.00405
AFIX  43
H21   2    1.843570   -0.095417    0.378403    11.00000   -1.20000
AFIX   0
C22   1    1.724079    0.091306    0.371917    11.00000    0.03637    0.03068 =
         0.04406   -0.01235   -0.00018    0.00052
C23   1    0.762726   -0.071744    1.101380    11.00000    0.28575    0.12813 =
         0.21845   -0.02216   -0.16526    0.00500
AFIX  23
H23A  2    0.847719   -0.032563    1.057812    11.00000   -1.20000
H23B  2    0.724485   -0.010411    1.142277    11.00000   -1.20000
AFIX   0
C24   1    0.812714   -0.206370    1.162427    11.00000    0.28575    0.12813 =
         0.21845   -0.02216   -0.16526    0.00500
AFIX  33
H24A  2    0.882611   -0.192768    1.194508    11.00000   -1.50000
H24B  2    0.732227   -0.246587    1.209158    11.00000   -1.50000
H24C  2    0.856409   -0.268909    1.124042    11.00000   -1.50000
AFIX   0
N1    3    0.619890    0.527276    0.808408    11.00000    0.03585    0.02555 =
         0.04876   -0.01176   -0.00243    0.00364
N2    3    0.735451    0.586322    0.742887    11.00000    0.03828    0.02403 =
         0.04713   -0.01188    0.00346    0.00111
N3    3    1.507669    0.324042    0.416787    11.00000    0.03163    0.02723 =
         0.04047   -0.00526    0.00178    0.00016
N4    3    1.411682    0.440613    0.432786    11.00000    0.03482    0.02422 =
         0.04317   -0.01138   -0.00299    0.00461
N5    3    1.631286   -0.031665    0.687433    11.00000    0.05738    0.03704 =
         0.05033   -0.01670   -0.00728   -0.00220
O1    4    0.460748    0.310345    0.928513    11.00000    0.05004    0.03261 =
         0.05945   -0.01902    0.00619   -0.00244
O2    4    0.826047    0.365011    0.744709    11.00000    0.04430    0.02518 =
         0.05339   -0.01117    0.00789   -0.00132
O3    4    1.297484    0.267041    0.552705    11.00000    0.04738    0.01896 =
         0.05862   -0.00253    0.01942    0.00527
O4    4    1.612135    0.041442    0.439198    11.00000    0.03803    0.02538 =
         0.04736   -0.00775    0.01215    0.00215
O5    4    0.692363    0.119856    0.870801    11.00000    0.07681    0.02256 =
         0.04914   -0.00661    0.00514    0.00221
O6    4    0.527368    0.317950    0.718611    11.00000    0.07008    0.02665 =
         0.05082   -0.01177    0.00320   -0.00494
O7    4    1.586857    0.087771    0.643470    11.00000    0.12624    0.02808 =
         0.07338   -0.01528   -0.02294    0.00436
O8    4    1.649662   -0.058916    0.771009    11.00000    0.13982    0.04978 =
         0.07631   -0.02095   -0.04088   -0.00246
O9    4    1.658465   -0.129696    0.650373    11.00000    0.07624    0.02991 =
         0.06588   -0.02419   -0.01946    0.01945
O10   4    0.660187   -0.058871    1.045652    11.00000    0.09138    0.05854 =
         0.08231    0.00271   -0.02656   -0.02468
CU1   5    0.635369    0.324736    0.835095    11.00000    0.04517    0.02597 =
         0.04652   -0.01173    0.00583   -0.00084
CU2   5    1.448108    0.146799    0.497508    11.00000    0.03935    0.02251 =
         0.04751   -0.00825    0.00994    0.00321
H2N   2    0.728558    0.679936    0.719896    11.00000   -1.50000
H5A   2    0.665045    0.070457    0.932132    11.00000   -1.50000
H5B   2    0.722955    0.056904    0.836816    11.00000   -1.50000
H6A   2    0.545531    0.394466    0.669764    11.00000   -1.50000
H6B   2    0.518526    0.243063    0.702501    11.00000   -1.50000
H10O  2    0.601256   -0.122889    1.050648    11.00000   -1.50000
HKLF    4

REM  SIR97 run in space group P -1
REM R1 =  0.0607 for    2675 Fo > 4sig(Fo)  and  0.1263 for all    4694 data
REM    382 parameters refined using     10 restraints

END

WGHT      0.0781      0.1576

REM Highest difference peak  0.776,  deepest hole -0.405,  1-sigma level  0.121
Q1    1   0.7165 -0.0836  1.1336  11.00000  0.05    0.78
Q2    1   0.8154 -0.1211  1.0751  11.00000  0.05    0.54
Q3    1   0.9082 -0.0450  1.0482  11.00000  0.05    0.53
Q4    1   1.5395  0.1296  0.4367  11.00000  0.05    0.52
Q5    1   0.6951  0.3411  0.8908  11.00000  0.05    0.50
Q6    1   0.6623  0.4402  0.8037  11.00000  0.05    0.49
Q7    1   1.5006  0.2417  0.4677  11.00000  0.05    0.47
Q8    1   1.6628  0.1047  0.6613  11.00000  0.05    0.47
Q9    1   0.8856 -0.0640  1.1023  11.00000  0.05    0.46
Q10   1   0.5418  0.3443  0.9185  11.00000  0.05    0.46
Q11   1   1.0625  0.6825  0.5579  11.00000  0.05    0.45
Q12   1   1.5078  0.1589  0.5596  11.00000  0.05    0.45
Q13   1   0.8554  0.8592  0.6045  11.00000  0.05    0.44
Q14   1   0.9102 -0.1396  1.0847  11.00000  0.05    0.43
Q15   1   0.5803  0.3239  0.7702  11.00000  0.05    0.43
Q16   1   0.9993  0.5148  0.6263  11.00000  0.05    0.43
Q17   1   1.7080 -0.1600  0.6979  11.00000  0.05    0.42
Q18   1   1.6494  0.0672  0.4260  11.00000  0.05    0.41
Q19   1   0.7555  0.3563  0.7865  11.00000  0.05    0.41
Q20   1   1.3812  0.1419  0.4384  11.00000  0.05    0.39
Q21   1   0.6401  0.0553  0.8961  11.00000  0.05    0.38
Q22   1   1.5275  0.3100  0.3759  11.00000  0.05    0.38
Q23   1   1.7405 -0.0281  0.7074  11.00000  0.05    0.38
Q24   1   1.8933  0.0028  0.3039  11.00000  0.05    0.38
Q25   1   0.8295  0.0436  1.0914  11.00000  0.05    0.37
;
_shelx_res_checksum   90717

_shelx_hkl_file
;
  -2   0   0    0.29    0.13
  -2   0   0    0.19    0.11
  -2   0   0    0.12    0.12
   2   0   0    0.13    0.11
   2   0   0    0.06    0.11
   2   0   0    0.30    0.17
   2   0   0    0.33    0.16
  -3   0   0    6.48    0.29
  -3   0   0    6.98    0.30
  -3   0   0    7.27    0.26
   3   0   0    7.69    0.39
   3   0   0    7.92    0.33
   3   0   0    6.84    0.29
   3   0   0    6.92    0.38
   3   0   0    7.55    0.37
  -4   0   0   11.22    0.38
  -4   0   0   11.33    0.38
   4   0   0   11.53    0.47
   4   0   0   11.12    0.38
   4   0   0   11.93    0.39
   4   0   0   12.07    0.47
   4   0   0   11.90    0.48
  -5   0   0    1.82    0.30
   5   0   0    1.79    0.41
   5   0   0    2.02    0.30
   5   0   0    2.43    0.31
   5   0   0    2.33    0.42
   5   0   0    1.59    0.25
  -6   0   0    1.51    0.33
   6   0   0    1.96    0.42
   6   0   0    1.72    0.34
   6   0   0    1.90    0.45
   6   0   0    1.74    0.46
   6   0   0    1.81    0.35
  -7   0   0   -0.07    0.21
   7   0   0    0.35    0.28
   7   0   0    0.36    0.26
   7   0   0    0.38    0.23
   7   0   0   -0.13    0.22
   8   0   0    0.13    0.28
   8   0   0    0.42    0.35
   9   0   0    1.22    0.38
   9   0   0    3.21    0.88
  10   0   0    1.01    0.59
  10   0   0    1.42    0.44
  11   0   0    2.03    0.61
  11   0   0    0.89    0.72
  11  -1   0    0.81    0.54
  11  -1   0    1.54    0.81
  10  -1   0    0.03    0.43
  10  -1   0    0.70    0.63
  10  -1   0    0.14    0.45
 -10   1   0    0.12    0.52
 -10   1   0    0.95    0.47
   9  -1   0    0.59    0.31
   9  -1   0    0.87    0.46
   9  -1   0    1.10    0.51
   9  -1   0    0.42    0.37
  -9   1   0    0.19    0.39
  -9   1   0    1.11    0.36
   8  -1   0    2.57    0.57
   8  -1   0    3.09    0.53
   8  -1   0    1.80    0.41
   8  -1   0    1.19    0.33
   8  -1   0    1.94    0.44
  -8   1   0    2.41    0.57
  -8   1   0    1.45    0.31
   7  -1   0    6.03    0.51
   7  -1   0    7.21    0.50
   7  -1   0    5.85    0.63
   7  -1   0    6.47    0.62
   7  -1   0    6.68    0.51
  -7   1   0    6.56    0.51
  -7   1   0    6.06    0.50
   6  -1   0   13.73    0.56
   6  -1   0   14.71    0.52
   6  -1   0   13.23    0.64
   6  -1   0   14.21    0.51
   6  -1   0   14.76    0.64
  -6   1   0   14.30    0.52
  -6   1   0   14.34    0.52
   5  -1   0    9.17    0.41
   5  -1   0   10.07    0.41
   5  -1   0    8.69    0.51
  -5   1   0    8.72    0.42
  -5   1   0    9.14    0.41
   4  -1   0    0.80    0.18
   4  -1   0    0.75    0.18
  -4   1   0    0.72    0.18
  -4   1   0    0.80    0.17
   3  -1   0    5.82    0.31
   3  -1   0    5.81    0.31
  -3   1   0    5.37    0.30
  -3   1   0    5.40    0.32
   2  -1   0   -0.08    0.14
   2  -1   0   -0.03    0.13
  -2   1   0   -0.07    0.13
  -2   1   0    0.09    0.15
   1  -1   0   18.99    0.43
   1  -1   0   18.80    0.43
  -1   1   0   19.05    0.43
  -1   1   0   18.99    0.42
  -1  -1   0    0.09    0.11
  -1  -1   0    0.02    0.07
   1   1   0   -0.06    0.11
   1   1   0    0.07    0.07
  -2  -1   0    2.91    0.24
  -2  -1   0    3.24    0.26
  -2  -1   0    3.00    0.28
   2   1   0    2.99    0.22
   2   1   0    3.09    0.27
   2   1   0    3.04    0.27
  -3  -1   0    6.04    0.32
  -3  -1   0    6.30    0.33
  -3  -1   0    6.21    0.25
  -3  -1   0    6.17    0.36
   3   1   0    6.30    0.34
   3   1   0    6.17    0.34
   3   1   0    6.00    0.29
  -4  -1   0    4.45    0.40
  -4  -1   0    4.59    0.29
  -4  -1   0    4.76    0.35
   4   1   0    4.19    0.39
   4   1   0    4.75    0.34
   4   1   0    5.14    0.38
  -5  -1   0   28.07    0.78
  -5  -1   0   29.10    0.71
   5   1   0   29.22    0.73
   5   1   0   28.17    0.81
   5   1   0   29.19    0.79
  -6  -1   0    4.82    0.38
   6   1   0    4.77    0.40
   6   1   0    5.76    0.44
   6   1   0    5.06    0.47
  -7  -1   0   -0.14    0.22
   7   1   0    0.12    0.27
   7   1   0    0.06    0.28
  -8  -1   0    0.06    0.24
   8   1   0    0.09    0.35
   8   1   0   -0.11    0.30
   9   1   0    3.78    0.68
   9   1   0    2.79    0.82
  10   1   0    2.24    0.52
  10   1   0    1.40    0.55
  11   1   0   -0.32    0.62
  11   1   0    0.60    0.69
  10  -2   0    0.38    0.61
  10  -2   0    0.44    0.65
  10  -2   0   -0.56    0.49
 -10   2   0   -0.21    0.48
 -10   2   0   -0.10    0.56
   9  -2   0    0.19    0.32
   9  -2   0   -0.27    0.54
   9  -2   0   -0.19    0.47
   9  -2   0   -0.29    0.41
  -9   2   0   -0.32    0.41
  -9   2   0   -0.22    0.39
   8  -2   0    1.97    0.32
   8  -2   0    3.50    0.81
   8  -2   0    2.52    0.64
   8  -2   0    2.03    0.48
  -8   2   0    1.76    0.36
  -8   2   0    1.79    0.38
   7  -2   0    2.81    0.49
   7  -2   0    2.66    0.44
   7  -2   0    2.24    0.50
  -7   2   0    1.49    0.31
  -7   2   0    2.95    0.52
   6  -2   0   -0.16    0.23
   6  -2   0   -0.04    0.32
   6  -2   0   -0.18    0.22
  -6   2   0   -0.11    0.21
  -6   2   0   -0.10    0.23
   5  -2   0   -0.26    0.20
   5  -2   0    0.18    0.20
  -5   2   0    0.11    0.20
  -5   2   0   -0.06    0.21
   4  -2   0   44.00    0.97
   4  -2   0   44.33    0.97
  -4   2   0   45.55    0.97
  -4   2   0   45.52    0.98
   3  -2   0   17.48    0.49
   3  -2   0   17.20    0.52
  -3   2   0   17.11    0.49
  -3   2   0   16.88    0.51
   2  -2   0   23.01    0.56
  -2   2   0   22.17    0.56
  -2   2   0   22.53    0.55
   1  -2   0   31.76    0.68
  -1   2   0   31.55    0.68
  -1   2   0   31.63    0.67
   0  -2   0    1.59    0.25
   0   2   0    1.53    0.25
  -1  -2   0    6.57    0.26
   1   2   0    7.07    0.27
  -2  -2   0    1.60    0.30
  -2  -2   0    1.58    0.22
   2   2   0    1.78    0.18
   2   2   0    1.66    0.31
  -3  -2   0    5.00    0.34
  -3  -2   0    5.00    0.33
  -3  -2   0    4.91    0.30
   3   2   0    4.72    0.31
   3   2   0    5.09    0.35
  -4  -2   0    2.19    0.34
  -4  -2   0    2.21    0.32
   4   2   0    2.12    0.33
   4   2   0    2.55    0.29
  -5  -2   0   25.32    0.75
  -5  -2   0   25.79    0.66
  -5  -2   0   25.10    0.72
   5   2   0   24.43    0.71
   5   2   0   25.11    0.67
  -6  -2   0    0.20    0.21
  -6  -2   0    0.29    0.28
   6   2   0   -0.23    0.23
   6   2   0    0.34    0.24
  -7  -2   0    0.49    0.23
  -7  -2   0    1.17    0.33
   7   2   0    1.13    0.33
   7   2   0    1.01    0.28
  -8  -2   0    1.97    0.33
   8   2   0    2.54    0.53
   8   2   0    3.66    0.60
   9   2   0    0.74    0.40
  10   2   0   -0.20    0.52
  11   2   0   -0.54    0.67
  10  -3   0   -0.43    0.68
  10  -3   0    0.07    0.60
  10  -3   0    0.02    0.75
 -10   3   0    0.25    0.64
 -10   3   0   -0.62    0.55
   9  -3   0   -0.09    0.38
   9  -3   0    0.69    0.47
   9  -3   0    1.24    0.63
   9  -3   0    0.61    0.58
  -9   3   0    0.13    0.48
  -9   3   0    0.25    0.49
   8  -3   0    1.56    0.56
   8  -3   0    1.55    0.39
   8  -3   0    2.44    0.57
  -8   3   0    1.03    0.42
  -8   3   0    1.49    0.40
   7  -3   0    6.37    0.57
   7  -3   0    5.51    0.52
  -7   3   0    5.42    0.59
  -7   3   0    5.85    0.59
   6  -3   0    3.14    0.44
  -6   3   0    4.62    0.48
  -6   3   0    2.64    0.46
   5  -3   0    0.64    0.21
  -5   3   0    0.38    0.22
  -5   3   0    0.58    0.20
   4  -3   0    0.68    0.20
  -4   3   0    0.69    0.21
  -4   3   0    0.86    0.20
   3  -3   0   16.10    0.52
  -3   3   0   15.75    0.53
  -3   3   0   15.76    0.53
   2  -3   0   14.11    0.47
  -2   3   0   14.07    0.47
  -2   3   0   13.83    0.48
   1  -3   0    0.40    0.18
  -1   3   0    0.33    0.17
  -1   3   0    0.30    0.18
   0  -3   0   25.05    0.59
   0   3   0   24.96    0.59
  -1  -3   0   25.35    0.57
   1   3   0   25.95    0.58
  -2  -3   0   -0.03    0.14
   2   3   0    0.14    0.13
   2   3   0    0.09    0.19
  -3  -3   0    0.03    0.12
  -3  -3   0    0.23    0.15
   3   3   0    0.12    0.20
  -4  -3   0    6.90    0.41
  -4  -3   0    6.76    0.41
  -4  -3   0    6.74    0.36
   4   3   0    7.31    0.43
  -5  -3   0    0.02    0.20
  -5  -3   0   -0.08    0.18
   5   3   0    0.13    0.20
   5   3   0    0.20    0.21
  -6  -3   0    5.72    0.51
  -6  -3   0    5.23    0.41
  -6  -3   0    5.63    0.47
   6   3   0    5.48    0.42
   6   3   0    5.74    0.45
  -7  -3   0    5.57    0.46
  -7  -3   0    5.27    0.62
   7   3   0    5.25    0.55
   7   3   0    5.41    0.52
  -8  -3   0   10.58    0.55
  -8  -3   0    8.61    0.74
   8   3   0    9.70    0.71
   8   3   0    9.11    0.64
  -9  -3   0    3.69    0.78
   9   3   0    3.45    0.80
   9   3   0    3.21    0.62
  10   3   0   -0.36    0.53
  11   3   0    0.30    0.71
  10  -4   0    3.00    0.93
  10  -4   0    1.59    0.80
  10  -4   0    2.11    0.72
 -10   4   0    2.23    0.70
 -10   4   0    0.92    0.70
   9  -4   0    4.45    0.94
   9  -4   0    3.17    0.78
  -9   4   0    3.53    0.91
  -9   4   0    2.88    0.58
   8  -4   0    1.22    0.40
   8  -4   0    0.61    0.31
  -8   4   0    0.47    0.45
  -8   4   0    1.07    0.40
   7  -4   0    0.07    0.31
  -7   4   0    0.00    0.33
  -7   4   0    0.00    0.33
   6  -4   0   -0.08    0.26
  -6   4   0    0.47    0.27
  -6   4   0    0.11    0.28
   5  -4   0   -0.43    0.20
  -5   4   0   -0.08    0.23
  -5   4   0   -0.17    0.21
   4  -4   0   -0.24    0.18
  -4   4   0    0.04    0.20
  -4   4   0   -0.33    0.17
   3  -4   0    9.92    0.45
  -3   4   0   10.26    0.47
  -3   4   0    9.73    0.45
   2  -4   0    8.76    0.44
  -2   4   0    9.08    0.44
  -2   4   0    8.45    0.44
   1  -4   0    0.45    0.21
  -1   4   0    0.39    0.20
  -1   4   0    0.39    0.20
   0  -4   0   18.56    0.53
   0   4   0   19.52    0.53
  -1  -4   0  117.61    2.17
   1   4   0  117.02    2.17
  -2  -4   0   15.89    0.46
   2   4   0   16.01    0.45
  -3  -4   0   15.23    0.44
  -3  -4   0   15.61    0.42
   3   4   0   15.07    0.43
   3   4   0   15.50    0.54
  -4  -4   0    5.68    0.34
   4   4   0    5.50    0.41
  -5  -4   0   -0.40    0.20
  -5  -4   0    0.18    0.20
  -5  -4   0    0.29    0.20
   5   4   0   -0.19    0.21
  -6  -4   0    0.35    0.23
  -6  -4   0    0.17    0.22
   6   4   0    0.62    0.30
  -7  -4   0    0.47    0.26
  -7  -4   0    0.21    0.34
  -7  -4   0    0.39    0.31
   7   4   0    0.35    0.34
  -8  -4   0    0.18    0.43
  -8  -4   0   -0.28    0.27
   8   4   0    0.01    0.41
  -9  -4   0   -0.54    0.49
   9   4   0    0.29    0.50
 -10  -4   0    0.53    0.61
  10   4   0   -0.35    0.49
  11   4   0   -0.03    0.54
   9  -5   0    0.33    0.53
   9  -5   0   -0.71    0.87
  -9   5   0   -0.54    0.60
  -9   5   0    0.46    0.57
   8  -5   0   -0.18    0.36
   8  -5   0   -0.06    0.45
  -8   5   0    0.29    0.48
  -8   5   0   -0.20    0.46
   7  -5   0   -0.32    0.33
  -7   5   0    0.50    0.36
  -7   5   0   -0.46    0.37
   6  -5   0    2.66    0.50
  -6   5   0    2.31    0.54
  -6   5   0    2.92    0.52
   5  -5   0    9.87    0.53
  -5   5   0   10.33    0.53
  -5   5   0   10.06    0.55
   4  -5   0   13.25    0.52
  -4   5   0   13.18    0.54
  -4   5   0   13.04    0.53
   3  -5   0    4.61    0.38
  -3   5   0    4.34    0.40
  -3   5   0    4.45    0.38
   2  -5   0    1.41    0.23
  -2   5   0    1.13    0.23
  -2   5   0    1.37    0.36
   1  -5   0   32.76    0.80
  -1   5   0   31.92    0.79
  -1   5   0   31.33    0.78
   0  -5   0   22.56    0.63
   0   5   0   22.09    0.62
  -1  -5   0    0.18    0.19
   1   5   0    0.25    0.19
  -2  -5   0   -0.22    0.18
   2   5   0   -0.17    0.18
  -3  -5   0    0.02    0.15
  -3  -5   0    0.16    0.18
   3   5   0    0.03    0.17
   3   5   0    0.26    0.23
  -4  -5   0    1.65    0.32
  -4  -5   0    1.63    0.33
   4   5   0    2.04    0.40
   4   5   0    1.97    0.30
  -5  -5   0   13.84    0.51
   5   5   0   14.80    0.56
  -6  -5   0   13.11    0.66
   6   5   0   12.89    0.56
   6   5   0   13.09    0.67
  -7  -5   0    1.31    0.36
  -7  -5   0    0.81    0.28
   7   5   0    1.77    0.41
  -8  -5   0    0.14    0.46
  -8  -5   0    0.34    0.39
   8   5   0   -0.03    0.42
  -9  -5   0    0.17    0.55
   9   5   0    0.01    0.52
 -10  -5   0    1.08    0.66
  10   5   0   -0.37    0.56
   9  -6   0   -0.03    0.57
   9  -6   0    1.35    0.64
  -9   6   0    0.23    0.65
  -9   6   0    0.10    0.65
   8  -6   0    0.26    0.42
   8  -6   0   -0.38    0.47
  -8   6   0   -0.25    0.51
  -8   6   0   -0.35    0.51
   7  -6   0    2.82    0.67
  -7   6   0    2.35    0.46
  -7   6   0    3.17    0.71
   6  -6   0    2.39    0.53
  -6   6   0    2.63    0.54
  -6   6   0    2.11    0.36
   5  -6   0    0.19    0.24
  -5   6   0   -0.07    0.24
  -5   6   0    0.29    0.25
   4  -6   0   -0.14    0.22
  -4   6   0   -0.18    0.22
  -4   6   0   -0.48    0.20
   3  -6   0   10.89    0.50
  -3   6   0   11.18    0.52
  -3   6   0   11.91    0.51
   2  -6   0    2.22    0.38
  -2   6   0    2.94    0.37
  -2   6   0    2.49    0.37
   1  -6   0    9.55    0.46
  -1   6   0    9.11    0.44
  -1   6   0    9.36    0.44
   0  -6   0   13.02    0.50
   0   6   0   12.39    0.48
   0   6   0   12.31    0.49
  -1  -6   0    3.84    0.38
   1   6   0    3.63    0.38
  -2  -6   0    8.14    0.43
   2   6   0    8.42    0.42
  -3  -6   0    0.21    0.22
   3   6   0   -0.22    0.21
   3   6   0    0.04    0.20
  -4  -6   0    9.06    0.47
   4   6   0    8.77    0.43
   4   6   0    9.10    0.49
  -5  -6   0   11.58    0.52
  -5  -6   0   12.23    0.51
   5   6   0   11.72    0.49
   5   6   0   12.17    0.56
  -6  -6   0    0.77    0.34
   6   6   0    1.24    0.27
  -7  -6   0   -0.49    0.34
   7   6   0   -0.20    0.27
   7   6   0   -0.29    0.41
  -8  -6   0    0.56    0.49
  -8  -6   0    0.91    0.45
   8   6   0    0.38    0.47
  -9  -6   0    0.37    0.62
  -9  -6   0   -0.15    0.52
 -10  -6   0    0.89    0.78
  10   6   0    0.50    0.58
   8  -7   0   -0.56    0.52
   8  -7   0   -1.38    0.52
  -8   7   0   -0.63    0.60
  -8   7   0    1.07    0.59
   7  -7   0    0.76    0.43
  -7   7   0    1.30    0.45
  -7   7   0    1.37    0.45
   6  -7   0    2.89    0.57
  -6   7   0    3.11    0.59
  -6   7   0    3.15    0.61
   5  -7   0    0.44    0.26
  -5   7   0    0.59    0.27
  -5   7   0   -0.36    0.25
   4  -7   0   -0.28    0.20
  -4   7   0   -0.04    0.21
  -4   7   0    0.06    0.23
   3  -7   0    0.17    0.23
  -3   7   0    0.28    0.23
  -3   7   0    0.11    0.23
   2  -7   0   18.05    0.63
  -2   7   0   18.14    0.63
  -2   7   0   18.20    0.63
   1  -7   0    8.76    0.50
  -1   7   0    8.93    0.49
  -1   7   0    8.23    0.45
   0  -7   0    2.25    0.42
   0   7   0    1.96    0.38
   0   7   0    1.19    0.25
  -1  -7   0    1.05    0.24
   1   7   0    0.99    0.25
  -2  -7   0    0.22    0.23
   2   7   0    0.38    0.23
  -3  -7   0    0.41    0.26
   3   7   0    0.30    0.25
   3   7   0    0.27    0.26
  -4  -7   0    2.18    0.49
   4   7   0    1.71    0.44
   4   7   0    2.76    0.44
  -5  -7   0    4.27    0.53
   5   7   0    4.27    0.50
   5   7   0    3.96    0.47
   6   7   0    0.03    0.29
  -7  -7   0    0.56    0.42
   7   7   0    0.60    0.32
  -8  -7   0    1.23    0.54
  -9  -7   0    1.94    0.74
  -9  -7   0    2.48    0.65
   9   7   0    3.03    0.77
   7  -8   0    2.33    0.48
  -7   8   0    3.63    0.89
  -7   8   0    3.46    0.90
   3  -8   0    1.37    0.27
  -3   8   0    0.82    0.27
  -3   8   0    1.47    0.30
   2  -8   0   17.14    0.65
  -2   8   0   17.62    0.66
  -2   8   0   16.86    0.65
   1  -8   0   12.33    0.57
  -1   8   0   12.31    0.57
  -1   8   0   11.47    0.57
   0  -8   0    0.52    0.26
   0   8   0    0.67    0.24
   0   8   0    0.44    0.26
  -1  -8   0    2.33    0.33
   1   8   0    1.92    0.49
   1   8   0    1.87    0.32
  -2  -8   0    3.61    0.56
   2   8   0    2.72    0.52
  -3  -8   0   10.17    0.63
   3   8   0    8.06    0.62
  -4  -8   0    3.18    0.59
   4   8   0    3.11    0.49
   4   8   0    3.20    0.56
  -5  -8   0    1.29    0.36
   5   8   0    2.43    0.50
   5   8   0    1.01    0.34
   6   8   0    0.20    0.34
  -7  -8   0    0.57    0.51
  -8  -8   0    0.01    0.58
   8   8   0    0.53    0.56
  -9  -8   0   -0.17    0.82
  -9  -8   0   -0.23    0.69
   9   8   0   -0.15    0.57
  -2   9   0    3.13    0.53
   1  -9   0   -0.41    0.25
  -1   9   0   -0.55    0.25
  -1   9   0   -0.43    0.29
   0  -9   0    0.34    0.28
   0   9   0    0.12    0.26
   0   9   0    2.26    0.55
  -1  -9   0    0.54    0.33
   1   9   0    0.85    0.33
   1   9   0    1.55    0.36
  -2  -9   0    3.43    0.71
   2   9   0    3.28    0.61
   2   9   0    3.60    0.67
  -3  -9   0    0.53    0.40
   3   9   0    0.82    0.39
   3   9   0    0.25    0.36
  -4  -9   0   -0.02    0.42
   4   9   0    0.14    0.37
   4   9   0    0.50    0.29
  -5  -9   0    1.17    0.46
   5   9   0    0.01    0.39
  -6  -9   0    0.08    0.44
  -6  -9   0    0.72    0.47
   6   9   0    0.32    0.41
  -8  -9   0    1.09    0.73
   8   9   0    2.04    0.66
   1 -10   0   -0.02    0.33
  -1  10   0    0.88    0.36
  -1  10   0    0.33    0.32
   0 -10   0    3.11    0.64
   0  10   0    2.59    0.66
   0  10   0    2.38    0.40
  -1 -10   0    3.22    0.46
   1  10   0    2.88    0.69
   1  10   0    4.34    0.75
  -2 -10   0    5.13    0.84
   2  10   0    5.57    0.80
   2  10   0    8.10    0.83
  -3 -10   0   -0.08    0.48
   3  10   0    0.23    0.44
   3  10   0    0.18    0.45
  -4 -10   0    1.43    0.52
   4  10   0    1.27    0.53
   4  10   0    1.53    0.48
  -5 -10   0    1.43    0.57
   5  10   0    1.10    0.57
   5  10   0    1.34    0.53
  -6 -10   0    1.32    0.54
  -6 -10   0    1.65    0.63
   6  10   0    1.84    0.64
   6  10   0    2.01    0.57
  -1  11   0    4.15    0.80
   0 -11   0    4.42    0.81
   0  11   0    4.32    0.90
   0  11   0    3.95    0.84
  -1 -11   0    4.17    0.91
   1  11   0    2.03    0.55
   1  11   0    2.37    0.55
  -2 -11   0    0.50    0.55
   2  11   0    0.18    0.55
   2  11   0   -0.74    0.54
  -3 -11   0   -0.31    0.60
   3  11   0    0.10    0.60
   3  11   0    0.57    0.54
  -4 -11   0   -0.22    0.64
   4  11   0    1.61    0.69
   4  11   0    0.44    0.59
   4  11  -1    0.00    0.71
   4  11  -1   -0.07    0.66
  -4 -11   1   -0.37    0.71
   3  11  -1    2.96    0.68
   3  11  -1    2.41    0.60
  -3 -11   1    1.73    0.65
   2  11  -1    4.21    1.02
   2  11  -1    5.78    1.08
  -2 -11   1    2.97    0.68
   1  11  -1    2.71    0.58
   1  11  -1    2.85    0.57
  -1 -11   1    3.03    0.60
   0  11  -1   -0.20    0.50
   0  11  -1    0.32    0.47
   0 -11   1    0.03    0.48
  -1  11  -1   -0.71    0.44
   6  10  -1   -0.21    0.60
  -6 -10   1    0.42    0.61
  -6 -10   1    1.20    0.64
   5  10  -1    0.60    0.55
  -5 -10   1    1.42    0.59
   4  10  -1    0.90    0.51
  -4 -10   1    0.69    0.57
   3  10  -1    0.84    0.52
   3  10  -1    0.07    0.46
  -3 -10   1    0.60    0.51
   2  10  -1   -0.21    0.47
   2  10  -1    0.15    0.48
  -2 -10   1    1.31    0.50
   1  10  -1    0.51    0.42
   1  10  -1    0.43    0.41
  -1 -10   1    0.20    0.43
   0  10  -1    1.38    0.38
   0  10  -1    1.05    0.39
   0 -10   1    0.02    0.39
  -1  10  -1    1.65    0.37
  -7  -9   1   -0.86    0.62
   6   9  -1    0.05    0.47
  -6  -9   1    0.58    0.50
  -6  -9   1    0.19    0.48
   5   9  -1    1.29    0.42
  -5  -9   1    1.35    0.45
   4   9  -1    2.81    0.45
  -4  -9   1    3.75    0.74
   3   9  -1    6.10    0.70
  -3  -9   1    6.97    0.72
   2   9  -1    2.38    0.43
  -2  -9   1    4.35    0.71
   1   9  -1    1.33    0.35
   1   9  -1    1.60    0.36
  -1  -9   1    1.16    0.39
   0   9  -1    3.76    0.56
   0   9  -1    3.37    0.56
   0  -9   1    3.11    0.57
  -1   9  -1   10.41    0.57
  -1   9  -1    8.84    0.60
   1  -9   1    7.79    0.59
  -2   9  -1    3.61    0.63
   8   8  -1   -0.19    0.58
  -8  -8   1   -0.05    0.59
  -7  -8   1    1.82    0.51
   6   8  -1    2.63    0.43
  -6  -8   1    2.28    0.43
  -6  -8   1    2.72    0.44
   5   8  -1    3.02    0.60
   5   8  -1    3.38    0.51
  -5  -8   1    2.54    0.63
  -5  -8   1    3.13    0.67
   4   8  -1    1.94    0.38
   4   8  -1    2.80    0.47
  -4  -8   1    2.90    0.61
   3   8  -1    0.06    0.32
  -3  -8   1    0.08    0.32
   2   8  -1    0.75    0.33
  -2  -8   1    0.86    0.31
   1   8  -1    0.51    0.27
  -1  -8   1    0.93    0.29
   0   8  -1    0.03    0.26
   0   8  -1    0.33    0.25
   0  -8   1    0.08    0.26
  -1   8  -1    1.76    0.45
  -1   8  -1    0.70    0.23
   1  -8   1    0.72    0.25
  -2   8  -1    0.46    0.26
  -2   8  -1    0.30    0.23
   2  -8   1    0.28    0.24
  -3   8  -1    0.00    0.24
  -3   8  -1    0.17    0.25
   3  -8   1    0.39    0.25
  -7   8  -1    1.43    0.52
  -7   8  -1    2.13    0.54
   7  -8   1    2.77    0.50
   7  -8   1    2.46    0.64
   9   7  -1    0.66    0.56
  -9  -7   1    0.37    0.73
  -9  -7   1    0.37    0.61
  -8  -7   1   -0.32    0.53
  -7  -7   1    0.99    0.43
   6   7  -1    0.65    0.35
   6   7  -1    0.94    0.29
  -6  -7   1    0.28    0.32
   5   7  -1    4.31    0.53
   5   7  -1    5.19    0.50
  -5  -7   1    5.02    0.56
  -5  -7   1    5.15    0.55
   4   7  -1    0.96    0.26
   4   7  -1    1.04    0.28
  -4  -7   1    1.66    0.32
   3   7  -1    0.33    0.26
   3   7  -1    0.22    0.21
  -3  -7   1    0.21    0.27
   2   7  -1    3.29    0.46
  -2  -7   1    3.18    0.46
   1   7  -1    6.83    0.47
  -1  -7   1    7.16    0.46
   0   7  -1   11.04    0.53
   0  -7   1   11.42    0.52
  -1   7  -1    4.75    0.46
  -1   7  -1    5.91    0.45
   1  -7   1    5.44    0.47
  -2   7  -1   -0.40    0.23
  -2   7  -1   -0.26    0.20
   2  -7   1    0.18    0.23
  -3   7  -1    0.00    0.24
  -3   7  -1   -0.24    0.22
   3  -7   1    0.35    0.24
  -4   7  -1    0.88    0.25
  -4   7  -1    0.89    0.27
   4  -7   1    0.34    0.24
  -5   7  -1    0.09    0.26
  -5   7  -1    0.14    0.27
   5  -7   1   -0.32    0.24
  -6   7  -1    0.09    0.34
  -6   7  -1    0.29    0.35
   6  -7   1    0.10    0.32
  -7   7  -1   -0.14    0.43
  -7   7  -1    0.16    0.47
   7  -7   1   -0.01    0.48
   7  -7   1    0.11    0.41
  -8   7  -1   -0.77    0.61
  -8   7  -1    0.34    0.59
   8  -7   1   -0.14    0.61
   8  -7   1   -0.40    0.55
  10   6  -1    0.13    0.57
 -10  -6   1    0.37    0.80
  -9  -6   1   -0.07    0.52
  -9  -6   1    0.20    0.65
   8   6  -1    0.67    0.50
  -8  -6   1    1.32    0.53
  -8  -6   1    0.51    0.44
   7   6  -1    2.11    0.51
   7   6  -1    1.63    0.49
  -7  -6   1    1.22    0.38
   6   6  -1    0.23    0.27
  -6  -6   1    0.21    0.30
  -6  -6   1    0.16    0.26
   5   6  -1   11.40    0.54
   5   6  -1   10.47    0.53
  -5  -6   1   10.95    0.56
  -5  -6   1   11.10    0.53
   4   6  -1   -0.19    0.22
   4   6  -1    0.21    0.21
  -4  -6   1   -0.08    0.23
   3   6  -1    5.33    0.41
   3   6  -1    5.31    0.43
  -3  -6   1    5.03    0.42
   2   6  -1    0.19    0.21
  -2  -6   1   -0.14    0.20
   1   6  -1    0.14    0.20
  -1  -6   1   -0.02    0.20
   0   6  -1    0.51    0.20
   0  -6   1    0.39    0.20
  -1   6  -1   -0.01    0.20
   1  -6   1    0.25    0.20
  -2   6  -1    4.06    0.39
  -2   6  -1    3.59    0.40
   2  -6   1    3.48    0.41
  -3   6  -1   19.95    0.64
  -3   6  -1   19.73    0.65
   3  -6   1   19.98    0.65
  -4   6  -1    3.33    0.44
  -4   6  -1    3.11    0.45
   4  -6   1    2.86    0.43
  -5   6  -1    1.39    0.28
  -5   6  -1    1.57    0.28
   5  -6   1    0.82    0.26
  -6   6  -1    0.97    0.32
  -6   6  -1    1.01    0.35
   6  -6   1    1.17    0.32
  -7   6  -1    0.44    0.37
  -7   6  -1   -0.18    0.42
   7  -6   1    0.82    0.39
   7  -6   1   -0.09    0.36
  -8   6  -1    0.31    0.53
  -8   6  -1    1.29    0.54
   8  -6   1    0.55    0.50
   8  -6   1    0.41    0.48
  -9   6  -1    0.96    0.70
  -9   6  -1    0.49    0.69
   9  -6   1    0.17    0.64
   9  -6   1    0.68    0.61
  10   5  -1   -0.27    0.53
 -10  -5   1   -0.26    0.68
   9   5  -1    2.12    0.58
  -9  -5   1    2.61    0.63
   8   5  -1    1.43    0.48
  -8  -5   1    0.64    0.48
  -8  -5   1    1.52    0.41
   7   5  -1    1.53    0.43
  -7  -5   1    1.50    0.35
   6   5  -1   -0.04    0.23
   6   5  -1    0.32    0.35
  -6  -5   1    0.20    0.27
   5   5  -1    4.58    0.44
  -5  -5   1    4.77    0.43
   4   5  -1    0.19    0.19
   4   5  -1    0.14    0.22
  -4  -5   1    0.15    0.20
  -4  -5   1    0.33    0.20
   3   5  -1   15.68    0.48
   3   5  -1   14.99    0.54
  -3  -5   1   15.14    0.48
   2   5  -1   22.95    0.61
  -2  -5   1   23.22    0.62
   1   5  -1   16.74    0.52
  -1  -5   1   16.64    0.52
   0   5  -1   16.03    0.54
   0  -5   1   16.33    0.53
  -1   5  -1   10.38    0.46
   1  -5   1   10.32    0.45
  -2   5  -1   19.06    0.59
  -2   5  -1   19.45    0.60
   2  -5   1   19.19    0.62
  -3   5  -1   14.96    0.55
  -3   5  -1   15.93    0.54
   3  -5   1   15.41    0.55
  -4   5  -1    0.23    0.21
  -4   5  -1    0.62    0.20
   4  -5   1    0.60    0.21
  -5   5  -1   -0.19    0.23
  -5   5  -1   -0.19    0.24
   5  -5   1   -0.21    0.22
  -6   5  -1   -0.24    0.28
  -6   5  -1   -0.02    0.28
   6  -5   1   -0.10    0.28
  -7   5  -1    0.52    0.37
  -7   5  -1    0.04    0.38
   7  -5   1    0.43    0.31
   7  -5   1    0.08    0.34
  -8   5  -1    0.28    0.48
  -8   5  -1    0.84    0.46
   8  -5   1    0.08    0.37
   8  -5   1    0.06    0.43
  -9   5  -1    0.38    0.63
  -9   5  -1    0.21    0.59
   9  -5   1    0.17    0.55
   9  -5   1    0.06    0.90
 -10  -4   1   -0.29    0.60
   9   4  -1    1.90    0.54
  -9  -4   1    1.58    0.54
   8   4  -1    1.90    0.47
  -8  -4   1    1.32    0.46
   7   4  -1    0.19    0.35
  -7  -4   1    0.06    0.28
  -7  -4   1    0.37    0.25
  -7  -4   1   -0.19    0.36
   6   4  -1    1.25    0.32
  -6  -4   1    1.27    0.26
  -6  -4   1    0.79    0.26
   5   4  -1    5.81    0.42
  -5  -4   1    6.36    0.44
  -5  -4   1    5.82    0.39
   4   4  -1   11.45    0.48
   4   4  -1   10.32    0.39
  -4  -4   1   10.75    0.40
  -4  -4   1   10.80    0.39
   3   4  -1   23.05    0.64
   3   4  -1   22.39    0.56
  -3  -4   1   22.61    0.57
   2   4  -1   15.61    0.47
  -2  -4   1   16.33    0.48
   1   4  -1   14.21    0.46
  -1  -4   1   14.04    0.47
   0   4  -1   13.75    0.48
   0  -4   1   12.87    0.46
  -1   4  -1   11.34    0.45
   1  -4   1   11.28    0.46
  -2   4  -1    1.00    0.21
  -2   4  -1    0.97    0.22
   2  -4   1    1.01    0.21
  -3   4  -1    1.05    0.21
  -3   4  -1    1.18    0.22
   3  -4   1    1.00    0.22
  -4   4  -1    0.44    0.20
  -4   4  -1    0.58    0.19
   4  -4   1    0.42    0.20
  -5   4  -1    2.89    0.44
  -5   4  -1    2.27    0.41
   5  -4   1    2.58    0.40
  -6   4  -1    5.31    0.55
  -6   4  -1    4.69    0.54
   6  -4   1    4.08    0.52
  -7   4  -1    7.34    0.66
  -7   4  -1    6.46    0.67
   7  -4   1    5.96    0.56
   7  -4   1    6.45    0.65
  -8   4  -1    3.59    0.76
  -8   4  -1    0.89    0.45
   8  -4   1    1.07    0.41
   8  -4   1    1.23    0.32
  -9   4  -1    0.78    0.49
  -9   4  -1    0.06    0.55
   9  -4   1    1.43    0.52
   9  -4   1   -0.07    0.76
 -10   4  -1    0.84    0.66
 -10   4  -1   -0.81    0.68
  10  -4   1    0.19    0.79
  10  -4   1   -0.27    0.88
  10  -4   1    0.61    0.66
  11   3  -1   -0.42    0.73
  10   3  -1    2.22    0.61
   9   3  -1    1.47    0.50
   9   3  -1    1.28    0.50
  -9  -3   1    1.33    0.48
   8   3  -1    1.86    0.41
   8   3  -1    2.62    0.56
  -8  -3   1    1.47    0.29
  -8  -3   1    1.56    0.41
   7   3  -1    0.25    0.33
   7   3  -1   -0.24    0.30
  -7  -3   1    0.22    0.35
  -7  -3   1   -0.10    0.24
   6   3  -1    0.04    0.25
   6   3  -1    0.19    0.27
  -6  -3   1   -0.12    0.27
  -6  -3   1    0.24    0.23
  -6  -3   1    0.33    0.20
   5   3  -1    1.84    0.34
   5   3  -1    1.48    0.23
  -5  -3   1    1.44    0.35
  -5  -3   1    1.79    0.35
   4   3  -1    0.04    0.16
   4   3  -1    0.07    0.17
   4   3  -1   -0.02    0.19
  -4  -3   1    0.07    0.17
  -4  -3   1   -0.04    0.16
  -4  -3   1    0.02    0.16
  -4  -3   1    0.11    0.20
   3   3  -1    9.52    0.45
   3   3  -1    9.60    0.34
  -3  -3   1    9.57    0.35
  -3  -3   1    9.83    0.35
  -3  -3   1    9.99    0.34
   2   3  -1    1.40    0.34
   2   3  -1    1.00    0.24
  -2  -3   1    0.95    0.17
   1   3  -1   36.72    0.77
  -1  -3   1   37.27    0.78
   0   3  -1   41.94    0.88
   0  -3   1   42.43    0.87
  -1   3  -1   47.36    0.98
   1  -3   1   47.44    0.98
  -2   3  -1    8.72    0.41
  -2   3  -1    8.48    0.41
   2  -3   1    9.57    0.41
  -3   3  -1    0.88    0.22
  -3   3  -1    1.95    0.36
   3  -3   1    1.16    0.22
  -4   3  -1   -0.10    0.19
  -4   3  -1    0.05    0.19
   4  -3   1   -0.07    0.18
  -5   3  -1    0.28    0.22
  -5   3  -1    0.06    0.18
   5  -3   1   -0.14    0.19
  -6   3  -1    0.79    0.28
  -6   3  -1    1.15    0.27
   6  -3   1    0.73    0.25
   6  -3   1    1.18    0.25
  -7   3  -1    0.97    0.33
  -7   3  -1    0.24    0.31
   7  -3   1    0.27    0.28
   7  -3   1    0.44    0.30
  -8   3  -1   -0.24    0.35
  -8   3  -1   -0.26    0.40
   8  -3   1    0.73    0.29
   8  -3   1    0.38    0.56
   8  -3   1    0.28    0.35
  -9   3  -1    0.53    0.46
  -9   3  -1    0.25    0.50
   9  -3   1    1.06    0.46
   9  -3   1    0.82    0.66
   9  -3   1    0.27    0.53
 -10   3  -1    0.01    0.64
 -10   3  -1   -0.41    0.60
  10  -3   1    1.19    0.59
  10  -3   1    0.08    0.82
  10  -3   1    0.33    0.66
  11   2  -1    0.61    0.74
  10   2  -1   -0.08    0.54
   9   2  -1   -0.32    0.44
   8   2  -1    0.39    0.36
   8   2  -1    0.20    0.38
  -8  -2   1    0.32    0.26
   7   2  -1    0.83    0.29
   7   2  -1    0.59    0.32
  -7  -2   1    0.61    0.31
  -7  -2   1    0.80    0.24
   6   2  -1    4.96    0.46
   6   2  -1    4.37    0.43
  -6  -2   1    4.89    0.48
  -6  -2   1    4.98    0.39
   5   2  -1    6.67    0.43
   5   2  -1    6.74    0.40
  -5  -2   1    5.58    0.43
  -5  -2   1    6.44    0.39
  -5  -2   1    6.95    0.39
   4   2  -1   25.55    0.58
   4   2  -1   25.89    0.61
   4   2  -1   27.37    0.65
   4   2  -1   26.47    0.70
  -4  -2   1   26.17    0.69
  -4  -2   1   25.85    0.61
  -4  -2   1   25.95    0.66
   3   2  -1    3.04    0.28
   3   2  -1    2.67    0.34
   3   2  -1    3.13    0.26
  -3  -2   1    3.11    0.33
  -3  -2   1    2.49    0.22
  -3  -2   1    3.08    0.26
  -3  -2   1    2.92    0.27
   2   2  -1    0.11    0.11
   2   2  -1    0.07    0.12
   2   2  -1   -0.04    0.17
  -2  -2   1    0.04    0.13
  -2  -2   1    0.01    0.12
  -2  -2   1    0.02    0.12
   1   2  -1    0.23    0.13
  -1  -2   1    0.18    0.13
   0   2  -1    6.75    0.31
   0  -2   1    6.81    0.29
  -1   2  -1    0.90    0.16
   1  -2   1    0.85    0.16
  -2   2  -1    1.18    0.28
  -2   2  -1    0.73    0.17
   2  -2   1    0.68    0.17
  -3   2  -1    0.63    0.18
  -3   2  -1    0.84    0.19
   3  -2   1    0.66    0.18
  -4   2  -1    8.01    0.42
  -4   2  -1    9.02    0.44
   4  -2   1    8.34    0.42
  -5   2  -1   16.49    0.55
  -5   2  -1   15.70    0.54
   5  -2   1   16.37    0.55
   5  -2   1   16.60    0.57
  -6   2  -1   16.81    0.60
  -6   2  -1   16.23    0.58
   6  -2   1   16.61    0.61
   6  -2   1   16.42    0.58
  -7   2  -1    4.36    0.54
  -7   2  -1    4.44    0.55
   7  -2   1    4.69    0.50
   7  -2   1    4.01    0.52
   7  -2   1    5.57    0.72
  -8   2  -1    0.70    0.33
  -8   2  -1    0.39    0.36
   8  -2   1    0.32    0.39
   8  -2   1    0.38    0.47
   8  -2   1    0.73    0.33
   8  -2   1    0.37    0.30
  -9   2  -1   -0.40    0.42
  -9   2  -1    0.19    0.45
   9  -2   1    0.08    0.40
   9  -2   1    0.28    0.34
   9  -2   1   -0.03    0.59
   9  -2   1   -0.04    0.52
 -10   2  -1   -0.33    0.48
 -10   2  -1    0.19    0.57
  10  -2   1    1.58    0.62
  10  -2   1    0.21    0.51
  10  -2   1    0.73    0.71
 -11   2  -1   -0.26    0.71
 -11   2  -1    0.65    0.63
  11  -2   1    0.10    0.65
  11  -2   1    0.93    0.89
  11   1  -1    1.84    0.71
  10   1  -1    2.84    0.58
  10   1  -1    2.29    0.60
   9   1  -1    1.37    0.45
   9   1  -1    1.68    0.45
   8   1  -1    1.98    0.36
   8   1  -1    1.67    0.39
  -8  -1   1    2.59    0.47
   7   1  -1    2.57    0.56
   7   1  -1    2.35    0.51
  -7  -1   1    2.00    0.40
   6   1  -1    3.12    0.36
   6   1  -1    2.72    0.38
   6   1  -1    3.57    0.44
   6   1  -1    3.14    0.45
  -6  -1   1    3.04    0.37
  -6  -1   1    3.69    0.39
  -6  -1   1    3.10    0.44
  -6  -1   1    3.37    0.37
   5   1  -1    2.76    0.39
   5   1  -1    3.35    0.41
   5   1  -1    3.49    0.34
  -5  -1   1    2.85    0.33
  -5  -1   1    2.74    0.36
  -5  -1   1    3.39    0.32
  -5  -1   1    2.57    0.37
   4   1  -1   22.72    0.65
   4   1  -1   22.95    0.55
   4   1  -1   23.92    0.56
   4   1  -1   24.26    0.62
   4   1  -1   24.69    0.66
  -4  -1   1   23.30    0.55
  -4  -1   1   21.71    0.64
  -4  -1   1   22.54    0.64
  -4  -1   1   23.57    0.56
  -4  -1   1   23.95    0.61
   3   1  -1    9.74    0.37
   3   1  -1    9.89    0.32
   3   1  -1   10.62    0.35
   3   1  -1    9.60    0.38
   3   1  -1    9.37    0.33
  -3  -1   1    9.36    0.36
  -3  -1   1   10.18    0.37
  -3  -1   1    8.75    0.33
  -3  -1   1    9.50    0.31
   2   1  -1   61.38    1.09
   2   1  -1   57.02    1.10
   2   1  -1   56.95    1.10
   2   1  -1   56.79    1.09
   2   1  -1   62.37    1.26
  -2  -1   1   58.48    1.10
  -2  -1   1   59.19    1.09
  -2  -1   1   58.19    1.27
  -2  -1   1   58.35    1.10
   1   1  -1   54.44    0.98
   1   1  -1   50.40    0.98
  -1  -1   1   53.57    0.98
  -1  -1   1   53.79    0.98
   0   1  -1   18.95    0.41
   0  -1   1   19.34    0.40
  -1   1  -1   87.88    1.60
   1  -1   1   88.41    1.60
  -2   1  -1   27.44    0.59
  -2   1  -1   26.86    0.59
   2  -1   1   27.07    0.59
  -3   1  -1   -0.14    0.15
  -3   1  -1   -0.24    0.16
   3  -1   1    0.52    0.19
   3  -1   1   -0.12    0.15
  -4   1  -1    4.80    0.34
  -4   1  -1    4.99    0.33
   4  -1   1    5.44    0.35
   4  -1   1    4.61    0.41
  -5   1  -1    3.46    0.35
  -5   1  -1    2.98    0.36
   5  -1   1    3.41    0.35
   5  -1   1    3.02    0.49
   5  -1   1    3.34    0.42
  -6   1  -1    1.02    0.22
  -6   1  -1    0.87    0.23
   6  -1   1    1.64    0.27
   6  -1   1    2.03    0.49
   6  -1   1    1.18    0.22
   6  -1   1    1.90    0.50
  -7   1  -1   -0.64    0.25
  -7   1  -1    0.07    0.25
   7  -1   1    0.50    0.31
   7  -1   1    0.83    0.27
   7  -1   1    0.23    0.26
   7  -1   1    0.13    0.36
  -8   1  -1   -0.31    0.29
  -8   1  -1   -0.69    0.33
   8  -1   1    0.19    0.25
   8  -1   1    0.11    0.42
   8  -1   1    0.03    0.39
   8  -1   1   -0.28    0.29
  -9   1  -1   -0.07    0.34
  -9   1  -1   -0.06    0.40
   9  -1   1   -0.26    0.44
   9  -1   1   -0.23    0.52
   9  -1   1    0.34    0.32
  10  -1   1   -0.31    0.44
  10  -1   1    0.69    0.56
  10  -1   1   -0.19    0.63
  11  -1   1    0.94    0.74
  11   0  -1    0.82    0.62
  11   0  -1   -0.09    0.71
  10   0  -1   -0.07    0.50
  10   0  -1   -0.13    0.58
   9   0  -1    0.59    0.46
   9   0  -1    0.11    0.39
   9   0  -1    0.11    0.35
  -9   0   1    0.14    0.34
  -9   0   1    0.46    0.37
   8   0  -1    1.67    0.39
   8   0  -1    1.48    0.35
   8   0  -1    1.37    0.32
   8   0  -1    1.50    0.32
  -8   0   1    1.44    0.33
  -8   0   1    2.01    0.51
   7   0  -1    2.74    0.45
   7   0  -1    2.73    0.57
   7   0  -1    3.30    0.45
   7   0  -1    2.52    0.48
  -7   0   1    2.90    0.44
  -7   0   1    3.14    0.45
   6   0  -1    9.69    0.45
   6   0  -1   10.25    0.44
   6   0  -1   10.02    0.57
   6   0  -1   10.23    0.52
  -6   0   1   10.52    0.45
  -6   0   1   10.78    0.47
   5   0  -1    4.55    0.34
   5   0  -1    3.96    0.42
   5   0  -1    3.92    0.34
   5   0  -1    4.27    0.41
  -5   0   1    4.14    0.34
  -5   0   1    4.50    0.36
   4   0  -1    6.20    0.33
   4   0  -1    6.25    0.40
   4   0  -1    5.94    0.36
   4   0  -1    5.32    0.33
  -4   0   1    6.13    0.33
  -4   0   1    5.82    0.33
  -4   0   1    5.48    0.35
   3   0  -1   19.76    0.50
   3   0  -1   20.86    0.50
   3   0  -1   20.52    0.58
  -3   0   1   21.36    0.50
  -3   0   1   22.54    0.55
   2   0  -1  157.86    2.88
   2   0  -1  175.86    3.32
   2   0  -1  152.48    2.88
  -2   0   1  172.84    3.32
  -2   0   1  159.49    2.88
  -2   0   1  152.50    2.88
   1   0  -1   26.88    0.54
   1   0  -1   27.90    0.54
   1   0  -1   25.50    0.59
  -1   0   1   27.95    0.54
  -1   0   1   26.55    0.54
  -1   0   1   29.61    0.59
  -1   0  -1    6.14    0.23
  -1   0  -1    7.80    0.25
   1   0   1    8.30    0.23
  -2   0  -1    1.60    0.27
  -2   0  -1    2.09    0.20
   2   0   1    1.88    0.19
   2   0   1    1.97    0.24
   2   0   1    2.05    0.29
   2   0   1    1.97    0.31
   2   0   1    1.76    0.34
  -3   0  -1   -0.01    0.13
  -3   0  -1    0.07    0.12
   3   0   1    0.26    0.19
   3   0   1    0.30    0.20
   3   0   1    0.32    0.19
   3   0   1    0.25    0.18
  -4   0  -1    3.32    0.28
   4   0   1    4.23    0.40
   4   0   1    3.24    0.43
   4   0   1    3.49    0.39
   4   0   1    2.92    0.27
  -5   0  -1    7.62    0.34
   5   0   1    7.79    0.45
   5   0   1    7.67    0.51
   5   0   1    7.20    0.47
  -6   0  -1   -0.10    0.18
   6   0   1   -0.36    0.19
   6   0   1    0.16    0.27
   6   0   1    0.20    0.22
   6   0   1   -0.21    0.22
   7   0   1    3.07    0.58
   7   0   1    2.51    0.45
   7   0   1    2.87    0.53
   8   0   1    9.28    0.75
   8   0   1    8.13    0.59
   8   0   1    9.09    0.74
   9   0   1    3.09    0.85
   9   0   1    2.18    0.36
  10   0   1   -0.67    0.40
  10   0   1    0.33    0.55
  11   0   1   -0.82    0.72
  11   0   1   -0.22    0.50
  11  -1  -1    1.35    0.80
  11  -1  -1    0.67    0.63
 -11   1   1   -0.55    0.64
  10  -1  -1    1.08    0.48
  10  -1  -1    0.44    0.65
  10  -1  -1    0.76    0.47
 -10   1   1    0.72    0.45
 -10   1   1   -0.06    0.53
   9  -1  -1    0.75    0.38
   9  -1  -1    1.32    0.38
   9  -1  -1    0.44    0.47
   9  -1  -1    0.27    0.39
  -9   1   1    0.85    0.42
  -9   1   1    1.03    0.39
   8  -1  -1    0.78    0.31
   8  -1  -1    0.25    0.31
   8  -1  -1    0.81    0.34
   8  -1  -1    1.11    0.39
  -8   1   1    0.96    0.33
  -8   1   1    0.92    0.32
   7  -1  -1    9.43    0.70
   7  -1  -1   10.68    0.56
   7  -1  -1   12.02    0.57
   7  -1  -1   11.60    0.59
  -7   1   1   10.51    0.55
  -7   1   1   11.17    0.57
   6  -1  -1    2.84    0.49
   6  -1  -1    2.55    0.39
   6  -1  -1    2.48    0.41
   6  -1  -1    3.29    0.47
  -6   1   1    2.89    0.38
  -6   1   1    3.35    0.40
   5  -1  -1    0.48    0.24
   5  -1  -1    0.49    0.19
   5  -1  -1    0.40    0.18
  -5   1   1    0.35    0.19
  -5   1   1    0.46    0.19
   4  -1  -1   -0.08    0.20
   4  -1  -1    0.02    0.18
   4  -1  -1    0.05    0.17
  -4   1   1    0.00    0.17
  -4   1   1    0.04    0.18
   3  -1  -1    1.60    0.29
   3  -1  -1    1.16    0.29
  -3   1   1    1.71    0.28
  -3   1   1    1.63    0.31
   2  -1  -1    1.10    0.27
   2  -1  -1    1.45    0.26
  -2   1   1    1.12    0.24
  -2   1   1    1.09    0.28
   1  -1  -1    7.21    0.28
   1  -1  -1    7.63    0.27
  -1   1   1    7.85    0.27
  -1   1   1    7.09    0.29
   0  -1  -1    8.67    0.22
  -1  -1  -1   51.10    0.91
   1   1   1   49.75    0.91
  -2  -1  -1   13.70    0.42
  -2  -1  -1   13.05    0.44
  -2  -1  -1   14.00    0.38
  -2  -1  -1   13.89    0.37
   2   1   1   13.64    0.38
   2   1   1   13.82    0.43
   2   1   1   14.93    0.41
  -3  -1  -1    5.88    0.34
  -3  -1  -1    6.03    0.31
  -3  -1  -1    5.56    0.38
   3   1   1    6.17    0.34
   3   1   1    5.64    0.30
   3   1   1    5.60    0.36
  -4  -1  -1    0.77    0.18
  -4  -1  -1    0.99    0.22
   4   1   1    0.69    0.21
   4   1   1    0.84    0.23
   4   1   1    0.63    0.19
  -5  -1  -1   -0.05    0.23
   5   1   1    0.17    0.18
   5   1   1   -0.19    0.21
   5   1   1    0.01    0.21
   6   1   1    0.94    0.23
   6   1   1    1.57    0.31
   6   1   1    1.43    0.25
   7   1   1    0.07    0.28
   7   1   1    0.27    0.25
   7   1   1   -0.16    0.23
  -8  -1  -1   -0.71    0.24
   8   1   1   -0.55    0.36
   8   1   1   -0.26    0.28
   9   1   1    0.68    0.47
   9   1   1    1.06    0.36
  10   1   1    0.65    0.41
  10   1   1    0.18    0.51
  11   1   1   -0.06    0.69
  11   1   1   -0.25    0.57
  10  -2  -1   -0.45    0.49
  10  -2  -1    0.25    0.64
 -10   2   1    0.17    0.52
 -10   2   1   -0.41    0.54
   9  -2  -1    0.18    0.51
   9  -2  -1    0.23    0.36
   9  -2  -1    0.13    0.41
  -9   2   1   -0.28    0.44
  -9   2   1   -0.46    0.40
   8  -2  -1    2.73    0.81
   8  -2  -1    2.09    0.38
   8  -2  -1    1.89    0.37
   8  -2  -1    2.20    0.56
  -8   2   1    2.08    0.37
  -8   2   1    1.97    0.37
   7  -2  -1    0.28    0.30
   7  -2  -1    0.48    0.27
  -7   2   1    0.07    0.28
  -7   2   1    0.10    0.29
   6  -2  -1    0.10    0.30
   6  -2  -1    0.21    0.24
   6  -2  -1    0.07    0.22
  -6   2   1    0.11    0.22
  -6   2   1    0.30    0.22
   5  -2  -1   21.38    0.62
   5  -2  -1   22.13    0.61
  -5   2   1   23.03    0.62
  -5   2   1   21.62    0.62
   4  -2  -1   48.68    1.03
   4  -2  -1   48.44    1.04
  -4   2   1   49.30    1.04
  -4   2   1   49.08    1.04
   3  -2  -1   15.09    0.48
   3  -2  -1   15.34    0.48
  -3   2   1   14.63    0.48
  -3   2   1   14.87    0.48
   2  -2  -1    1.27    0.29
   2  -2  -1    1.04    0.18
  -2   2   1    1.03    0.18
  -2   2   1    1.12    0.29
   1  -2  -1   11.74    0.39
   1  -2  -1   11.38    0.38
  -1   2   1   11.35    0.37
  -1   2   1   12.17    0.39
   0  -2  -1    3.20    0.24
   0  -2  -1    2.80    0.27
   0   2   1    2.86    0.27
   0   2   1    2.68    0.25
  -1  -2  -1    6.14    0.24
   1   2   1    6.45    0.25
   1   2   1    6.48    0.25
  -2  -2  -1    0.70    0.15
   2   2   1    0.76    0.18
  -3  -2  -1   -0.05    0.16
  -3  -2  -1   -0.08    0.15
  -3  -2  -1    0.06    0.15
   3   2   1    0.08    0.18
  -4  -2  -1    0.21    0.21
  -4  -2  -1    0.21    0.18
  -4  -2  -1   -0.12    0.18
  -4  -2  -1    0.05    0.15
   4   2   1   -0.17    0.19
   4   2   1    0.01    0.18
  -5  -2  -1    0.10    0.18
  -5  -2  -1    0.26    0.21
  -5  -2  -1   -0.08    0.24
   5   2   1    0.10    0.19
   5   2   1   -0.01    0.20
  -6  -2  -1    6.56    0.49
  -6  -2  -1    7.42    0.43
   6   2   1    7.39    0.45
   6   2   1    6.79    0.42
   6   2   1    7.55    0.51
  -7  -2  -1    9.38    0.61
  -7  -2  -1    9.67    0.49
   7   2   1    9.14    0.53
   7   2   1    9.89    0.63
   7   2   1    9.56    0.54
  -8  -2  -1    6.51    0.48
   8   2   1    5.75    0.60
   8   2   1    7.25    0.73
   8   2   1    5.85    0.54
   9   2   1    0.49    0.40
  10   2   1    0.32    0.48
  11   2   1    1.47    0.65
  10  -3  -1    1.80    0.70
  10  -3  -1    2.28    0.62
 -10   3   1    1.84    0.65
 -10   3   1    2.44    0.60
   9  -3  -1    5.19    0.99
   9  -3  -1    5.39    1.13
   9  -3  -1    4.69    0.87
  -9   3   1    5.72    0.85
  -9   3   1    4.14    0.84
   8  -3  -1    4.64    0.83
   8  -3  -1    5.24    0.57
   8  -3  -1    6.17    0.72
  -8   3   1    3.42    0.73
  -8   3   1    3.82    0.71
   7  -3  -1   -0.15    0.42
   7  -3  -1    0.53    0.30
   7  -3  -1   -0.19    0.33
  -7   3   1   -0.10    0.31
  -7   3   1   -0.44    0.29
   6  -3  -1    4.35    0.46
   6  -3  -1    3.62    0.47
  -6   3   1    3.77    0.48
  -6   3   1    4.21    0.47
   5  -3  -1    3.45    0.39
   5  -3  -1    3.45    0.38
  -5   3   1    3.37    0.39
  -5   3   1    3.35    0.39
   4  -3  -1    1.60    0.36
   4  -3  -1    1.64    0.33
  -4   3   1    1.78    0.34
  -4   3   1    2.30    0.37
   3  -3  -1   10.92    0.46
   3  -3  -1   10.56    0.46
  -3   3   1   10.15    0.45
  -3   3   1    9.94    0.46
   2  -3  -1    1.98    0.35
   2  -3  -1    2.32    0.33
  -2   3   1    2.21    0.32
  -2   3   1    2.01    0.35
   1  -3  -1    0.92    0.19
  -1   3   1    1.21    0.31
  -1   3   1    1.12    0.29
   0  -3  -1    4.99    0.32
   0   3   1    5.10    0.32
   0   3   1    4.97    0.32
  -1  -3  -1   12.03    0.37
   1   3   1   11.69    0.36
  -2  -3  -1   14.82    0.39
   2   3   1   15.07    0.48
   2   3   1   15.16    0.38
  -3  -3  -1    1.51    0.30
  -3  -3  -1    2.16    0.28
   3   3   1    1.43    0.35
  -4  -3  -1    0.95    0.21
  -4  -3  -1    1.48    0.32
  -4  -3  -1    0.88    0.20
   4   3   1    0.98    0.21
  -5  -3  -1    2.97    0.43
  -5  -3  -1    2.95    0.38
  -5  -3  -1    3.96    0.37
  -5  -3  -1    3.55    0.37
   5   3   1    3.45    0.34
  -6  -3  -1    8.60    0.51
  -6  -3  -1    8.25    0.57
  -6  -3  -1    8.58    0.45
   6   3   1    8.38    0.48
   6   3   1    8.68    0.46
  -7  -3  -1    2.36    0.42
  -7  -3  -1    2.28    0.58
  -7  -3  -1    2.48    0.53
   7   3   1    2.49    0.43
   7   3   1    2.77    0.52
  -8  -3  -1    1.24    0.30
  -8  -3  -1    0.75    0.40
   8   3   1    0.99    0.35
   8   3   1    0.49    0.40
  -9  -3  -1    0.54    0.47
   9   3   1   -0.34    0.43
   9   3   1   -0.31    0.38
  10   3   1    0.60    0.52
  10   3   1    0.51    0.54
  11   3   1   -0.65    0.65
  10  -4  -1    0.61    0.68
  10  -4  -1    0.63    0.87
 -10   4   1    0.10    0.65
 -10   4   1    0.67    0.77
   9  -4  -1    0.77    0.67
   9  -4  -1   -0.64    0.51
  -9   4   1   -0.77    0.53
  -9   4   1    0.20    0.56
   8  -4  -1   -0.59    0.58
   8  -4  -1    0.54    0.40
  -8   4   1   -0.45    0.42
  -8   4   1   -0.02    0.40
   7  -4  -1    0.27    0.31
  -7   4   1    0.01    0.32
  -7   4   1    0.09    0.32
   6  -4  -1    2.29    0.46
  -6   4   1    1.49    0.28
  -6   4   1    2.89    0.50
   5  -4  -1   13.12    0.53
  -5   4   1   13.06    0.54
  -5   4   1   13.20    0.55
   4  -4  -1    7.33    0.42
  -4   4   1    7.38    0.42
  -4   4   1    7.00    0.43
   3  -4  -1    5.28    0.39
  -3   4   1    4.71    0.39
  -3   4   1    5.04    0.38
   2  -4  -1    6.00    0.40
  -2   4   1    5.96    0.41
  -2   4   1    6.29    0.41
   1  -4  -1   58.49    1.20
  -1   4   1   58.37    1.19
  -1   4   1   59.16    1.20
   0  -4  -1   15.28    0.49
   0   4   1   15.15    0.48
   0   4   1   15.86    0.49
  -1  -4  -1   17.67    0.50
   1   4   1   17.89    0.50
  -2  -4  -1   18.84    0.49
   2   4   1   19.00    0.50
   3   4   1   10.45    0.47
  -4  -4  -1    3.95    0.34
   4   4   1    3.90    0.41
  -5  -4  -1    3.56    0.43
  -5  -4  -1    3.21    0.37
  -5  -4  -1    3.11    0.38
   5   4   1    3.15    0.41
  -6  -4  -1    0.41    0.24
  -6  -4  -1    0.77    0.29
  -6  -4  -1    1.01    0.22
  -6  -4  -1    0.70    0.25
   6   4   1    1.44    0.38
  -7  -4  -1    0.27    0.25
  -7  -4  -1    0.06    0.36
  -7  -4  -1   -0.05    0.31
   7   4   1    0.11    0.32
  -8  -4  -1    0.65    0.45
  -8  -4  -1    0.29    0.37
  -8  -4  -1   -0.09    0.25
   8   4   1    0.06    0.40
  -9  -4  -1    1.52    0.53
   9   4   1    1.89    0.49
 -10  -4  -1    1.81    0.62
  10   4   1    2.51    0.69
  11   4   1    0.86    0.58
   9  -5  -1    0.49    0.60
   9  -5  -1   -0.04    0.84
  -9   5   1    0.27    0.61
  -9   5   1    0.40    0.57
   8  -5  -1    3.01    0.78
  -8   5   1    1.74    0.49
  -8   5   1    1.45    0.51
   7  -5  -1    1.66    0.37
  -7   5   1    1.19    0.38
  -7   5   1    1.36    0.40
   6  -5  -1    7.02    0.55
  -6   5   1    6.72    0.59
  -6   5   1    8.47    0.57
   5  -5  -1    0.46    0.23
  -5   5   1    0.65    0.23
  -5   5   1    0.51    0.26
   4  -5  -1    0.99    0.23
  -4   5   1    0.88    0.22
  -4   5   1    0.92    0.23
   3  -5  -1    3.84    0.37
  -3   5   1    3.62    0.36
  -3   5   1    3.55    0.40
   2  -5  -1   -0.06    0.19
  -2   5   1    0.00    0.19
  -2   5   1    0.06    0.20
   1  -5  -1    5.02    0.40
  -1   5   1    4.88    0.39
  -1   5   1    5.56    0.40
   0  -5  -1   15.64    0.53
   0   5   1   16.03    0.52
   0   5   1   15.93    0.52
  -1  -5  -1    2.77    0.35
   1   5   1    2.60    0.35
   1   5   1    2.63    0.34
  -2  -5  -1    4.79    0.35
   2   5   1    4.17    0.35
  -3  -5  -1    8.01    0.38
   3   5   1    7.82    0.45
   3   5   1    7.63    0.36
  -4  -5  -1   18.22    0.53
   4   5   1   18.29    0.60
  -5  -5  -1    7.49    0.44
   5   5   1    7.96    0.47
  -6  -5  -1    2.86    0.54
  -6  -5  -1    2.16    0.30
   6   5   1    2.55    0.44
   6   5   1    2.84    0.46
  -7  -5  -1    0.19    0.39
  -7  -5  -1   -0.20    0.32
  -7  -5  -1   -0.24    0.28
   7   5   1    0.25    0.36
  -8  -5  -1    0.00    0.40
  -8  -5  -1   -0.18    0.29
  -8  -5  -1    0.20    0.48
   8   5   1   -0.01    0.40
  -9  -5  -1    0.66    0.49
  -9  -5  -1    0.14    0.59
   9   5   1    0.13    0.52
 -10  -5  -1    0.00    0.68
  10   5   1   -0.15    0.53
   9  -6  -1    0.40    0.63
  -9   6   1    0.12    0.70
  -9   6   1   -0.68    0.63
   8  -6  -1   -0.07    0.49
  -8   6   1    0.11    0.53
  -8   6   1    0.15    0.52
   7  -6  -1   -0.44    0.35
  -7   6   1    0.13    0.37
  -7   6   1    0.26    0.40
   6  -6  -1    0.45    0.28
  -6   6   1    0.84    0.28
  -6   6   1    1.01    0.34
   5  -6  -1   -0.25    0.22
  -5   6   1    0.00    0.24
  -5   6   1    0.20    0.26
   4  -6  -1    1.24    0.27
  -4   6   1    1.56    0.28
  -4   6   1    1.46    0.25
   3  -6  -1   15.05    0.56
  -3   6   1   15.26    0.59
  -3   6   1   14.15    0.55
   2  -6  -1   33.09    0.83
  -2   6   1   32.68    0.84
  -2   6   1   33.90    0.85
   1  -6  -1   35.99    0.86
  -1   6   1   36.00    0.86
  -1   6   1   35.62    0.86
   0  -6  -1    2.43    0.37
   0   6   1    3.09    0.36
   0   6   1    2.39    0.36
  -1  -6  -1    3.48    0.39
   1   6   1    3.18    0.36
   1   6   1    3.04    0.37
  -2  -6  -1    3.42    0.38
   2   6   1    2.89    0.38
  -3  -6  -1    1.79    0.35
   3   6   1    0.85    0.19
   3   6   1    1.19    0.23
  -4  -6  -1    0.59    0.23
  -4  -6  -1    1.02    0.22
   4   6   1    0.95    0.21
   4   6   1    1.10    0.23
  -5  -6  -1    0.37    0.25
   5   6   1    0.33    0.24
  -6  -6  -1    0.79    0.33
  -6  -6  -1    0.72    0.31
   6   6   1    0.61    0.27
  -7  -6  -1    0.51    0.37
   7   6   1   -0.51    0.37
   7   6   1   -0.22    0.27
  -8  -6  -1    0.15    0.49
  -8  -6  -1    0.07    0.44
   8   6   1    1.04    0.45
  -9  -6  -1    1.69    0.55
  -9  -6  -1    0.92    0.65
   9   6   1    0.47    0.52
 -10  -6  -1    0.78    0.77
  10   6   1    0.62    0.58
   8  -7  -1    1.69    0.57
  -8   7   1    1.86    0.60
  -8   7   1    0.67    0.58
   7  -7  -1    0.42    0.41
  -7   7   1    1.65    0.46
  -7   7   1    3.13    0.78
   6  -7  -1   -0.11    0.29
  -6   7   1    0.44    0.31
  -6   7   1   -0.05    0.33
   5  -7  -1    0.45    0.25
  -5   7   1    0.39    0.27
  -5   7   1   -0.10    0.25
   4  -7  -1   -0.25    0.23
  -4   7   1    0.11    0.25
  -4   7   1   -0.16    0.21
   3  -7  -1    1.10    0.24
  -3   7   1    0.95    0.25
  -3   7   1    0.97    0.25
   2  -7  -1    3.57    0.42
  -2   7   1    4.37    0.44
  -2   7   1    3.88    0.43
   1  -7  -1   -0.02    0.21
  -1   7   1    0.18    0.22
  -1   7   1   -0.12    0.17
   0  -7  -1    2.82    0.40
   0   7   1    3.30    0.41
   0   7   1    3.04    0.38
  -1  -7  -1    0.91    0.25
   1   7   1    1.02    0.24
   1   7   1    1.17    0.22
  -2  -7  -1    3.31    0.45
   2   7   1    3.00    0.44
   2   7   1    3.41    0.43
  -3  -7  -1    4.30    0.48
   3   7   1    2.78    0.42
   3   7   1    2.93    0.41
  -4  -7  -1    2.95    0.46
  -4  -7  -1    2.24    0.42
   4   7   1    2.00    0.41
   4   7   1    1.91    0.43
  -5  -7  -1    0.34    0.27
   5   7   1    0.09    0.25
   5   7   1    0.51    0.26
  -6  -7  -1    2.24    0.56
   6   7   1    2.52    0.52
  -7  -7  -1    2.16    0.41
  -7  -7  -1    3.33    0.80
   7   7   1    3.27    0.55
  -8  -7  -1    1.27    0.51
  -9  -7  -1   -0.87    0.64
  -9  -7  -1   -0.59    0.61
   9   7   1   -0.22    0.54
 -10  -7  -1    0.10    0.76
 -10  -7  -1   -0.31    0.86
   7  -8  -1   -1.11    0.42
  -7   8   1    0.84    0.48
  -7   8   1   -0.16    0.49
  -4   8   1    5.74    0.50
   3  -8  -1    0.82    0.24
  -3   8   1    0.63    0.25
  -3   8   1    1.14    0.27
   2  -8  -1    3.88    0.44
  -2   8   1    2.88    0.44
  -2   8   1    2.29    0.45
   1  -8  -1    0.43    0.23
  -1   8   1    0.12    0.21
  -1   8   1    0.22    0.25
   0  -8  -1   13.01    0.57
   0   8   1   12.37    0.55
   0   8   1   10.76    0.56
  -1  -8  -1    8.50    0.56
   1   8   1    9.20    0.57
   1   8   1    8.99    0.55
  -2  -8  -1    2.10    0.53
   2   8   1    3.22    0.52
   2   8   1    3.51    0.53
  -3  -8  -1    0.45    0.34
   3   8   1   -0.07    0.29
   3   8   1    0.32    0.29
  -4  -8  -1    0.51    0.33
   4   8   1    0.27    0.31
   4   8   1    0.04    0.30
   4   8   1   -0.18    0.27
  -5  -8  -1    0.11    0.31
  -5  -8  -1    0.52    0.34
   5   8   1    0.30    0.28
   5   8   1   -0.07    0.30
  -6  -8  -1    2.11    0.38
   6   8   1    1.61    0.32
  -7  -8  -1    0.85    0.44
  -7  -8  -1    0.48    0.52
  -8  -8  -1    0.96    0.57
   8   8   1    0.59    0.55
  -9  -8  -1   -0.23    0.75
  -9  -8  -1   -0.69    0.73
   9   8   1   -0.31    0.53
   2  -9  -1    0.03    0.26
  -2   9   1   -0.10    0.26
  -2   9   1    0.20    0.27
   1  -9  -1   -0.05    0.25
  -1   9   1    0.24    0.30
  -1   9   1   -0.35    0.25
   0  -9  -1   -0.30    0.26
   0   9   1    0.14    0.30
   0   9   1   -0.48    0.26
  -1  -9  -1   -0.25    0.31
   1   9   1   -0.23    0.30
   1   9   1    0.37    0.33
  -2  -9  -1    0.07    0.35
   2   9   1    0.55    0.34
   2   9   1    0.18    0.34
  -3  -9  -1   -0.38    0.38
   3   9   1    0.44    0.39
   3   9   1    0.15    0.36
  -4  -9  -1    0.89    0.40
   4   9   1    1.04    0.30
   4   9   1    0.96    0.37
   4   9   1    1.03    0.40
  -5  -9  -1    2.35    0.46
   5   9   1    1.60    0.33
   5   9   1    1.73    0.43
   5   9   1    1.31    0.38
  -8  -9  -1    0.89    0.70
   1 -10  -1    5.90    0.58
  -1  10   1    6.16    0.61
  -1  10   1    7.17    0.66
   0 -10  -1    4.54    0.63
   0  10   1    6.40    0.65
   0  10   1    5.08    0.68
  -1 -10  -1    1.48    0.42
   1  10   1    1.63    0.42
   1  10   1    1.66    0.44
  -2 -10  -1    0.91    0.44
   2  10   1    0.14    0.43
   2  10   1    0.55    0.43
  -3 -10  -1    0.72    0.45
   3  10   1    0.17    0.44
   3  10   1    0.15    0.43
  -4 -10  -1    0.30    0.49
   4  10   1    0.12    0.45
   4  10   1    1.11    0.50
  -5 -10  -1    0.39    0.53
   5  10   1    0.64    0.53
   5  10   1   -0.37    0.44
  -6 -10  -1   -0.40    0.53
   6  10   1    0.37    0.57
   6  10   1   -0.04    0.47
   1 -11  -1    0.68    0.40
  -1  11   1    0.98    0.44
   0 -11  -1    0.17    0.42
   0  11   1   -0.63    0.43
   0  11   1    0.95    0.50
  -1 -11  -1    0.42    0.49
   1  11   1    0.59    0.51
   1  11   1   -0.13    0.51
  -2 -11  -1    0.08    0.50
   2  11   1   -0.23    0.53
   2  11   1    0.33    0.51
  -3 -11  -1    2.15    0.58
   3  11   1    1.74    0.57
   3  11   1    1.90    0.56
  -4 -11  -1    5.47    1.03
   4  11   1    4.05    0.97
   4  11   1    4.52    1.11
  -5 -11  -1    1.70    0.64
   5  11   1    0.35    0.59
   5  11   1    1.93    0.69
   2  11  -2    0.03    0.59
   2  11  -2    0.79    0.66
  -2 -11   2    0.49    0.66
   1  11  -2    0.07    0.56
   1  11  -2    0.04    0.56
  -1 -11   2   -0.37    0.59
   0  11  -2    0.55    0.50
   0  11  -2   -0.59    0.54
   0 -11   2   -1.14    0.52
   5  10  -2    0.29    0.57
  -5 -10   2    0.33    0.61
  -5 -10   2    0.47    0.59
   4  10  -2    0.84    0.55
  -4 -10   2    0.75    0.54
   3  10  -2    1.68    0.53
  -3 -10   2    2.37    0.56
   2  10  -2    0.20    0.45
  -2 -10   2    0.19    0.52
   1  10  -2    6.04    0.81
   1  10  -2    5.36    0.87
  -1 -10   2    5.51    0.86
   0  10  -2    9.20    0.77
   0  10  -2   10.36    0.78
   0 -10   2   10.06    0.81
   4 -10   2    0.07    0.57
   7   9  -2    0.02    0.64
  -7  -9   2    0.88    0.65
  -7  -9   2   -0.26    0.63
  -7  -9   2    0.21    0.57
   6   9  -2    2.60    0.57
  -6  -9   2    2.05    0.56
  -6  -9   2    2.75    0.58
   5   9  -2    3.53    0.82
  -5  -9   2    3.91    0.82
  -5  -9   2    4.59    0.85
   4   9  -2    2.03    0.45
  -4  -9   2    2.10    0.47
   3   9  -2    0.01    0.40
  -3  -9   2    0.24    0.41
   2   9  -2    0.83    0.38
  -2  -9   2    0.74    0.38
   1   9  -2    2.60    0.67
  -1  -9   2    4.23    0.64
   0   9  -2    0.78    0.31
   0   9  -2    1.17    0.30
   0  -9   2    1.51    0.36
  -1   9  -2    0.41    0.31
  -1   9  -2    0.06    0.30
   5  -9   2    2.13    0.56
   8   8  -2    1.17    0.61
  -8  -8   2   -0.45    0.60
   7   8  -2    0.80    0.53
  -7  -8   2    0.57    0.46
  -7  -8   2    0.75    0.51
  -7  -8   2    1.27    0.53
   6   8  -2   -0.07    0.44
  -6  -8   2    0.10    0.42
  -6  -8   2    0.27    0.46
   5   8  -2   -0.03    0.36
   5   8  -2    0.28    0.34
  -5  -8   2    0.14    0.39
  -5  -8   2    0.10    0.38
   4   8  -2    1.19    0.37
   4   8  -2    0.54    0.28
  -4  -8   2    0.94    0.39
   3   8  -2   -0.25    0.25
   3   8  -2    0.15    0.34
  -3  -8   2   -0.04    0.35
   2   8  -2    0.99    0.32
  -2  -8   2    0.63    0.33
   1   8  -2    1.73    0.31
  -1  -8   2    2.01    0.49
   0   8  -2    3.43    0.48
   0  -8   2    4.11    0.46
  -1   8  -2    0.96    0.27
  -1   8  -2    1.09    0.26
   1  -8   2    0.48    0.30
  -2   8  -2    2.49    0.46
  -2   8  -2    2.19    0.45
   2  -8   2    1.33    0.28
  -3   8  -2    2.18    0.50
  -3   8  -2    1.69    0.32
   3  -8   2    1.35    0.30
   6  -8   2    0.15    0.53
  -7   8  -2   -0.50    0.55
  -7   8  -2   -0.28    0.51
   7  -8   2    0.00    0.51
   7  -8   2   -0.25    0.62
   9   7  -2   -0.78    0.51
  -9  -7   2   -0.09    0.58
  -9  -7   2   -0.42    0.77
   8   7  -2    1.32    0.65
  -8  -7   2    1.61    0.51
   7   7  -2    3.04    0.75
  -7  -7   2    2.04    0.45
  -7  -7   2    1.46    0.40
   6   7  -2    3.95    0.54
   6   7  -2    3.13    0.68
  -6  -7   2    3.18    0.71
  -6  -7   2    4.09    0.62
   5   7  -2    1.14    0.36
   5   7  -2    1.21    0.27
  -5  -7   2    1.42    0.35
  -5  -7   2    0.98    0.35
   4   7  -2    1.57    0.29
   4   7  -2    2.33    0.52
  -4  -7   2    1.62    0.34
   3   7  -2    8.34    0.55
   3   7  -2    8.16    0.50
  -3  -7   2    9.51    0.57
   2   7  -2    4.44    0.47
  -2  -7   2    3.36    0.50
   1   7  -2    0.54    0.26
  -1  -7   2    0.49    0.25
   0   7  -2    0.14    0.22
   0  -7   2   -0.02    0.21
  -1   7  -2    0.12    0.22
   1  -7   2    0.42    0.22
  -2   7  -2    0.12    0.25
  -2   7  -2    0.07    0.21
   2  -7   2    0.22    0.25
  -3   7  -2    0.14    0.27
  -3   7  -2    1.73    0.42
   3  -7   2    0.03    0.26
  -4   7  -2    0.25    0.25
  -4   7  -2    0.50    0.27
   4  -7   2   -0.11    0.23
  -5   7  -2    0.68    0.28
  -5   7  -2   -0.17    0.27
   5  -7   2    0.39    0.27
  -6   7  -2   -0.74    0.36
  -6   7  -2   -0.37    0.35
   6  -7   2   -0.05    0.34
   6  -7   2    0.06    0.44
  -7   7  -2    2.07    0.48
  -7   7  -2    1.75    0.54
   7  -7   2    1.74    0.46
   7  -7   2    1.82    0.55
  -8   7  -2    2.13    0.67
  -8   7  -2    2.76    0.63
   8  -7   2    1.40    0.67
   8  -7   2    1.80    0.56
  -9  -6   2    1.65    0.70
   8   6  -2    2.25    0.55
  -8  -6   2    3.44    0.77
   7   6  -2    0.91    0.50
   7   6  -2    0.65    0.33
  -7  -6   2    0.39    0.38
   6   6  -2    0.28    0.34
   6   6  -2   -0.02    0.29
  -6  -6   2    0.23    0.29
  -6  -6   2    0.52    0.32
  -6  -6   2    0.64    0.35
   5   6  -2    2.59    0.51
   5   6  -2    2.64    0.45
  -5  -6   2    2.69    0.52
  -5  -6   2    3.03    0.48
   4   6  -2    0.37    0.23
   4   6  -2    0.22    0.24
  -4  -6   2   -0.12    0.26
  -4  -6   2    0.03    0.26
   3   6  -2    2.25    0.40
   3   6  -2    1.70    0.39
  -3  -6   2    2.06    0.40
   2   6  -2    4.69    0.41
  -2  -6   2    4.83    0.40
   1   6  -2    1.54    0.37
  -1  -6   2    1.23    0.22
   0   6  -2    0.55    0.20
   0  -6   2    1.01    0.22
  -1   6  -2   10.10    0.48
   1  -6   2   10.18    0.47
  -2   6  -2   21.20    0.67
   2  -6   2   21.44    0.68
  -3   6  -2   21.27    0.67
  -3   6  -2   22.03    0.69
   3  -6   2   22.30    0.71
  -4   6  -2   18.62    0.67
  -4   6  -2   19.20    0.67
   4  -6   2   19.28    0.68
  -5   6  -2   -0.05    0.27
  -5   6  -2   -0.32    0.25
   5  -6   2    0.09    0.25
  -6   6  -2   -0.01    0.33
  -6   6  -2   -0.02    0.33
   6  -6   2   -0.41    0.30
   6  -6   2    0.29    0.37
  -7   6  -2    0.79    0.43
  -7   6  -2    0.68    0.42
   7  -6   2    0.87    0.46
   7  -6   2    0.08    0.38
  -8   6  -2    0.02    0.52
  -8   6  -2   -0.58    0.55
   8  -6   2    0.36    0.54
   8  -6   2   -0.13    0.49
  -9   6  -2    1.14    0.71
  -9   6  -2   -0.44    0.71
   9  -6   2    0.37    0.65
  10   5  -2    0.64    0.52
 -10  -5   2    0.54    0.69
   9   5  -2    0.20    0.58
  -9  -5   2    0.07    0.60
   8   5  -2   -0.36    0.46
  -8  -5   2    0.35    0.48
   7   5  -2    0.22    0.42
  -7  -5   2    0.33    0.32
   6   5  -2    0.79    0.39
   6   5  -2    0.23    0.30
   6   5  -2    0.14    0.26
  -6  -5   2    0.35    0.26
  -6  -5   2    0.11    0.26
   5   5  -2    9.05    0.51
   5   5  -2    8.88    0.50
  -5  -5   2    9.52    0.48
  -5  -5   2    9.64    0.53
  -5  -5   2    7.80    0.53
   4   5  -2   36.60    0.85
   4   5  -2   36.69    0.89
  -4  -5   2   36.30    0.85
  -4  -5   2   36.42    0.85
   3   5  -2   21.73    0.64
   3   5  -2   21.90    0.60
  -3  -5   2   21.74    0.61
   2   5  -2    2.18    0.33
  -2  -5   2    2.48    0.33
   1   5  -2    9.92    0.44
  -1  -5   2   10.18    0.44
   0   5  -2    3.94    0.36
   0  -5   2    4.09    0.36
  -1   5  -2    8.32    0.43
   1  -5   2    7.53    0.42
  -2   5  -2    0.29    0.22
   2  -5   2    1.45    0.35
  -3   5  -2    0.76    0.22
  -3   5  -2    0.97    0.21
   3  -5   2    1.77    0.40
  -4   5  -2   -0.11    0.20
  -4   5  -2   -0.23    0.21
   4  -5   2    0.32    0.22
  -5   5  -2    2.61    0.45
  -5   5  -2    2.99    0.46
   5  -5   2    2.42    0.44
  -6   5  -2    3.49    0.58
  -6   5  -2    4.26    0.56
   6  -5   2    4.43    0.58
   6  -5   2    3.64    0.55
  -7   5  -2    4.36    0.72
  -7   5  -2    3.51    0.71
   7  -5   2    3.05    0.44
   7  -5   2    5.59    0.67
  -8   5  -2    2.41    0.52
  -8   5  -2    1.59    0.53
   8  -5   2    3.47    0.77
   8  -5   2    1.92    0.48
  -9   5  -2    1.49    0.60
  -9   5  -2   -0.22    0.61
   9  -5   2   -0.34    0.56
   9  -5   2    0.60    0.50
   9   4  -2    0.72    0.52
   9   4  -2    0.99    0.52
  -9  -4   2    0.71    0.51
   8   4  -2   -0.05    0.44
   8   4  -2    0.05    0.42
  -8  -4   2   -0.58    0.44
  -8  -4   2   -0.47    0.34
   7   4  -2    0.69    0.39
   7   4  -2    0.83    0.33
  -7  -4   2    0.79    0.29
  -7  -4   2    0.62    0.38
   6   4  -2    1.85    0.45
  -6  -4   2    1.30    0.29
  -6  -4   2    2.25    0.45
  -6  -4   2    1.83    0.30
   5   4  -2    0.34    0.23
   5   4  -2    0.31    0.22
  -5  -4   2    0.31    0.22
  -5  -4   2    0.23    0.20
  -5  -4   2    0.45    0.20
   4   4  -2   -0.05    0.19
   4   4  -2    0.06    0.19
  -4  -4   2    0.32    0.17
  -4  -4   2    0.32    0.20
   3   4  -2    0.11    0.20
   3   4  -2   -0.05    0.17
  -3  -4   2    0.15    0.17
  -3  -4   2    0.11    0.17
   2   4  -2    1.75    0.31
  -2  -4   2    1.86    0.32
   1   4  -2   16.89    0.51
  -1  -4   2   16.80    0.51
   0   4  -2   43.31    0.94
   0  -4   2   43.05    0.95
  -1   4  -2   14.76    0.51
   1  -4   2   14.26    0.51
  -2   4  -2    4.29    0.39
   2  -4   2    4.74    0.38
  -3   4  -2    1.22    0.21
  -3   4  -2    1.58    0.35
   3  -4   2    1.03    0.22
  -4   4  -2    3.66    0.37
  -4   4  -2    3.74    0.39
   4  -4   2    4.11    0.39
  -5   4  -2    3.74    0.44
  -5   4  -2    2.96    0.44
   5  -4   2    3.18    0.41
   5  -4   2    3.37    0.45
  -6   4  -2    0.71    0.30
  -6   4  -2    0.83    0.30
   6  -4   2    0.71    0.29
   6  -4   2    0.86    0.28
  -7   4  -2   -0.05    0.35
  -7   4  -2   -0.21    0.35
   7  -4   2    0.06    0.29
   7  -4   2    0.06    0.34
  -8   4  -2    0.36    0.44
  -8   4  -2    0.45    0.41
   8  -4   2   -0.58    0.40
   8  -4   2    0.55    0.32
  -9   4  -2   -0.02    0.55
  -9   4  -2    0.72    0.53
   9  -4   2    0.62    0.51
   9  -4   2    0.50    0.81
   9  -4   2    0.71    0.58
 -10   4  -2    0.09    0.67
 -10   4  -2    0.02    0.72
  10  -4   2    0.96    0.63
  10  -4   2   -0.52    0.83
  10  -4   2    1.37    0.99
  10   3  -2    0.31    0.64
   9   3  -2   -0.31    0.49
   9   3  -2    0.09    0.49
  -9  -3   2    0.15    0.45
   8   3  -2    0.70    0.44
   8   3  -2    0.73    0.40
  -8  -3   2    0.43    0.28
  -8  -3   2    0.44    0.39
   7   3  -2    2.47    0.58
   7   3  -2    3.28    0.51
  -7  -3   2    2.02    0.60
  -7  -3   2    3.64    0.45
   6   3  -2    3.86    0.43
   6   3  -2    3.38    0.47
   6   3  -2    4.26    0.44
  -6  -3   2    4.76    0.44
  -6  -3   2    3.53    0.35
  -6  -3   2    3.98    0.52
  -6  -3   2    4.84    0.41
   5   3  -2   11.68    0.48
   5   3  -2   11.36    0.47
   5   3  -2   11.61    0.47
  -5  -3   2   11.73    0.47
  -5  -3   2   11.69    0.48
  -5  -3   2   11.49    0.48
  -5  -3   2   10.66    0.40
   4   3  -2    2.33    0.31
   4   3  -2    1.66    0.37
   4   3  -2    2.48    0.33
  -4  -3   2    1.88    0.35
  -4  -3   2    2.08    0.28
  -4  -3   2    2.12    0.32
  -4  -3   2    2.00    0.30
   3   3  -2   -0.16    0.16
   3   3  -2   -0.06    0.21
  -3  -3   2   -0.06    0.17
  -3  -3   2   -0.01    0.15
   2   3  -2   15.65    0.44
   2   3  -2   14.49    0.49
  -2  -3   2   15.04    0.44
   1   3  -2   42.05    0.88
  -1  -3   2   42.21    0.88
   0   3  -2   21.81    0.56
   0  -3   2   22.13    0.56
  -1   3  -2    0.89    0.19
   1  -3   2    0.66    0.18
  -2   3  -2    6.06    0.39
   2  -3   2    5.71    0.38
  -3   3  -2    0.67    0.20
  -3   3  -2    0.87    0.20
   3  -3   2    0.98    0.22
  -4   3  -2    0.25    0.19
  -4   3  -2   -0.10    0.20
   4  -3   2    0.15    0.19
  -5   3  -2    5.38    0.43
  -5   3  -2    4.81    0.42
   5  -3   2    4.68    0.41
   5  -3   2    4.50    0.43
  -6   3  -2    4.69    0.49
  -6   3  -2    4.63    0.49
   6  -3   2    4.20    0.46
   6  -3   2    4.63    0.47
  -7   3  -2    0.08    0.30
  -7   3  -2   -0.11    0.31
   7  -3   2   -0.12    0.30
   7  -3   2    0.44    0.28
  -8   3  -2    0.37    0.39
  -8   3  -2    0.74    0.39
   8  -3   2    0.17    0.38
   8  -3   2    0.12    0.57
   8  -3   2    0.69    0.30
   8  -3   2    0.64    0.35
  -9   3  -2    4.25    0.84
  -9   3  -2    3.56    0.88
   9  -3   2    3.29    0.95
   9  -3   2    3.56    0.76
   9  -3   2    4.88    0.82
 -10   3  -2    2.22    0.62
 -10   3  -2    2.02    0.65
  10  -3   2    2.99    0.71
  10  -3   2    2.26    0.59
  10  -3   2    2.31    0.86
  10   2  -2   -0.08    0.60
   9   2  -2    0.52    0.48
   8   2  -2    3.44    0.69
  -8  -2   2    3.33    0.50
   7   2  -2    4.76    0.52
   7   2  -2    5.05    0.59
  -7  -2   2    5.50    0.47
  -7  -2   2    4.95    0.52
   6   2  -2    4.32    0.44
   6   2  -2    4.07    0.47
  -6  -2   2    4.06    0.36
  -6  -2   2    4.53    0.43
  -6  -2   2    4.56    0.48
  -6  -2   2    4.07    0.39
   5   2  -2    0.12    0.21
   5   2  -2    0.25    0.23
   5   2  -2    0.22    0.17
   5   2  -2    0.11    0.19
  -5  -2   2    0.21    0.22
  -5  -2   2   -0.03    0.20
  -5  -2   2    0.09    0.20
  -5  -2   2    0.07    0.16
   4   2  -2    5.00    0.36
   4   2  -2    4.69    0.35
   4   2  -2    4.99    0.33
   4   2  -2    4.81    0.31
  -4  -2   2    4.92    0.36
  -4  -2   2    5.06    0.38
  -4  -2   2    4.90    0.31
  -4  -2   2    4.08    0.31
   3   2  -2    0.19    0.15
   3   2  -2    0.21    0.20
   3   2  -2    0.22    0.16
  -3  -2   2    0.06    0.12
  -3  -2   2    0.19    0.19
  -3  -2   2    0.05    0.13
  -3  -2   2    0.12    0.17
   2   2  -2   21.24    0.50
   2   2  -2   21.18    0.55
  -2  -2   2   22.15    0.51
  -2  -2   2   21.30    0.50
   1   2  -2    2.56    0.25
  -1  -2   2    2.40    0.26
   0   2  -2    1.06    0.26
   0  -2   2    0.77    0.16
  -1   2  -2    0.77    0.17
   1  -2   2    0.64    0.16
   1  -2   2    0.75    0.14
  -2   2  -2    0.89    0.18
   2  -2   2    0.90    0.18
   2  -2   2    0.57    0.17
  -3   2  -2    1.81    0.31
   3  -2   2    1.49    0.34
   3  -2   2    1.40    0.21
  -4   2  -2   18.68    0.55
  -4   2  -2   18.90    0.56
   4  -2   2   18.82    0.59
   4  -2   2   19.05    0.56
  -5   2  -2   33.19    0.80
  -5   2  -2   32.91    0.80
   5  -2   2   33.60    0.80
   5  -2   2   33.39    0.83
  -6   2  -2    0.58    0.24
  -6   2  -2    0.02    0.23
   6  -2   2    0.83    0.24
   6  -2   2    0.49    0.25
  -7   2  -2    0.52    0.29
  -7   2  -2    0.22    0.29
   7  -2   2    0.90    0.44
   7  -2   2    0.07    0.28
   7  -2   2    0.64    0.26
   7  -2   2    0.83    0.29
  -8   2  -2    0.92    0.37
  -8   2  -2    1.61    0.35
   8  -2   2    1.90    0.54
   8  -2   2    2.00    0.49
   8  -2   2    0.89    0.35
   8  -2   2    1.39    0.44
  -9   2  -2   -0.52    0.42
  -9   2  -2    0.34    0.39
   9  -2   2   -0.12    0.45
   9  -2   2    0.23    0.41
   9  -2   2    0.24    0.61
   9  -2   2    0.14    0.33
 -10   2  -2   -0.27    0.52
 -10   2  -2   -0.11    0.55
  10  -2   2    0.07    0.51
  10  -2   2    0.47    0.71
  10  -2   2    0.32    0.61
 -11   2  -2    0.05    0.71
 -11   2  -2   -0.07    0.61
  11  -2   2    0.56    0.65
  11  -2   2    0.67    0.82
  11  -2   2    0.58    0.92
  11   1  -2    0.74    0.75
  10   1  -2    0.30    0.55
  10   1  -2    0.33    0.57
   9   1  -2    0.17    0.44
   9   1  -2   -0.46    0.45
  -9  -1   2   -0.19    0.37
  -9  -1   2    0.41    0.34
   8   1  -2    0.54    0.32
   8   1  -2   -0.10    0.35
   8   1  -2   -0.46    0.28
   8   1  -2    0.00    0.36
  -8  -1   2    0.55    0.27
  -8  -1   2    0.75    0.35
   7   1  -2    0.01    0.25
   7   1  -2   -0.03    0.26
   7   1  -2   -0.05    0.28
   7   1  -2    1.04    0.31
  -7  -1   2    0.35    0.28
  -7  -1   2   -0.02    0.24
   6   1  -2    0.58    0.21
   6   1  -2    0.87    0.25
   6   1  -2    0.87    0.21
   6   1  -2    0.52    0.24
  -6  -1   2    0.47    0.21
  -6  -1   2    0.59    0.24
  -6  -1   2    0.70    0.21
   5   1  -2    0.67    0.20
   5   1  -2    0.63    0.22
   5   1  -2    0.61    0.18
   5   1  -2    0.63    0.19
   5   1  -2    0.60    0.24
  -5  -1   2    0.54    0.18
  -5  -1   2    0.35    0.20
  -5  -1   2    0.55    0.19
   4   1  -2   11.04    0.40
   4   1  -2   11.21    0.43
   4   1  -2   11.68    0.43
   4   1  -2   12.22    0.44
  -4  -1   2   11.07    0.44
  -4  -1   2   11.63    0.46
  -4  -1   2   11.19    0.40
   3   1  -2   69.43    1.56
   3   1  -2   72.76    1.36
   3   1  -2   76.67    1.55
   3   1  -2   71.48    1.37
  -3  -1   2   70.15    1.35
  -3  -1   2   72.45    1.36
  -3  -1   2   70.74    1.37
   2   1  -2   60.03    1.22
   2   1  -2   56.76    1.10
   2   1  -2   58.09    1.09
   2   1  -2   56.42    1.08
  -2  -1   2   57.24    1.10
  -2  -1   2   55.37    1.08
  -2  -1   2   57.57    1.09
   1   1  -2   34.16    0.69
   1   1  -2   32.72    0.68
  -1  -1   2   35.14    0.68
  -1  -1   2   34.20    0.69
   0   1  -2   61.25    1.14
   0  -1   2   61.17    1.14
  -1   1  -2   18.20    0.44
  -1   1  -2   18.21    0.42
   1  -1   2   17.85    0.44
   1  -1   2   17.35    0.41
  -2   1  -2    5.91    0.29
   2  -1   2    5.91    0.28
   2  -1   2    6.01    0.33
  -3   1  -2   -0.03    0.15
   3  -1   2   -0.10    0.15
   3  -1   2    0.16    0.19
  -4   1  -2    0.14    0.17
  -4   1  -2    0.05    0.18
   4  -1   2    0.12    0.17
   4  -1   2    0.03    0.20
  -5   1  -2    0.48    0.19
  -5   1  -2    0.27    0.18
   5  -1   2    0.61    0.19
   5  -1   2    1.07    0.31
   5  -1   2    0.81    0.23
   5  -1   2    0.70    0.22
  -6   1  -2    1.57    0.40
  -6   1  -2    1.34    0.22
   6  -1   2    1.69    0.38
   6  -1   2    2.91    0.54
   6  -1   2    2.88    0.49
   6  -1   2    2.95    0.43
  -7   1  -2    7.30    0.48
  -7   1  -2    6.74    0.53
   7  -1   2    6.72    0.51
   7  -1   2    7.25    0.69
   7  -1   2    6.99    0.49
   7  -1   2    6.29    0.61
  -8   1  -2    6.44    0.62
  -8   1  -2    7.13    0.57
   8  -1   2    7.81    0.73
   8  -1   2    6.75    0.56
   8  -1   2    5.23    0.56
   8  -1   2    5.85    0.81
   9  -1   2    4.55    0.69
   9  -1   2    4.16    0.61
   9  -1   2    4.20    0.94
   9  -1   2    3.27    0.84
  10  -1   2    0.94    0.55
  10  -1   2    1.40    0.65
  11  -1   2    0.54    0.82
  10   0  -2    0.16    0.59
  10   0  -2   -0.05    0.54
  10   0  -2    1.35    0.52
 -10   0   2    0.46    0.45
 -10   0   2    0.63    0.49
 -10   0   2    0.94    0.52
   9   0  -2    6.06    0.79
   9   0  -2    2.73    0.70
   9   0  -2    4.79    0.89
   9   0  -2    4.90    0.73
  -9   0   2    4.03    0.71
  -9   0   2    4.59    0.60
  -9   0   2    4.70    0.72
   8   0  -2    7.59    0.68
   8   0  -2    6.10    0.60
   8   0  -2    7.49    0.62
   8   0  -2    6.91    0.77
  -8   0   2    6.70    0.58
  -8   0   2    7.16    0.52
  -8   0   2    6.76    0.64
   7   0  -2    0.54    0.31
   7   0  -2    0.47    0.31
   7   0  -2    0.40    0.26
   7   0  -2    0.02    0.25
  -7   0   2    0.34    0.26
  -7   0   2    0.38    0.30
   6   0  -2    0.66    0.26
   6   0  -2    0.35    0.22
   6   0  -2    0.71    0.26
   6   0  -2    0.80    0.22
  -6   0   2    0.58    0.21
  -6   0   2    0.53    0.22
   5   0  -2    7.56    0.46
   5   0  -2    7.96    0.40
   5   0  -2    8.52    0.40
  -5   0   2    8.23    0.40
  -5   0   2    8.17    0.43
   4   0  -2   11.36    0.47
   4   0  -2   11.35    0.44
   4   0  -2   12.70    0.44
  -4   0   2   12.17    0.43
  -4   0   2   11.67    0.45
  -4   0   2   11.40    0.44
   3   0  -2   11.25    0.40
   3   0  -2   11.38    0.40
  -3   0   2   11.08    0.40
  -3   0   2   11.36    0.39
  -3   0   2   11.58    0.37
   2   0  -2   -0.02    0.15
   2   0  -2    0.07    0.15
  -2   0   2    0.02    0.14
  -2   0   2    0.00    0.15
  -2   0   2   -0.11    0.11
   1   0  -2    0.23    0.13
   1   0  -2    0.07    0.13
  -1   0   2    0.05    0.11
  -1   0   2    0.23    0.14
  -1   0   2    0.11    0.12
   0   0  -2   11.72    0.30
   0   0  -2   11.76    0.30
   0   0  -2   12.13    0.29
   0   0   2   12.35    0.29
   0   0   2   12.22    0.30
   0   0   2   11.82    0.30
  -1   0  -2   38.15    0.89
  -1   0  -2   39.46    0.75
  -1   0  -2   39.60    0.73
  -1   0  -2   40.04    0.85
   1   0   2   37.36    0.89
   1   0   2   40.36    0.86
   1   0   2   39.43    0.73
  -2   0  -2    8.59    0.31
  -2   0  -2    8.60    0.33
  -2   0  -2    8.37    0.26
   2   0   2    7.82    0.38
   2   0   2    8.47    0.33
   2   0   2    8.77    0.35
   2   0   2    7.89    0.26
  -3   0  -2    4.45    0.22
  -3   0  -2    4.32    0.34
   3   0   2    4.28    0.38
   3   0   2    4.84    0.35
   3   0   2    4.26    0.25
   3   0   2    4.17    0.43
   3   0   2    4.95    0.32
   4   0   2    0.10    0.21
   4   0   2   -0.02    0.20
   4   0   2    0.46    0.21
   4   0   2    0.09    0.25
   5   0   2    1.88    0.27
   5   0   2    2.21    0.48
   5   0   2    2.20    0.44
   6   0   2    5.21    0.49
   6   0   2    4.55    0.45
   6   0   2    4.28    0.54
   7   0   2    6.69    0.59
   7   0   2    6.05    0.49
   7   0   2    6.57    0.63
   8   0   2    3.13    0.73
   8   0   2    3.56    0.64
   8   0   2    3.18    0.48
   9   0   2    0.72    0.46
   9   0   2    1.34    0.52
   9   0   2    0.44    0.31
  10   0   2    1.82    0.55
  10   0   2    1.48    0.40
  11   0   2   -0.83    0.69
  10  -1  -2    0.90    0.50
  10  -1  -2    0.04    0.53
  10  -1  -2    1.18    0.65
  10  -1  -2    0.16    0.52
 -10   1   2    0.86    0.50
 -10   1   2    1.11    0.56
   9  -1  -2    0.10    0.41
   9  -1  -2    0.56    0.39
   9  -1  -2    0.92    0.43
   9  -1  -2    0.24    0.47
  -9   1   2    0.27    0.42
  -9   1   2    0.22    0.39
   8  -1  -2    3.69    0.60
   8  -1  -2    3.58    0.62
   8  -1  -2    3.71    0.76
   8  -1  -2    4.11    0.61
  -8   1   2    3.50    0.60
  -8   1   2    3.75    0.62
   7  -1  -2    0.40    0.31
   7  -1  -2    0.68    0.28
   7  -1  -2    0.92    0.27
   7  -1  -2    0.59    0.29
  -7   1   2    0.72    0.28
  -7   1   2    0.80    0.28
   6  -1  -2    2.73    0.42
   6  -1  -2    3.01    0.51
   6  -1  -2    2.37    0.40
  -6   1   2    3.43    0.44
  -6   1   2    3.00    0.40
   5  -1  -2   13.53    0.49
   5  -1  -2   13.57    0.49
  -5   1   2   13.58    0.50
  -5   1   2   13.00    0.48
   4  -1  -2   22.09    0.59
   4  -1  -2   21.65    0.58
  -4   1   2   21.94    0.59
  -4   1   2   22.34    0.59
  -4   1   2   22.46    0.69
   3  -1  -2   12.88    0.43
   3  -1  -2   12.50    0.43
  -3   1   2   13.31    0.44
  -3   1   2   13.22    0.42
   2  -1  -2    1.60    0.28
   2  -1  -2    1.80    0.27
  -2   1   2    1.68    0.27
  -2   1   2    1.23    0.29
   1  -1  -2   14.96    0.40
   1  -1  -2   15.26    0.41
  -1   1   2   15.06    0.40
  -1   1   2   14.94    0.42
   0  -1  -2   55.20    1.04
   0  -1  -2   56.69    1.03
   0   1   2   55.12    1.04
   0   1   2   56.07    1.03
  -1  -1  -2   68.48    1.51
  -1  -1  -2   71.56    1.26
  -1  -1  -2   70.83    1.24
   1   1   2   69.16    1.24
   1   1   2   71.87    1.26
  -2  -1  -2   11.78    0.36
  -2  -1  -2   12.11    0.46
  -2  -1  -2   11.51    0.40
   2   1   2   12.34    0.46
   2   1   2   12.27    0.39
   2   1   2   11.98    0.43
  -3  -1  -2    0.64    0.20
  -3  -1  -2    0.56    0.17
  -3  -1  -2    0.81    0.16
   3   1   2    0.30    0.16
   3   1   2    0.57    0.21
   3   1   2    0.39    0.19
   3   1   2    0.55    0.17
  -4  -1  -2    0.05    0.16
  -4  -1  -2    0.02    0.20
  -4  -1  -2    0.13    0.18
   4   1   2   -0.14    0.19
   4   1   2    0.12    0.23
   4   1   2    0.02    0.19
   4   1   2   -0.20    0.20
  -5  -1  -2    4.43    0.44
   5   1   2    4.59    0.40
   5   1   2    5.31    0.48
   5   1   2    4.81    0.44
   5   1   2    4.24    0.37
   6   1   2    6.59    0.53
   6   1   2    6.96    0.45
   6   1   2    6.38    0.41
   6   1   2    6.89    0.50
   7   1   2    5.90    0.56
   7   1   2    6.27    0.48
   7   1   2    5.90    0.43
   8   1   2   -0.37    0.26
   8   1   2   -0.55    0.33
  -9  -1  -2    0.10    0.31
   9   1   2    0.03    0.31
   9   1   2   -0.15    0.43
  10   1   2    1.68    0.60
  10   1   2    3.01    0.71
  11   1   2    1.23    0.51
  11   1   2    1.51    0.71
  10  -2  -2    1.44    0.52
  10  -2  -2    0.53    0.66
  10  -2  -2    0.86    0.59
  10  -2  -2    1.41    0.55
 -10   2   2    0.51    0.54
 -10   2   2    0.06    0.57
   9  -2  -2    0.33    0.41
   9  -2  -2    0.17    0.40
   9  -2  -2    0.07    0.45
   9  -2  -2    0.11    0.53
  -9   2   2    0.23    0.45
  -9   2   2    0.37    0.44
   8  -2  -2   -0.20    0.33
   8  -2  -2    0.07    0.38
   8  -2  -2   -0.08    0.44
   8  -2  -2    0.14    0.30
  -8   2   2    0.11    0.34
  -8   2   2    0.54    0.36
   7  -2  -2    7.32    0.59
   7  -2  -2    7.04    0.56
  -7   2   2    6.83    0.57
  -7   2   2    6.80    0.57
   6  -2  -2    8.37    0.50
   6  -2  -2    8.16    0.51
  -6   2   2    9.33    0.50
  -6   2   2    8.49    0.50
   5  -2  -2   14.71    0.52
   5  -2  -2   15.89    0.53
  -5   2   2   14.80    0.53
  -5   2   2   14.95    0.53
   4  -2  -2    6.51    0.39
   4  -2  -2    6.63    0.40
  -4   2   2    6.57    0.40
  -4   2   2    6.94    0.41
   3  -2  -2   -0.07    0.18
   3  -2  -2   -0.05    0.18
  -3   2   2    0.14    0.18
  -3   2   2    0.18    0.19
   2  -2  -2    0.30    0.16
   2  -2  -2    0.25    0.17
  -2   2   2    0.37    0.16
  -2   2   2    0.33    0.18
   1  -2  -2    1.32    0.28
   1  -2  -2    1.48    0.18
  -1   2   2    1.73    0.31
  -1   2   2    1.46    0.27
   0  -2  -2    0.10    0.14
   0  -2  -2   -0.05    0.14
   0   2   2    0.10    0.14
   0   2   2    0.20    0.15
  -1  -2  -2   11.72    0.31
  -1  -2  -2   11.80    0.32
   1   2   2   12.10    0.31
   1   2   2   11.76    0.32
  -2  -2  -2   95.72    1.72
   2   2   2   96.37    1.72
  -3  -2  -2    1.03    0.16
  -3  -2  -2    0.83    0.20
  -3  -2  -2    1.35    0.27
  -3  -2  -2    0.86    0.16
   3   2   2    1.03    0.27
  -4  -2  -2   10.77    0.44
  -4  -2  -2   10.32    0.48
  -4  -2  -2   11.32    0.41
  -4  -2  -2   11.29    0.41
   4   2   2   11.23    0.44
   4   2   2   11.07    0.42
  -5  -2  -2   30.78    0.85
  -5  -2  -2   30.99    0.87
  -5  -2  -2   30.98    0.73
  -5  -2  -2   31.26    0.73
   5   2   2   32.19    0.76
   5   2   2   29.51    0.83
  -6  -2  -2   10.85    0.56
  -6  -2  -2   11.12    0.47
  -6  -2  -2   10.62    0.52
   6   2   2   11.10    0.48
   6   2   2   12.36    0.57
   6   2   2   11.35    0.50
  -7  -2  -2    1.67    0.39
  -7  -2  -2    2.54    0.53
   7   2   2    2.25    0.46
   7   2   2    1.47    0.38
   7   2   2    1.66    0.30
  -8  -2  -2   -0.11    0.26
   8   2   2   -0.17    0.34
   8   2   2    0.47    0.31
   8   2   2    0.16    0.34
  -9  -2  -2    0.15    0.29
   9   2   2    0.08    0.36
   9   2   2    0.23    0.36
   9   2   2    0.30    0.44
  10   2   2   -0.21    0.43
  11   2   2    0.41    0.59
  10  -3  -2    0.97    0.59
  10  -3  -2    0.86    0.76
 -10   3   2    0.27    0.64
 -10   3   2    1.07    0.61
   9  -3  -2   -0.17    0.61
   9  -3  -2   -0.35    0.49
   9  -3  -2    0.20    0.48
  -9   3   2   -0.45    0.49
  -9   3   2   -0.15    0.45
   8  -3  -2   -0.08    0.37
   8  -3  -2   -0.35    0.39
  -8   3   2   -0.44    0.38
  -8   3   2   -0.19    0.37
   7  -3  -2    0.14    0.32
   7  -3  -2    0.04    0.32
  -7   3   2   -0.65    0.29
  -7   3   2    0.33    0.32
   6  -3  -2    4.03    0.48
   6  -3  -2    3.39    0.46
  -6   3   2    4.08    0.48
  -6   3   2    3.32    0.48
   5  -3  -2    5.00    0.40
   5  -3  -2    5.26    0.40
  -5   3   2    5.16    0.41
  -5   3   2    5.55    0.41
   4  -3  -2    0.13    0.19
   4  -3  -2    0.24    0.19
  -4   3   2    0.04    0.19
  -4   3   2   -0.11    0.17
   3  -3  -2   65.82    1.33
   3  -3  -2   65.10    1.33
  -3   3   2   66.22    1.33
  -3   3   2   64.84    1.33
   2  -3  -2   51.81    1.07
   2  -3  -2   52.63    1.08
  -2   3   2   51.69    1.08
  -2   3   2   51.42    1.07
   1  -3  -2   28.55    0.67
   1  -3  -2   28.05    0.67
  -1   3   2   28.55    0.66
  -1   3   2   28.15    0.66
   0  -3  -2    8.28    0.35
   0  -3  -2    7.92    0.37
   0   3   2    7.85    0.36
   0   3   2    8.29    0.34
  -1  -3  -2    3.03    0.26
   1   3   2    3.09    0.26
   1   3   2    2.93    0.27
   2   3   2    9.73    0.40
  -3  -3  -2    0.65    0.18
   3   3   2    0.29    0.19
  -4  -3  -2    4.62    0.39
  -4  -3  -2    4.41    0.33
  -4  -3  -2    4.41    0.34
   4   3   2    4.47    0.39
  -5  -3  -2   -0.10    0.18
  -5  -3  -2   -0.31    0.17
  -5  -3  -2    0.00    0.23
  -5  -3  -2   -0.12    0.17
   5   3   2    0.06    0.20
  -6  -3  -2    0.90    0.20
  -6  -3  -2    0.65    0.28
  -6  -3  -2    0.53    0.23
  -6  -3  -2    0.83    0.23
   6   3   2    0.85    0.24
  -7  -3  -2    0.04    0.28
  -7  -3  -2   -0.08    0.32
  -7  -3  -2    0.03    0.22
   7   3   2    0.34    0.28
   7   3   2   -0.34    0.26
  -8  -3  -2    0.76    0.27
  -8  -3  -2    0.90    0.40
   8   3   2    0.82    0.32
   8   3   2    0.69    0.37
  -9  -3  -2    2.07    0.35
  -9  -3  -2    2.80    0.78
   9   3   2    1.70    0.46
   9   3   2    0.99    0.41
  10   3   2    0.69    0.49
  10   3   2    0.74    0.52
  10  -4  -2    0.50    0.71
 -10   4   2    0.36    0.66
 -10   4   2   -0.19    0.71
   9  -4  -2    1.00    0.53
  -9   4   2    0.05    0.55
  -9   4   2    0.41    0.49
   8  -4  -2    4.87    0.93
   8  -4  -2    6.76    0.81
  -8   4   2    4.58    0.82
  -8   4   2    4.52    0.78
   7  -4  -2    8.05    0.69
   7  -4  -2    9.48    0.67
  -7   4   2    7.47    0.66
  -7   4   2    9.62    0.67
   6  -4  -2    2.81    0.52
   6  -4  -2    2.60    0.47
  -6   4   2    3.12    0.48
  -6   4   2    3.05    0.51
   5  -4  -2    0.92    0.23
   5  -4  -2    0.80    0.24
  -5   4   2    0.67    0.23
  -5   4   2    0.72    0.23
   4  -4  -2    3.13    0.37
   4  -4  -2    2.98    0.38
  -4   4   2    3.48    0.39
  -4   4   2    3.78    0.38
   3  -4  -2    7.60    0.41
   3  -4  -2    7.42    0.43
  -3   4   2    8.12    0.42
  -3   4   2    7.48    0.43
   2  -4  -2   -0.05    0.19
   2  -4  -2   -0.34    0.19
  -2   4   2   -0.10    0.20
  -2   4   2    0.27    0.19
   1  -4  -2    1.39    0.22
   1  -4  -2    0.76    0.20
  -1   4   2    0.89    0.22
  -1   4   2    0.96    0.20
   0  -4  -2    5.73    0.36
   0   4   2    5.74    0.37
   0   4   2    5.55    0.36
  -1  -4  -2    0.75    0.17
   1   4   2    0.78    0.16
   1   4   2    0.72    0.18
  -2  -4  -2    2.80    0.30
   2   4   2    3.19    0.30
   2   4   2    3.36    0.30
   3   4   2   16.23    0.53
  -4  -4  -2   11.37    0.43
  -4  -4  -2   11.23    0.43
   4   4   2   11.54    0.48
  -5  -4  -2    1.03    0.21
  -5  -4  -2    1.50    0.35
  -5  -4  -2    0.84    0.22
   5   4   2    1.30    0.22
  -6  -4  -2   -0.04    0.20
  -6  -4  -2   -0.14    0.23
  -6  -4  -2    0.02    0.21
  -6  -4  -2   -0.07    0.24
   6   4   2    0.19    0.23
  -7  -4  -2    4.92    0.64
  -7  -4  -2    6.19    0.61
  -7  -4  -2    5.65    0.45
  -7  -4  -2    6.15    0.53
   7   4   2    5.52    0.48
  -8  -4  -2    4.14    0.50
  -8  -4  -2    2.24    0.69
  -8  -4  -2    2.50    0.74
   8   4   2    2.14    0.51
  -9  -4  -2    2.16    0.52
   9   4   2    1.51    0.49
 -10  -4  -2    0.32    0.59
  10   4   2    0.67    0.47
  11   4   2   -0.94    0.54
   9  -5  -2    0.32    0.59
  -9   5   2    0.46    0.63
  -9   5   2    0.78    0.61
   8  -5  -2    0.56    0.46
  -8   5   2    0.78    0.46
  -8   5   2    1.98    0.48
   7  -5  -2    0.72    0.35
  -7   5   2    0.21    0.35
  -7   5   2    0.83    0.36
   6  -5  -2    1.13    0.29
  -6   5   2    0.40    0.28
  -6   5   2    0.01    0.28
   5  -5  -2   -0.46    0.21
  -5   5   2   -0.31    0.21
  -5   5   2    0.30    0.21
   4  -5  -2    1.15    0.24
   4  -5  -2    0.97    0.23
  -4   5   2    1.01    0.22
  -4   5   2    0.83    0.22
   3  -5  -2   12.05    0.49
   3  -5  -2   12.36    0.52
  -3   5   2   11.96    0.48
  -3   5   2   11.43    0.49
   2  -5  -2   19.26    0.59
  -2   5   2   19.32    0.59
  -2   5   2   18.90    0.60
   1  -5  -2    5.87    0.40
  -1   5   2    5.88    0.41
  -1   5   2    5.49    0.40
   0  -5  -2    4.00    0.37
   0   5   2    3.65    0.39
   0   5   2    3.79    0.38
  -1  -5  -2   11.58    0.44
   1   5   2   10.61    0.43
   1   5   2   10.86    0.44
  -2  -5  -2   29.42    0.69
   2   5   2   28.94    0.68
   2   5   2   28.98    0.68
  -3  -5  -2   12.07    0.43
   3   5   2   11.92    0.41
   3   5   2   12.05    0.50
   3   5   2   11.99    0.42
  -4  -5  -2    1.53    0.35
   4   5   2    1.55    0.38
  -5  -5  -2    0.27    0.22
   5   5   2    0.30    0.22
  -6  -5  -2   -0.34    0.26
  -6  -5  -2    0.24    0.22
  -6  -5  -2    0.54    0.27
   6   5   2    0.25    0.23
   6   5   2   -0.21    0.26
  -7  -5  -2   -0.14    0.33
  -7  -5  -2   -0.25    0.34
  -7  -5  -2   -0.29    0.25
  -7  -5  -2   -0.04    0.31
   7   5   2   -0.11    0.29
  -8  -5  -2    0.40    0.41
  -8  -5  -2    0.34    0.30
  -8  -5  -2    0.66    0.46
   8   5   2    0.86    0.40
  -9  -5  -2    1.18    0.50
  -9  -5  -2    1.09    0.56
 -10  -5  -2    0.80    0.70
  10   5   2    0.28    0.55
 -11  -5  -2    0.87    0.82
  11   5   2    0.88    0.61
   8  -6  -2    0.90    0.50
  -8   6   2    0.64    0.53
  -8   6   2    0.96    0.52
   7  -6  -2    0.71    0.36
  -7   6   2    0.13    0.36
  -7   6   2   -0.27    0.39
   6  -6  -2    1.19    0.30
  -6   6   2    1.32    0.33
  -6   6   2    2.33    0.53
   5  -6  -2    4.24    0.47
  -5   6   2    4.90    0.47
  -5   6   2    5.36    0.48
   4  -6  -2    7.79    0.47
  -4   6   2    6.72    0.48
  -4   6   2    8.01    0.47
   3  -6  -2    4.61    0.43
  -3   6   2    4.86    0.45
  -3   6   2    5.41    0.43
   2  -6  -2   -0.20    0.17
  -2   6   2    0.09    0.21
  -2   6   2   -0.11    0.18
   1  -6  -2   -0.16    0.18
  -1   6   2   -0.44    0.18
  -1   6   2   -0.07    0.21
   0  -6  -2    0.48    0.20
   0   6   2    1.03    0.21
   0   6   2    0.76    0.20
  -1  -6  -2    0.40    0.19
   1   6   2    0.24    0.18
   1   6   2    0.24    0.20
  -2  -6  -2    1.11    0.22
   2   6   2    0.93    0.20
   2   6   2    1.52    0.34
  -3  -6  -2    9.42    0.44
   3   6   2    8.10    0.46
   3   6   2    9.26    0.42
   3   6   2    9.47    0.43
  -4  -6  -2    0.18    0.20
   4   6   2    0.11    0.21
   4   6   2    0.12    0.19
  -5  -6  -2    7.38    0.47
   5   6   2    7.36    0.49
  -6  -6  -2   16.90    0.80
  -6  -6  -2   18.03    0.68
   6   6   2   17.99    0.65
  -7  -6  -2    8.46    0.75
  -7  -6  -2    8.01    0.66
   7   6   2    6.56    0.61
  -8  -6  -2    0.49    0.48
  -8  -6  -2   -0.10    0.43
   8   6   2    0.56    0.42
  -9  -6  -2   -0.03    0.52
  -9  -6  -2   -0.39    0.59
   9   6   2   -0.44    0.49
 -10  -6  -2    0.31    0.64
 -10  -6  -2    0.13    0.72
  10   6   2    0.33    0.58
   8  -7  -2    0.52    0.54
  -8   7   2    0.17    0.55
  -8   7   2    0.63    0.62
   7  -7  -2   -0.31    0.38
  -7   7   2    0.80    0.45
  -7   7   2   -0.10    0.41
   6  -7  -2    0.20    0.28
  -6   7   2    0.00    0.34
  -6   7   2    1.09    0.32
   5  -7  -2    1.97    0.46
  -5   7   2    2.35    0.47
  -5   7   2    2.61    0.50
   4  -7  -2    1.32    0.25
  -4   7   2    1.76    0.45
  -4   7   2    2.70    0.42
   3  -7  -2    0.60    0.23
  -3   7   2    0.73    0.23
  -3   7   2    0.59    0.26
   2  -7  -2   19.33    0.64
  -2   7   2   20.16    0.65
  -2   7   2   20.54    0.67
   1  -7  -2   21.71    0.67
  -1   7   2   23.12    0.67
  -1   7   2   22.65    0.69
   0  -7  -2   27.20    0.73
   0   7   2   26.47    0.74
   0   7   2   26.34    0.73
  -1  -7  -2   14.34    0.54
   1   7   2   13.57    0.54
   1   7   2   14.59    0.53
  -2  -7  -2    5.43    0.45
   2   7   2    5.39    0.44
   2   7   2    6.50    0.45
  -3  -7  -2   -0.16    0.24
   3   7   2   -0.03    0.24
   3   7   2   -0.02    0.24
   3   7   2    0.04    0.20
  -4  -7  -2    0.95    0.26
   4   7   2    1.13    0.26
   4   7   2    0.82    0.26
  -5  -7  -2    1.03    0.29
   5   7   2    0.80    0.26
  -6  -7  -2    0.60    0.34
   6   7   2    0.18    0.27
  -7  -7  -2    1.34    0.43
  -7  -7  -2    1.73    0.45
   7   7   2    0.90    0.31
  -8  -7  -2    0.76    0.52
  -8  -7  -2    0.16    0.48
  -9  -7  -2   -0.02    0.60
  -9  -7  -2   -0.61    0.63
   9   7   2    0.42    0.54
 -10  -7  -2    1.47    0.84
 -10  -7  -2    0.89    0.75
  10   7   2   -0.18    0.57
   7  -8  -2    3.00    0.78
  -7   8   2    1.77    0.51
  -7   8   2    2.01    0.49
  -4   8   2    2.10    0.46
   3  -8  -2    0.09    0.24
  -3   8   2    0.06    0.22
  -3   8   2   -0.06    0.25
   2  -8  -2    1.22    0.26
  -2   8   2    1.02    0.27
  -2   8   2    0.62    0.24
   1  -8  -2   -0.62    0.21
  -1   8   2   -0.41    0.20
  -1   8   2   -0.30    0.22
   0  -8  -2    1.09    0.25
   0   8   2    0.68    0.26
   0   8   2    1.18    0.25
  -1  -8  -2    0.44    0.26
   1   8   2   -0.35    0.25
   1   8   2    0.04    0.23
  -2  -8  -2   -0.07    0.27
   2   8   2    0.26    0.28
   2   8   2    0.57    0.28
  -3  -8  -2   -0.06    0.29
   3   8   2    0.30    0.28
   3   8   2   -0.28    0.27
  -4  -8  -2    2.22    0.55
   4   8   2    1.64    0.29
   4   8   2    2.22    0.54
   4   8   2    1.61    0.32
  -5  -8  -2    5.00    0.60
   5   8   2    5.15    0.52
  -6  -8  -2    2.75    0.65
   6   8   2    2.33    0.53
  -7  -8  -2    2.23    0.47
  -7  -8  -2    2.40    0.52
   7   8   2    1.64    0.37
  -8  -8  -2    1.51    0.56
  -8  -8  -2    0.52    0.49
   8   8   2    3.08    0.80
  -9  -8  -2    1.20    0.72
  -9  -8  -2    0.52    0.75
   9   8   2    1.01    0.60
   2  -9  -2    0.12    0.24
  -2   9   2    0.36    0.28
  -2   9   2    0.13    0.23
   1  -9  -2    3.39    0.46
  -1   9   2    3.62    0.50
  -1   9   2    2.33    0.47
   0  -9  -2    2.80    0.50
   0   9   2    3.54    0.52
   0   9   2    3.80    0.54
  -1  -9  -2   -0.10    0.30
   1   9   2   -0.02    0.29
   1   9   2    0.06    0.32
  -2  -9  -2    0.48    0.34
   2   9   2    0.37    0.34
   2   9   2    0.81    0.36
  -3  -9  -2    0.71    0.36
   3   9   2    0.31    0.34
   3   9   2    0.88    0.35
  -4  -9  -2    0.57    0.36
   4   9   2    0.57    0.38
   4   9   2    1.09    0.30
   4   9   2    0.28    0.35
  -5  -9  -2    0.11    0.37
   5   9   2    0.52    0.29
   5   9   2   -0.06    0.38
  -6  -9  -2    0.28    0.42
   6   9   2    0.47    0.37
  -7  -9  -2   -0.53    0.51
  -8  -9  -2   -0.27    0.65
   1 -10  -2   -0.37    0.28
  -1  10   2    0.17    0.34
  -1  10   2   -0.56    0.30
   0 -10  -2    0.35    0.32
   0  10   2   -0.13    0.33
   0  10   2    0.34    0.36
  -1 -10  -2   -0.57    0.37
   1  10   2    0.01    0.37
   1  10   2    0.03    0.38
  -2 -10  -2   -0.38    0.40
   2  10   2    0.17    0.42
   2  10   2    0.15    0.44
  -3 -10  -2    1.54    0.44
   3  10   2    1.29    0.46
   3  10   2    1.99    0.46
  -4 -10  -2    0.67    0.44
   4  10   2    0.64    0.43
   4  10   2    0.98    0.34
   4  10   2    0.66    0.45
  -5 -10  -2    0.59    0.45
   5  10   2    0.10    0.49
   5  10   2    0.48    0.43
   1 -11  -2   -0.49    0.37
  -1  11   2    0.22    0.43
  -1  11   2    0.03    0.39
   0 -11  -2    0.70    0.42
   0  11   2    0.15    0.49
   0  11   2   -0.46    0.42
  -1 -11  -2    1.62    0.49
   1  11   2    0.77    0.48
   1  11   2    4.45    0.87
  -2 -11  -2    7.36    0.94
   2  11   2    8.46    0.93
   2  11   2    7.61    0.96
  -3 -11  -2    3.61    0.93
   3  11   2    3.65    0.88
   3  11   2    3.95    0.99
  -4 -11  -2    0.00    0.55
   4  11   2    0.07    0.54
   4  11   2    0.18    0.59
  -5 -11  -2    0.07    0.60
   5  11   2    0.42    0.62
   5  11   2    0.52    0.54
  -6 -11  -2   -0.08    0.63
   6  11   2    0.42    0.59
   6  11   2    0.14    0.67
  -1 -12  -2    0.20    0.58
   1  12   2   -0.02    0.59
   1  12   2    0.18    0.61
  -2 -12  -2   -0.85    0.62
   2  12   2    0.35    0.63
   2  12   2   -1.04    0.64
   4  10  -3   -0.17    0.61
  -4 -10   3    0.17    0.58
   3  10  -3    1.20    0.54
  -3 -10   3    1.09    0.56
   2  10  -3    5.57    0.89
  -2 -10   3    6.01    0.92
   1  10  -3    4.26    0.83
  -1 -10   3    6.43    0.88
   0  10  -3    1.82    0.45
   0  10  -3    1.29    0.41
   0 -10   3    1.96    0.46
   3 -10   3    0.16    0.52
   6   9  -3    0.09    0.61
  -6  -9   3    0.41    0.63
  -6  -9   3   -0.38    0.58
   5   9  -3   -0.26    0.50
  -5  -9   3   -0.20    0.55
  -5  -9   3    0.05    0.55
   4   9  -3    0.66    0.47
  -4  -9   3   -0.51    0.46
   3   9  -3   -0.17    0.41
  -3  -9   3    0.02    0.43
   2   9  -3    0.91    0.41
  -2  -9   3    1.51    0.43
   1   9  -3    0.74    0.36
  -1  -9   3    0.49    0.35
   0   9  -3    0.32    0.34
   0  -9   3    2.85    0.58
  -1   9  -3    0.36    0.32
   3  -9   3    3.21    0.49
   4  -9   3    1.75    0.50
   5  -9   3   -0.07    0.57
   7   8  -3    0.20    0.62
  -7  -8   3    0.48    0.51
  -7  -8   3    0.39    0.51
  -7  -8   3    0.28    0.59
   6   8  -3    1.02    0.51
  -6  -8   3    0.31    0.53
  -6  -8   3    1.26    0.47
   5   8  -3    2.73    0.48
   5   8  -3    3.38    0.59
  -5  -8   3    3.41    0.74
  -5  -8   3    2.54    0.48
   4   8  -3    4.47    0.67
   4   8  -3    4.75    0.54
  -4  -8   3    4.82    0.67
  -4  -8   3    5.67    0.70
   3   8  -3    3.32    0.63
   3   8  -3    4.27    0.50
  -3  -8   3    4.66    0.65
   2   8  -3    5.41    0.61
  -2  -8   3    3.57    0.61
   1   8  -3   -0.13    0.29
  -1  -8   3    0.23    0.28
   0   8  -3    0.46    0.28
   0  -8   3    0.49    0.26
  -1   8  -3    0.11    0.26
   1  -8   3    0.67    0.27
  -2   8  -3    1.08    0.31
  -2   8  -3    2.41    0.48
   2  -8   3    1.15    0.30
  -3   8  -3    0.19    0.30
   3  -8   3    0.27    0.36
   4  -8   3    0.95    0.42
   5  -8   3   -0.10    0.48
  -6   8  -3    2.08    0.48
   6  -8   3    1.32    0.58
   8   7  -3    0.85    0.65
  -8  -7   3    1.05    0.51
   7   7  -3   -0.01    0.49
   7   7  -3    0.73    0.39
   7   7  -3    0.30    0.57
  -7  -7   3   -0.25    0.40
  -7  -7   3   -0.29    0.49
  -7  -7   3    0.07    0.42
   6   7  -3    0.03    0.34
   6   7  -3    0.12    0.43
  -6  -7   3   -0.05    0.36
  -6  -7   3   -0.18    0.38
  -6  -7   3   -0.04    0.44
   5   7  -3    0.42    0.38
   5   7  -3    0.57    0.29
  -5  -7   3    0.58    0.38
  -5  -7   3    0.88    0.36
   4   7  -3    1.77    0.35
   4   7  -3    1.33    0.29
  -4  -7   3    2.00    0.38
  -4  -7   3    2.16    0.56
   3   7  -3   -0.20    0.28
   3   7  -3    0.08    0.26
  -3  -7   3    0.06    0.30
   2   7  -3    0.01    0.25
  -2  -7   3    0.18    0.25
   1   7  -3   -0.29    0.23
  -1  -7   3    0.07    0.23
   0   7  -3    1.14    0.27
   0  -7   3    1.15    0.25
  -1   7  -3    2.59    0.42
   1  -7   3    3.52    0.42
  -2   7  -3    7.38    0.50
   2  -7   3    7.75    0.51
  -3   7  -3    1.34    0.27
  -3   7  -3    1.24    0.27
   3  -7   3    1.17    0.28
  -4   7  -3    0.40    0.25
  -4   7  -3    0.60    0.28
   4  -7   3   -0.07    0.34
   4  -7   3   -0.06    0.27
  -5   7  -3    0.28    0.31
  -5   7  -3   -0.12    0.27
   5  -7   3   -0.12    0.41
   5  -7   3    0.14    0.29
  -6   7  -3    2.06    0.44
  -6   7  -3    1.63    0.41
   6  -7   3    2.05    0.38
   6  -7   3    1.52    0.47
  -7   7  -3    0.80    0.50
  -7   7  -3    0.62    0.55
   7  -7   3    0.85    0.46
   7  -7   3    0.99    0.55
  -8   7  -3    0.44    0.62
  -8   7  -3   -0.13    0.70
   8  -7   3    0.44    0.66
   8  -7   3    0.03    0.63
   9   6  -3   -0.10    0.65
  -9  -6   3   -0.44    0.70
   8   6  -3   -0.63    0.54
   7   6  -3   -0.54    0.34
   7   6  -3    0.10    0.50
  -7  -6   3   -0.18    0.35
  -7  -6   3    0.24    0.42
  -7  -6   3    0.25    0.35
   6   6  -3    1.50    0.39
   6   6  -3    2.13    0.52
  -6  -6   3    1.35    0.32
  -6  -6   3    1.02    0.34
  -6  -6   3    1.46    0.39
   5   6  -3    5.67    0.52
   5   6  -3    6.45    0.62
  -5  -6   3    6.30    0.62
  -5  -6   3    5.95    0.55
   4   6  -3   11.00    0.56
   4   6  -3   10.92    0.53
  -4  -6   3   10.70    0.58
  -4  -6   3   11.05    0.57
   3   6  -3    6.99    0.48
   3   6  -3    6.52    0.47
  -3  -6   3    6.95    0.47
   2   6  -3    1.11    0.25
  -2  -6   3    0.82    0.23
   1   6  -3    8.53    0.46
  -1  -6   3    8.16    0.44
   0   6  -3    8.97    0.46
   0  -6   3    8.88    0.44
  -1   6  -3    3.41    0.40
   1  -6   3    4.00    0.40
  -2   6  -3    3.27    0.42
   2  -6   3    4.34    0.42
  -3   6  -3    0.33    0.23
  -3   6  -3    0.27    0.21
   3  -6   3    0.45    0.22
  -4   6  -3    5.21    0.46
  -4   6  -3    4.29    0.50
   4  -6   3    5.31    0.51
   4  -6   3    5.92    0.58
  -5   6  -3   -0.21    0.25
  -5   6  -3    0.25    0.26
   5  -6   3   -0.21    0.27
   5  -6   3    0.00    0.35
  -6   6  -3    0.19    0.34
  -6   6  -3    0.38    0.34
   6  -6   3   -0.30    0.38
   6  -6   3    0.01    0.32
  -7   6  -3   -0.15    0.43
  -7   6  -3    0.34    0.45
   7  -6   3    0.63    0.47
   7  -6   3    0.51    0.40
  -8   6  -3   -0.12    0.59
  -8   6  -3    0.17    0.55
   8  -6   3    0.49    0.52
   8  -6   3   -0.34    0.54
   9   5  -3   -0.06    0.61
  -9  -5   3   -0.38    0.62
   8   5  -3    0.13    0.51
  -8  -5   3    0.08    0.52
   7   5  -3    1.41    0.48
   7   5  -3    1.33    0.39
  -7  -5   3    1.35    0.34
  -7  -5   3    1.23    0.40
   6   5  -3    0.22    0.33
   6   5  -3    0.60    0.42
   6   5  -3    0.56    0.30
  -6  -5   3    0.56    0.29
  -6  -5   3    0.62    0.34
  -6  -5   3    0.29    0.26
   5   5  -3   -0.18    0.28
   5   5  -3   -0.31    0.24
  -5  -5   3   -0.25    0.22
  -5  -5   3    0.20    0.30
  -5  -5   3   -0.26    0.24
   4   5  -3   -0.04    0.22
   4   5  -3    0.08    0.23
  -4  -5   3   -0.08    0.23
  -4  -5   3   -0.25    0.25
   3   5  -3    0.60    0.20
   3   5  -3    0.13    0.19
  -3  -5   3    0.24    0.21
  -3  -5   3    0.01    0.20
   2   5  -3    0.79    0.20
  -2  -5   3    0.93    0.21
   1   5  -3    0.17    0.18
  -1  -5   3    0.18    0.18
   0   5  -3    0.07    0.19
   0  -5   3   -0.09    0.18
  -1   5  -3    1.55    0.34
   1  -5   3    1.40    0.23
  -2   5  -3    0.29    0.21
   2  -5   3    0.12    0.20
  -3   5  -3    8.76    0.48
   3  -5   3    8.85    0.47
   3  -5   3    7.73    0.47
  -4   5  -3   11.15    0.52
  -4   5  -3   11.89    0.54
   4  -5   3   11.63    0.55
   4  -5   3   11.11    0.58
  -5   5  -3   11.67    0.59
  -5   5  -3   11.81    0.58
   5  -5   3   11.43    0.59
   5  -5   3   11.52    0.65
  -6   5  -3    2.68    0.58
  -6   5  -3    3.18    0.61
   6  -5   3    3.40    0.63
   6  -5   3    2.76    0.56
  -7   5  -3   -0.40    0.37
  -7   5  -3   -0.03    0.42
   7  -5   3    0.54    0.38
   7  -5   3   -0.08    0.38
  -8   5  -3    0.40    0.49
  -8   5  -3    0.16    0.51
   8  -5   3   -0.24    0.48
   8  -5   3    0.48    0.43
  -9   5  -3   -0.15    0.64
  -9   5  -3    0.69    0.62
   9  -5   3    0.00    0.53
   9  -5   3    0.20    0.60
  10   4  -3   -1.10    0.69
 -10  -4   3   -0.13    0.57
   9   4  -3    0.33    0.57
   9   4  -3   -0.16    0.54
  -9  -4   3    0.02    0.50
   8   4  -3    0.87    0.44
   8   4  -3    0.92    0.51
  -8  -4   3    0.27    0.36
  -8  -4   3    0.87    0.47
   7   4  -3    0.05    0.40
   7   4  -3   -0.07    0.34
  -7  -4   3   -0.05    0.29
  -7  -4   3    0.50    0.37
  -7  -4   3    0.29    0.30
   6   4  -3    0.28    0.29
   6   4  -3    0.30    0.34
   6   4  -3    0.19    0.27
  -6  -4   3    0.47    0.24
  -6  -4   3    0.15    0.31
  -6  -4   3    0.22    0.22
   5   4  -3    0.01    0.23
   5   4  -3    0.23    0.31
   5   4  -3    0.33    0.24
  -5  -4   3    0.12    0.26
  -5  -4   3    0.20    0.22
  -5  -4   3    0.10    0.19
   4   4  -3    3.90    0.39
   4   4  -3    3.68    0.42
  -4  -4   3    3.67    0.37
  -4  -4   3    4.20    0.41
   3   4  -3   13.98    0.47
   3   4  -3   13.21    0.51
  -3  -4   3   13.92    0.46
  -3  -4   3   14.36    0.48
   2   4  -3   44.50    0.96
  -2  -4   3   44.60    0.96
   1   4  -3   17.56    0.53
  -1  -4   3   17.78    0.53
   0   4  -3    4.67    0.36
   0  -4   3    3.79    0.35
  -1   4  -3    2.76    0.35
   1  -4   3    2.33    0.35
  -2   4  -3    6.27    0.40
   2  -4   3    5.88    0.37
   2  -4   3    4.94    0.39
  -3   4  -3    0.40    0.21
   3  -4   3    0.78    0.21
   3  -4   3    0.54    0.21
  -4   4  -3    0.61    0.21
  -4   4  -3    0.45    0.23
   4  -4   3    0.70    0.24
   4  -4   3    0.53    0.22
  -5   4  -3    4.35    0.47
  -5   4  -3    4.37    0.47
   5  -4   3    4.76    0.49
   5  -4   3    5.01    0.47
  -6   4  -3    0.44    0.30
  -6   4  -3    0.69    0.30
   6  -4   3    0.62    0.28
   6  -4   3    0.35    0.30
  -7   4  -3   -0.01    0.37
  -7   4  -3    0.00    0.35
   7  -4   3    0.56    0.31
   7  -4   3    0.09    0.34
  -8   4  -3    1.79    0.46
  -8   4  -3    1.62    0.48
   8  -4   3    1.23    0.45
   8  -4   3    2.09    0.40
  -9   4  -3    1.31    0.54
  -9   4  -3   -0.54    0.57
   9  -4   3    0.47    0.40
   9  -4   3   -0.25    0.52
   9  -4   3   -0.09    0.84
   9  -4   3    0.69    0.52
 -10   4  -3    1.18    0.75
 -10   4  -3    0.30    0.71
  10  -4   3    0.08    1.02
  10  -4   3    0.68    0.67
  10  -4   3   -0.03    0.65
  10   3  -3   -0.39    0.67
 -10  -3   3    0.48    0.53
   9   3  -3   -0.18    0.53
  -9  -3   3    0.13    0.45
   8   3  -3    3.51    0.75
   8   3  -3    3.48    0.64
  -8  -3   3    3.20    0.69
  -8  -3   3    3.34    0.57
   7   3  -3    6.57    0.63
   7   3  -3    6.16    0.60
   7   3  -3    6.90    0.61
  -7  -3   3    8.36    0.54
  -7  -3   3    5.91    0.63
  -7  -3   3    6.71    0.62
  -7  -3   3    4.81    0.49
   6   3  -3    1.04    0.29
   6   3  -3    1.08    0.33
   6   3  -3    1.17    0.29
  -6  -3   3    0.72    0.25
  -6  -3   3    1.07    0.29
  -6  -3   3    0.73    0.23
   5   3  -3    1.40    0.35
   5   3  -3    0.60    0.24
   5   3  -3    0.86    0.23
  -5  -3   3    0.75    0.23
  -5  -3   3    0.48    0.24
  -5  -3   3    0.63    0.18
  -5  -3   3    0.86    0.19
   4   3  -3    1.02    0.21
   4   3  -3    1.01    0.22
   4   3  -3    0.68    0.18
  -4  -3   3    0.98    0.15
  -4  -3   3    1.12    0.21
  -4  -3   3    0.80    0.18
   3   3  -3   10.41    0.41
   3   3  -3   10.92    0.46
  -3  -3   3    9.85    0.40
  -3  -3   3   10.63    0.43
   2   3  -3   14.44    0.50
   2   3  -3   14.66    0.45
  -2  -3   3   14.49    0.46
  -2  -3   3   14.87    0.46
   1   3  -3   14.93    0.46
  -1  -3   3   14.67    0.46
   0   3  -3    2.02    0.31
   0  -3   3    1.96    0.32
  -1   3  -3    0.16    0.19
   1  -3   3    0.24    0.14
   1  -3   3    0.28    0.18
  -2   3  -3    2.44    0.36
   2  -3   3    3.03    0.35
  -3   3  -3   32.47    0.78
   3  -3   3   32.71    0.77
   3  -3   3   32.63    0.78
  -4   3  -3   11.69    0.48
  -4   3  -3   11.56    0.48
   4  -3   3   12.22    0.49
   4  -3   3   11.47    0.49
  -5   3  -3   -0.15    0.21
  -5   3  -3    0.12    0.22
   5  -3   3   -0.08    0.23
   5  -3   3   -0.33    0.22
  -6   3  -3    2.15    0.49
  -6   3  -3    2.04    0.51
   6  -3   3    1.16    0.28
   6  -3   3    2.08    0.45
  -7   3  -3    6.58    0.63
  -7   3  -3    7.77    0.65
   7  -3   3    6.44    0.61
   7  -3   3    6.81    0.56
  -8   3  -3    1.92    0.42
  -8   3  -3    1.60    0.38
   8  -3   3    1.48    0.31
   8  -3   3    1.33    0.39
   8  -3   3    1.82    0.64
   8  -3   3    2.04    0.40
  -9   3  -3    0.85    0.46
  -9   3  -3    0.36    0.49
   9  -3   3    0.51    0.37
   9  -3   3    1.55    0.74
   9  -3   3    0.34    0.44
   9  -3   3   -0.05    0.45
 -10   3  -3   -0.49    0.63
 -10   3  -3    0.19    0.57
  10  -3   3    0.64    0.57
  10  -3   3    0.53    0.85
  10  -3   3    0.02    0.60
  10   2  -3    0.69    0.67
 -10  -2   3    0.95    0.56
   9   2  -3    0.48    0.49
   9   2  -3    1.06    0.41
  -9  -2   3    0.83    0.40
  -9  -2   3    1.23    0.38
   8   2  -3    0.68    0.31
   8   2  -3    0.68    0.43
   8   2  -3    1.00    0.37
  -8  -2   3    1.25    0.36
  -8  -2   3    1.02    0.39
   7   2  -3   -0.06    0.29
   7   2  -3    0.15    0.33
   7   2  -3    0.19    0.25
   7   2  -3    0.54    0.36
  -7  -2   3    0.11    0.33
  -7  -2   3    0.01    0.27
  -7  -2   3    0.39    0.24
   6   2  -3    2.17    0.41
   6   2  -3    2.30    0.38
   6   2  -3    1.92    0.30
   6   2  -3    2.54    0.45
  -6  -2   3    2.12    0.38
  -6  -2   3    2.35    0.40
  -6  -2   3    2.32    0.46
   5   2  -3    9.04    0.43
   5   2  -3    8.46    0.40
   5   2  -3    8.85    0.45
   5   2  -3    9.12    0.47
  -5  -2   3    9.21    0.44
  -5  -2   3    8.50    0.46
  -5  -2   3    8.36    0.40
   4   2  -3   20.52    0.54
   4   2  -3   20.90    0.57
   4   2  -3   20.41    0.55
   4   2  -3   20.64    0.58
  -4  -2   3   20.22    0.58
  -4  -2   3   20.57    0.57
  -4  -2   3   19.39    0.53
   3   2  -3    9.91    0.36
   3   2  -3    8.94    0.42
   3   2  -3    9.38    0.40
  -3  -2   3    9.28    0.40
  -3  -2   3    8.93    0.42
  -3  -2   3    8.83    0.36
   2   2  -3    5.63    0.33
   2   2  -3    5.54    0.35
  -2  -2   3    5.63    0.33
  -2  -2   3    5.91    0.30
   1   2  -3    0.02    0.15
  -1  -2   3    0.33    0.15
   0   2  -3    1.84    0.27
   0  -2   3    1.76    0.26
  -1   2  -3    2.00    0.29
   1  -2   3    1.99    0.29
  -2   2  -3    2.11    0.30
   2  -2   3    1.98    0.30
   2  -2   3    1.49    0.30
  -3   2  -3    2.07    0.35
   3  -2   3    2.49    0.35
   3  -2   3    3.04    0.36
  -4   2  -3    0.51    0.20
  -4   2  -3    0.39    0.20
   4  -2   3    0.71    0.21
   4  -2   3    0.35    0.20
  -5   2  -3    8.19    0.43
  -5   2  -3    8.29    0.44
   5  -2   3    8.23    0.45
   5  -2   3    8.38    0.47
  -6   2  -3    0.44    0.24
  -6   2  -3    0.69    0.26
   6  -2   3    0.48    0.22
   6  -2   3    0.62    0.24
  -7   2  -3    1.07    0.29
  -7   2  -3    0.54    0.30
   7  -2   3    0.75    0.46
   7  -2   3    0.90    0.30
   7  -2   3    1.25    0.28
   7  -2   3    0.39    0.30
  -8   2  -3    2.63    0.63
  -8   2  -3    1.30    0.37
   8  -2   3    1.33    0.40
   8  -2   3    1.36    0.31
   8  -2   3    1.02    0.35
   8  -2   3    1.09    0.56
  -9   2  -3    0.36    0.41
  -9   2  -3    0.32    0.46
   9  -2   3   -0.01    0.41
   9  -2   3   -0.05    0.40
   9  -2   3    0.36    0.64
   9  -2   3    0.04    0.33
 -10   2  -3    0.89    0.58
 -10   2  -3    1.38    0.51
  10  -2   3    0.56    0.60
  10  -2   3    1.42    0.79
  10  -2   3    0.65    0.50
  11  -2   3    1.61    0.84
  11  -2   3    0.43    0.68
  11  -2   3    1.06    0.94
  10   1  -3    1.09    0.52
  10   1  -3    0.69    0.65
 -10  -1   3    0.88    0.51
   9   1  -3    1.74    0.44
   9   1  -3    1.57    0.39
   9   1  -3    2.09    0.53
  -9  -1   3    1.68    0.41
  -9  -1   3    2.07    0.41
   8   1  -3    1.76    0.36
   8   1  -3    1.94    0.35
   8   1  -3    2.51    0.70
   8   1  -3    3.14    0.70
  -8  -1   3    1.84    0.36
  -8  -1   3    2.72    0.67
  -8  -1   3    1.89    0.35
   7   1  -3   -0.16    0.28
   7   1  -3   -0.02    0.27
   7   1  -3   -0.19    0.27
   7   1  -3    0.12    0.32
  -7  -1   3   -0.04    0.26
  -7  -1   3    0.08    0.26
  -7  -1   3    0.08    0.31
   6   1  -3    7.01    0.45
   6   1  -3    6.70    0.50
   6   1  -3    8.04    0.48
   6   1  -3    7.60    0.53
  -6  -1   3    7.36    0.51
  -6  -1   3    7.08    0.45
  -6  -1   3    7.31    0.44
   5   1  -3   28.09    0.69
   5   1  -3   25.81    0.75
   5   1  -3   29.11    0.77
   5   1  -3   28.16    0.71
  -5  -1   3   27.05    0.68
  -5  -1   3   28.43    0.70
  -5  -1   3   28.41    0.72
   4   1  -3   24.14    0.63
   4   1  -3   21.85    0.61
   4   1  -3   23.14    0.61
   4   1  -3   22.95    0.59
  -4  -1   3   23.21    0.59
  -4  -1   3   22.94    0.61
  -4  -1   3   22.82    0.59
   3   1  -3    0.64    0.18
   3   1  -3    0.58    0.18
   3   1  -3    0.50    0.18
  -3  -1   3    0.59    0.19
  -3  -1   3    0.46    0.18
  -3  -1   3    0.60    0.17
   2   1  -3    0.14    0.16
   2   1  -3    0.13    0.14
   2   1  -3    0.33    0.16
   2   1  -3    0.28    0.12
  -2  -1   3    0.12    0.14
  -2  -1   3    0.19    0.16
  -2  -1   3    0.11    0.16
   1   1  -3    4.63    0.26
   1   1  -3    4.37    0.29
  -1  -1   3    4.39    0.30
  -1  -1   3    4.23    0.26
   0   1  -3    0.12    0.14
   0  -1   3    0.04    0.14
  -1   1  -3    2.31    0.23
  -1   1  -3    2.24    0.26
   1  -1   3    2.33    0.25
  -2   1  -3    0.91    0.17
  -2   1  -3    0.61    0.15
   2  -1   3    0.72    0.16
   2  -1   3    0.75    0.16
  -3   1  -3    2.65    0.30
   3  -1   3    1.72    0.29
   3  -1   3    1.94    0.34
  -4   1  -3    3.36    0.33
  -4   1  -3    3.33    0.33
   4  -1   3    3.50    0.34
   4  -1   3    2.87    0.40
  -5   1  -3   12.13    0.44
  -5   1  -3   11.76    0.45
   5  -1   3   11.94    0.45
   5  -1   3   11.67    0.59
   5  -1   3   11.90    0.52
  -6   1  -3   24.81    0.68
  -6   1  -3   25.05    0.67
   6  -1   3   25.04    0.73
   6  -1   3   25.49    0.67
   6  -1   3   25.74    0.89
   6  -1   3   25.29    0.84
  -7   1  -3   12.04    0.55
  -7   1  -3   12.13    0.54
   7  -1   3   11.04    0.57
   7  -1   3   11.46    0.68
   7  -1   3   11.33    0.55
   7  -1   3   10.89    0.80
  -8   1  -3    0.28    0.33
  -8   1  -3    0.47    0.29
   8  -1   3    0.77    0.29
   8  -1   3    0.48    0.27
   8  -1   3    0.58    0.33
   8  -1   3    0.56    0.49
   9  -1   3    0.24    0.36
   9  -1   3    0.12    0.32
   9  -1   3    0.03    0.41
   9  -1   3   -0.23    0.56
  10  -1   3    0.80    0.69
  10  -1   3    0.77    0.58
  11  -1   3    0.88    0.89
  11  -1   3    0.98    0.74
  10   0  -3    1.85    0.62
  10   0  -3    1.38    0.61
  10   0  -3    1.78    0.53
  10   0  -3    2.31    0.57
 -10   0   3    4.20    0.88
 -10   0   3    1.79    0.58
 -10   0   3    1.81    0.53
   9   0  -3    1.34    0.44
   9   0  -3    0.62    0.51
   9   0  -3    1.28    0.43
   9   0  -3    0.34    0.48
  -9   0   3    0.50    0.43
  -9   0   3    0.48    0.40
  -9   0   3    0.76    0.42
   8   0  -3    0.81    0.36
   8   0  -3    0.52    0.35
   8   0  -3    2.73    0.72
   8   0  -3    1.08    0.39
  -8   0   3    1.41    0.32
  -8   0   3    0.75    0.34
  -8   0   3    1.66    0.39
   7   0  -3    1.03    0.33
   7   0  -3    0.90    0.30
   7   0  -3    0.54    0.28
   7   0  -3    1.95    0.56
  -7   0   3    0.77    0.32
  -7   0   3    1.16    0.28
  -7   0   3    0.89    0.29
   6   0  -3    0.03    0.23
   6   0  -3    0.54    0.25
   6   0  -3    0.36    0.23
  -6   0   3    0.33    0.22
  -6   0   3    0.25    0.23
  -6   0   3    0.64    0.27
   5   0  -3    0.11    0.20
   5   0  -3    0.25    0.19
   5   0  -3   -0.14    0.19
  -5   0   3   -0.13    0.20
  -5   0   3    0.18    0.18
  -5   0   3    0.06    0.19
   4   0  -3    3.23    0.34
   4   0  -3    3.17    0.35
   4   0  -3    3.98    0.36
  -4   0   3    4.17    0.35
  -4   0   3    3.27    0.37
  -4   0   3    3.43    0.35
  -4   0   3    3.56    0.33
   3   0  -3    0.18    0.18
   3   0  -3    0.08    0.18
  -3   0   3    0.33    0.17
  -3   0   3   -0.14    0.18
  -3   0   3    0.04    0.17
  -3   0   3    0.03    0.17
   2   0  -3    1.51    0.30
   2   0  -3    1.28    0.29
  -2   0   3    1.19    0.30
  -2   0   3    1.42    0.26
  -2   0   3    1.60    0.29
  -2   0   3    1.53    0.15
   1   0  -3    0.15    0.14
   1   0  -3    0.42    0.11
   1   0  -3    0.26    0.15
  -1   0   3    0.38    0.17
  -1   0   3    0.37    0.12
  -1   0   3    0.33    0.15
   0   0  -3   13.49    0.36
   0   0  -3   13.28    0.31
   0   0  -3   12.84    0.36
   0   0  -3   12.94    0.37
   0   0   3   13.29    0.37
   0   0   3   13.36    0.35
  -1   0  -3  127.23    2.74
  -1   0  -3  131.34    2.31
  -1   0  -3  130.32    2.66
   1   0   3  124.30    2.74
   1   0   3  130.14    2.66
   1   0   3  129.89    2.31
   1   0   3  131.28    2.31
  -2   0  -3   39.29    0.89
  -2   0  -3   38.89    0.79
  -2   0  -3   39.17    0.76
   2   0   3   39.58    0.91
   2   0   3   37.98    0.95
   2   0   3   37.91    0.76
  -3   0  -3    0.33    0.17
  -3   0  -3    0.30    0.13
   3   0   3    0.57    0.22
   3   0   3    0.32    0.13
   3   0   3    0.37    0.27
   3   0   3    0.41    0.18
   3   0   3    0.43    0.21
  -4   0  -3    0.21    0.20
   4   0   3    0.23    0.19
   4   0   3    0.52    0.23
   4   0   3    0.07    0.26
   4   0   3   -0.07    0.21
   5   0   3    2.89    0.44
   5   0   3    2.78    0.48
   5   0   3    2.75    0.39
   6   0   3   -0.13    0.20
   6   0   3    0.05    0.30
   6   0   3   -0.06    0.22
   7   0   3   -0.30    0.24
   7   0   3    0.22    0.37
   7   0   3    0.40    0.24
   8   0   3   -0.37    0.26
   8   0   3    0.29    0.43
   8   0   3    0.37    0.31
   9   0   3    1.94    0.53
   9   0   3    2.09    0.54
   9   0   3    1.74    0.42
  10   0   3    0.89    0.51
  10   0   3    0.28    0.65
  10   0   3    0.66    0.36
  11   0   3   -0.61    0.72
  10  -1  -3    0.09    0.58
  10  -1  -3   -0.57    0.56
  10  -1  -3    0.79    0.67
  10  -1  -3    0.25    0.57
 -10   1   3    0.46    0.58
 -10   1   3   -0.22    0.55
 -10   1   3    0.76    0.51
   9  -1  -3    0.01    0.43
   9  -1  -3   -0.23    0.42
   9  -1  -3    0.48    0.50
   9  -1  -3    0.19    0.43
  -9   1   3    0.36    0.40
  -9   1   3    0.01    0.44
   8  -1  -3   -0.18    0.41
   8  -1  -3   -0.50    0.35
   8  -1  -3    0.28    0.35
   8  -1  -3    0.72    0.36
  -8   1   3    0.18    0.34
  -8   1   3    0.35    0.36
   7  -1  -3    3.98    0.56
   7  -1  -3    3.46    0.63
   7  -1  -3    5.23    0.52
  -7   1   3    4.34    0.59
  -7   1   3    3.61    0.53
   6  -1  -3   20.50    0.76
   6  -1  -3   20.99    0.66
   6  -1  -3   21.25    0.65
  -6   1   3   20.71    0.66
  -6   1   3   20.39    0.67
   5  -1  -3    8.20    0.42
   5  -1  -3    7.73    0.44
  -5   1   3    7.98    0.41
  -5   1   3    8.48    0.46
   4  -1  -3    0.63    0.19
   4  -1  -3    0.63    0.19
  -4   1   3    0.55    0.19
  -4   1   3    0.42    0.21
  -4   1   3    0.81    0.28
   3  -1  -3   12.39    0.45
   3  -1  -3   12.96    0.44
  -3   1   3   12.57    0.44
  -3   1   3   12.14    0.46
   2  -1  -3   11.02    0.40
   2  -1  -3   11.69    0.40
  -2   1   3   11.20    0.40
  -2   1   3   11.08    0.42
   1  -1  -3    0.44    0.16
   1  -1  -3    0.60    0.15
  -1   1   3    0.35    0.16
  -1   1   3    0.22    0.15
   0  -1  -3    1.87    0.26
   0  -1  -3    2.04    0.26
   0  -1  -3    1.79    0.27
   0   1   3    1.80    0.25
   0   1   3    2.13    0.27
   0   1   3    1.83    0.25
  -1  -1  -3    1.06    0.21
  -1  -1  -3    1.08    0.20
  -1  -1  -3    1.37    0.32
   1   1   3    1.22    0.33
   1   1   3    1.04    0.23
   1   1   3    1.34    0.20
  -2  -1  -3   26.93    0.72
  -2  -1  -3   26.21    0.69
  -2  -1  -3   27.57    0.65
   2   1   3   26.91    0.71
   2   1   3   26.98    0.66
   2   1   3   25.51    0.73
  -3  -1  -3   16.25    0.53
  -3  -1  -3   16.34    0.45
  -3  -1  -3   15.17    0.55
  -3  -1  -3   15.50    0.44
   3   1   3   15.20    0.58
   3   1   3   15.58    0.54
   3   1   3   16.20    0.51
  -4  -1  -3   38.40    0.84
  -4  -1  -3   37.42    0.98
  -4  -1  -3   37.59    0.97
   4   1   3   38.38    0.97
   4   1   3   38.26    1.00
   4   1   3   39.19    0.86
   4   1   3   38.72    1.00
  -5  -1  -3   10.65    0.46
   5   1   3   11.18    0.49
   5   1   3   11.06    0.49
   5   1   3   11.59    0.57
   5   1   3   11.23    0.55
   6   1   3    6.65    0.52
   6   1   3    6.24    0.44
   6   1   3    6.81    0.50
   7   1   3   -0.25    0.22
   7   1   3    0.39    0.34
   7   1   3    0.29    0.22
   7   1   3   -0.32    0.23
   8   1   3    1.61    0.31
   8   1   3    1.58    0.40
   8   1   3    2.16    0.45
   9   1   3    0.42    0.31
   9   1   3   -0.03    0.40
  10   1   3    0.73    0.37
  10   1   3    0.25    0.50
  11   1   3   -0.14    0.48
  11   1   3    0.25    0.68
  10  -2  -3   -0.84    0.67
  10  -2  -3   -0.09    0.59
  10  -2  -3    0.49    0.55
  10  -2  -3   -0.58    0.53
 -10   2   3   -0.19    0.60
 -10   2   3    0.52    0.62
   9  -2  -3    1.44    0.49
   9  -2  -3    1.79    0.48
   9  -2  -3    1.45    0.55
   9  -2  -3    1.36    0.42
  -9   2   3    1.84    0.49
  -9   2   3    1.19    0.47
   8  -2  -3   -0.05    0.37
   8  -2  -3    0.14    0.37
   8  -2  -3    0.35    0.45
  -8   2   3    0.26    0.37
  -8   2   3    0.39    0.37
   7  -2  -3    0.15    0.30
   7  -2  -3    0.09    0.31
  -7   2   3    0.05    0.31
  -7   2   3   -0.07    0.28
   6  -2  -3    0.04    0.24
   6  -2  -3    0.20    0.24
  -6   2   3    0.08    0.23
  -6   2   3    0.11    0.26
   5  -2  -3   -0.17    0.18
   5  -2  -3   -0.14    0.20
  -5   2   3    0.00    0.18
  -5   2   3    0.58    0.23
   4  -2  -3    0.64    0.20
   4  -2  -3    0.70    0.20
  -4   2   3    0.79    0.21
  -4   2   3    0.69    0.19
   3  -2  -3    6.88    0.39
   3  -2  -3    6.22    0.41
  -3   2   3    6.44    0.40
  -3   2   3    6.39    0.39
   2  -2  -3   18.56    0.52
   2  -2  -3   18.70    0.52
  -2   2   3   17.95    0.51
  -2   2   3   18.04    0.53
   1  -2  -3   16.03    0.46
   1  -2  -3   16.44    0.47
  -1   2   3   16.24    0.46
  -1   2   3   16.31    0.48
   0  -2  -3  105.30    1.88
   0  -2  -3  100.61    1.88
   0   2   3  103.81    1.88
   0   2   3  100.50    1.88
  -1  -2  -3   28.74    0.59
  -1  -2  -3   27.64    0.59
   1   2   3   28.96    0.59
   1   2   3   28.00    0.60
   1   2   3   29.75    0.58
  -2  -2  -3    0.08    0.20
   2   2   3    0.05    0.15
  -3  -2  -3   16.99    0.56
  -3  -2  -3   17.49    0.47
  -3  -2  -3   17.01    0.59
  -3  -2  -3   17.14    0.46
   3   2   3   17.69    0.54
  -4  -2  -3   16.47    0.48
  -4  -2  -3   16.62    0.59
  -4  -2  -3   16.40    0.56
  -4  -2  -3   17.14    0.49
   4   2   3   17.26    0.56
  -5  -2  -3    2.30    0.36
  -5  -2  -3    2.06    0.32
  -5  -2  -3    2.22    0.39
  -5  -2  -3    1.38    0.32
   5   2   3    1.63    0.30
   5   2   3    2.07    0.41
  -6  -2  -3   10.29    0.50
  -6  -2  -3    9.86    0.44
  -6  -2  -3   10.75    0.43
  -6  -2  -3   10.60    0.52
   6   2   3   10.11    0.49
   6   2   3   10.33    0.56
   6   2   3    9.04    0.46
  -7  -2  -3    2.24    0.37
  -7  -2  -3    2.01    0.53
   7   2   3    1.73    0.34
   7   2   3    2.33    0.53
   7   2   3    1.47    0.28
  -8  -2  -3    0.60    0.26
   8   2   3    0.52    0.30
   8   2   3    0.43    0.25
   8   2   3    0.39    0.33
  -9  -2  -3    0.41    0.29
   9   2   3    1.02    0.41
   9   2   3    0.72    0.33
   9   2   3    0.40    0.32
  10   2   3    0.61    0.38
  11   2   3    0.22    0.53
  10  -3  -3    0.42    0.75
  10  -3  -3   -0.20    0.68
  10  -3  -3    0.42    0.61
 -10   3   3    0.60    0.62
 -10   3   3   -0.83    0.63
   9  -3  -3    0.50    0.63
   9  -3  -3   -0.11    0.47
   9  -3  -3    0.08    0.52
   9  -3  -3    1.21    0.44
  -9   3   3    0.68    0.47
  -9   3   3    0.17    0.52
   8  -3  -3    1.50    0.40
   8  -3  -3    1.27    0.42
  -8   3   3    1.44    0.40
  -8   3   3    1.61    0.43
   7  -3  -3    0.29    0.32
   7  -3  -3    0.07    0.31
  -7   3   3    0.06    0.31
  -7   3   3    0.32    0.32
   6  -3  -3   -0.07    0.25
   6  -3  -3    0.27    0.26
  -6   3   3    0.12    0.26
  -6   3   3   -0.07    0.26
   5  -3  -3    3.48    0.41
   5  -3  -3    3.58    0.42
  -5   3   3    3.66    0.42
  -5   3   3    3.44    0.42
   4  -3  -3   22.97    0.65
   4  -3  -3   23.29    0.64
  -4   3   3   22.51    0.64
  -4   3   3   22.13    0.65
   3  -3  -3   36.16    0.83
   3  -3  -3   34.97    0.84
  -3   3   3   35.29    0.84
  -3   3   3   35.53    0.84
   2  -3  -3   35.03    0.81
   2  -3  -3   35.01    0.80
  -2   3   3   34.43    0.81
  -2   3   3   34.32    0.79
   1  -3  -3    6.42    0.37
   1  -3  -3    6.37    0.36
  -1   3   3    6.46    0.35
  -1   3   3    6.35    0.38
   0  -3  -3    7.34    0.34
   0  -3  -3    7.09    0.35
   0   3   3    7.50    0.34
   0   3   3    7.47    0.35
  -1  -3  -3   -0.02    0.14
  -1  -3  -3    0.25    0.14
   1   3   3    0.04    0.14
   1   3   3    0.16    0.14
   2   3   3    1.55    0.30
  -3  -3  -3    1.21    0.30
   3   3   3    1.50    0.33
  -4  -3  -3    0.46    0.18
  -4  -3  -3    0.44    0.17
  -4  -3  -3    0.62    0.19
  -4  -3  -3    0.31    0.21
   4   3   3    0.57    0.24
  -5  -3  -3   -0.02    0.17
  -5  -3  -3   -0.01    0.18
  -5  -3  -3   -0.17    0.22
  -5  -3  -3   -0.18    0.19
   5   3   3   -0.20    0.19
  -6  -3  -3    7.38    0.42
  -6  -3  -3    7.17    0.51
  -6  -3  -3    7.00    0.38
  -6  -3  -3    7.10    0.46
   6   3   3    6.45    0.40
  -7  -3  -3    3.46    0.54
  -7  -3  -3    1.86    0.40
  -7  -3  -3    3.24    0.48
  -7  -3  -3    3.29    0.40
   7   3   3    2.97    0.37
  -8  -3  -3    3.85    0.45
  -8  -3  -3    2.75    0.68
   8   3   3    3.49    0.48
  -9  -3  -3    1.26    0.32
   9   3   3    1.63    0.42
  10   3   3    0.55    0.52
   9  -4  -3    5.28    0.99
   9  -4  -3    3.35    0.61
  -9   4   3    4.08    0.98
  -9   4   3    4.43    0.91
   8  -4  -3    3.37    0.79
   8  -4  -3    2.83    0.50
  -8   4   3    3.50    0.77
  -8   4   3    2.98    0.77
   7  -4  -3    1.62    0.38
   7  -4  -3    0.88    0.35
  -7   4   3    1.69    0.38
  -7   4   3    1.64    0.37
   6  -4  -3    0.72    0.28
   6  -4  -3    0.42    0.28
  -6   4   3    0.71    0.27
  -6   4   3    0.26    0.27
   5  -4  -3    0.88    0.23
   5  -4  -3    0.48    0.23
  -5   4   3    0.91    0.22
  -5   4   3    0.75    0.25
   4  -4  -3    4.74    0.38
   4  -4  -3    4.68    0.39
  -4   4   3    4.73    0.40
  -4   4   3    4.69    0.39
   3  -4  -3    0.27    0.19
   3  -4  -3   -0.03    0.16
  -3   4   3    0.31    0.19
  -3   4   3    0.09    0.18
   2  -4  -3    0.78    0.21
   2  -4  -3    0.65    0.21
  -2   4   3    1.02    0.21
  -2   4   3    0.98    0.22
   1  -4  -3    1.42    0.35
   1  -4  -3    1.38    0.21
  -1   4   3    1.21    0.22
  -1   4   3    1.17    0.19
   0  -4  -3   10.82    0.44
   0  -4  -3   11.07    0.43
   0   4   3   10.87    0.42
   0   4   3   10.82    0.44
  -1  -4  -3   28.57    0.65
  -1  -4  -3   28.04    0.65
   1   4   3   27.82    0.65
   1   4   3   28.16    0.65
  -2  -4  -3   12.95    0.41
   2   4   3   14.37    0.46
   2   4   3   13.39    0.40
   2   4   3   12.96    0.41
   3   4   3    7.94    0.42
  -4  -4  -3    0.12    0.18
  -4  -4  -3    0.14    0.18
   4   4   3    0.20    0.20
  -5  -4  -3    2.73    0.35
  -5  -4  -3    2.51    0.38
  -5  -4  -3    2.36    0.40
  -5  -4  -3    2.33    0.31
   5   4   3    2.26    0.37
  -6  -4  -3    0.33    0.23
  -6  -4  -3   -0.03    0.19
  -6  -4  -3    0.36    0.21
  -6  -4  -3    0.03    0.18
   6   4   3   -0.10    0.21
  -7  -4  -3    1.83    0.42
  -7  -4  -3    2.76    0.59
  -7  -4  -3    1.87    0.48
  -7  -4  -3    2.53    0.55
   7   4   3    2.47    0.39
  -8  -4  -3    0.23    0.34
  -8  -4  -3    0.10    0.27
  -8  -4  -3   -0.34    0.41
   8   4   3   -0.01    0.31
  -9  -4  -3   -0.08    0.49
   9   4   3    0.17    0.41
 -10  -4  -3    0.84    0.61
  10   4   3   -0.12    0.48
  11   4   3    0.57    0.55
   9  -5  -3    0.09    0.60
  -9   5   3    0.22    0.59
  -9   5   3   -0.06    0.59
   8  -5  -3    0.51    0.46
  -8   5   3   -0.50    0.47
  -8   5   3   -0.19    0.46
   7  -5  -3   -0.04    0.39
   7  -5  -3    0.16    0.35
  -7   5   3   -0.49    0.32
  -7   5   3    0.59    0.36
   6  -5  -3    2.43    0.36
   6  -5  -3    3.19    0.50
  -6   5   3    2.57    0.51
  -6   5   3    2.43    0.51
   5  -5  -3   12.65    0.54
   5  -5  -3   11.59    0.57
  -5   5   3   12.20    0.56
  -5   5   3   11.50    0.55
   4  -5  -3   15.47    0.55
   4  -5  -3   15.24    0.56
  -4   5   3   15.02    0.56
  -4   5   3   14.40    0.56
   3  -5  -3   13.30    0.53
   3  -5  -3   13.15    0.51
  -3   5   3   14.04    0.53
  -3   5   3   13.50    0.51
   2  -5  -3    1.63    0.38
   2  -5  -3    1.44    0.22
  -2   5   3    1.51    0.35
  -2   5   3    1.73    0.24
   1  -5  -3    5.16    0.41
   1  -5  -3    6.10    0.42
  -1   5   3    5.01    0.41
  -1   5   3    5.82    0.40
   0  -5  -3   14.70    0.51
   0  -5  -3   15.05    0.52
   0   5   3   14.83    0.51
   0   5   3   14.38    0.50
  -1  -5  -3    0.67    0.19
   1   5   3    0.49    0.20
   1   5   3    0.46    0.18
  -2  -5  -3    8.42    0.38
   2   5   3    7.27    0.38
   2   5   3    6.82    0.38
   3   5   3    0.33    0.21
   4   5   3    2.18    0.39
  -5  -5  -3   11.91    0.49
   5   5   3   11.86    0.51
  -6  -5  -3   11.50    0.50
  -6  -5  -3   10.96    0.58
  -6  -5  -3   11.65    0.56
  -6  -5  -3   11.87    0.63
   6   5   3   10.79    0.53
  -7  -5  -3    9.31    0.52
  -7  -5  -3    9.78    0.63
  -7  -5  -3    9.20    0.67
  -7  -5  -3    9.42    0.67
   7   5   3    8.78    0.55
  -8  -5  -3    2.37    0.48
  -8  -5  -3    2.64    0.74
  -8  -5  -3    2.27    0.41
  -8  -5  -3    3.23    0.77
   8   5   3    2.85    0.49
  -9  -5  -3    0.16    0.46
  -9  -5  -3   -0.75    0.51
 -10  -5  -3   -0.01    0.64
  10   5   3    0.28    0.53
 -11  -5  -3    1.40    0.81
  11   5   3   -0.20    0.54
   8  -6  -3    0.84    0.51
  -8   6   3   -0.21    0.50
  -8   6   3   -0.30    0.51
   7  -6  -3    0.01    0.36
  -7   6   3   -0.22    0.36
  -7   6   3   -0.22    0.36
   6  -6  -3    0.76    0.29
  -6   6   3    0.47    0.29
  -6   6   3   -0.52    0.28
   5  -6  -3   -0.06    0.22
  -5   6   3   -0.02    0.24
  -5   6   3    0.06    0.23
   4  -6  -3   -0.05    0.24
   4  -6  -3    0.16    0.21
  -4   6   3    0.57    0.22
  -4   6   3   -0.35    0.20
   3  -6  -3   -0.04    0.22
   3  -6  -3   -0.65    0.20
  -3   6   3   -0.55    0.21
  -3   6   3   -0.28    0.20
   2  -6  -3   -0.03    0.19
  -2   6   3    0.25    0.21
  -2   6   3    0.50    0.22
   1  -6  -3    8.46    0.45
  -1   6   3    9.22    0.46
  -1   6   3    8.50    0.45
   0  -6  -3   11.64    0.47
   0   6   3   11.50    0.47
   0   6   3   12.18    0.49
  -1  -6  -3    9.37    0.43
   1   6   3   10.18    0.45
   1   6   3   10.07    0.43
  -2  -6  -3    2.30    0.35
   2   6   3    2.28    0.34
   2   6   3    2.95    0.35
  -3  -6  -3   -0.02    0.18
   3   6   3   -0.07    0.21
   3   6   3   -0.19    0.19
   3   6   3   -0.17    0.19
   4   6   3    3.39    0.41
  -5  -6  -3    7.21    0.49
   5   6   3    7.21    0.48
  -6  -6  -3    0.35    0.32
  -6  -6  -3    0.92    0.30
   6   6   3    1.17    0.27
  -7  -6  -3    0.90    0.36
  -7  -6  -3    2.10    0.61
  -7  -6  -3    1.20    0.37
   7   6   3    1.19    0.37
  -8  -6  -3    0.56    0.46
  -8  -6  -3   -0.01    0.44
  -8  -6  -3   -0.19    0.33
  -8  -6  -3    0.14    0.43
   8   6   3    0.03    0.34
  -9  -6  -3    0.78    0.57
  -9  -6  -3    0.29    0.56
   9   6   3    0.26    0.48
 -10  -6  -3   -0.28    0.68
 -10  -6  -3    0.23    0.69
  10   6   3    0.30    0.56
   8  -7  -3    0.62    0.58
  -8   7   3    0.72    0.59
  -8   7   3    0.97    0.57
   7  -7  -3    2.92    0.71
  -7   7   3    1.66    0.47
  -7   7   3    3.17    0.74
   6  -7  -3    3.61    0.55
  -6   7   3    3.31    0.59
  -6   7   3    2.77    0.58
   5  -7  -3    1.70    0.44
  -5   7   3    2.37    0.48
  -5   7   3    1.28    0.29
   4  -7  -3    0.41    0.22
  -4   7   3    0.01    0.22
  -4   7   3    0.51    0.25
   3  -7  -3    2.73    0.42
  -3   7   3    1.93    0.43
  -3   7   3    2.59    0.41
   2  -7  -3    7.13    0.47
  -2   7   3    8.03    0.50
  -2   7   3    8.21    0.48
   1  -7  -3   29.11    0.80
  -1   7   3   30.63    0.82
  -1   7   3   30.53    0.79
   0  -7  -3    7.32    0.44
   0   7   3    8.10    0.47
   0   7   3    6.88    0.44
  -1  -7  -3   -0.33    0.19
   1   7   3   -0.26    0.21
   1   7   3   -0.27    0.19
  -2  -7  -3   -0.04    0.22
   2   7   3   -0.20    0.22
   2   7   3   -0.03    0.21
  -3  -7  -3    0.00    0.22
   3   7   3    0.08    0.23
   3   7   3   -0.27    0.23
   3   7   3    0.45    0.22
   4   7   3    1.51    0.27
   4   7   3    2.23    0.40
   4   7   3    2.17    0.43
  -5  -7  -3    6.76    0.55
   5   7   3    6.46    0.49
  -6  -7  -3    0.16    0.32
   6   7   3    0.25    0.27
  -7  -7  -3    3.69    0.67
  -7  -7  -3    4.69    0.81
   7   7   3    3.43    0.55
  -8  -7  -3    0.66    0.46
  -8  -7  -3    0.07    0.51
  -8  -7  -3    0.20    0.46
   8   7   3    0.25    0.54
  -9  -7  -3    0.38    0.65
  -9  -7  -3   -0.10    0.62
   9   7   3    0.54    0.50
 -10  -7  -3    0.64    0.80
 -10  -7  -3    0.49    0.76
  10   7   3    0.20    0.56
   7  -8  -3    6.03    0.81
  -7   8   3    4.23    0.86
  -7   8   3    2.87    0.55
  -4   8   3    0.09    0.24
   3  -8  -3    0.20    0.23
  -3   8   3    0.05    0.27
  -3   8   3    0.12    0.21
   2  -8  -3    2.78    0.46
  -2   8   3    4.40    0.46
  -2   8   3    3.65    0.44
   1  -8  -3    0.08    0.22
  -1   8   3   -0.04    0.21
  -1   8   3    0.46    0.25
   0  -8  -3    0.98    0.25
   0   8   3    0.96    0.24
   0   8   3    0.91    0.26
  -1  -8  -3   -0.10    0.25
   1   8   3   -0.26    0.26
   1   8   3    0.06    0.23
  -2  -8  -3    1.95    0.48
   2   8   3    2.51    0.50
   2   8   3    2.55    0.48
  -3  -8  -3    3.98    0.52
   3   8   3    3.82    0.54
   3   8   3    5.04    0.52
  -4  -8  -3    4.90    0.53
   4   8   3    5.63    0.56
   4   8   3    3.81    0.49
   4   8   3    5.02    0.51
  -5  -8  -3    1.49    0.34
   5   8   3    2.53    0.52
  -6  -8  -3    0.80    0.38
   6   8   3    0.27    0.29
  -7  -8  -3   -0.33    0.47
  -7  -8  -3    1.63    0.44
   7   8   3    0.89    0.35
  -8  -8  -3    1.96    0.61
  -8  -8  -3    3.16    0.92
  -8  -8  -3    1.74    0.55
   8   8   3    2.91    0.76
  -9  -8  -3   -0.10    0.68
  -9  -8  -3   -0.42    0.70
   9   8   3    0.85    0.58
   2  -9  -3    3.19    0.48
  -2   9   3    2.38    0.48
  -2   9   3    3.20    0.45
   1  -9  -3    0.15    0.25
  -1   9   3   -0.53    0.26
  -1   9   3   -0.14    0.25
   0  -9  -3    0.27    0.26
   0   9   3    0.02    0.30
   0   9   3   -0.28    0.25
  -1  -9  -3    0.01    0.29
   1   9   3   -0.02    0.31
   1   9   3   -0.37    0.29
  -2  -9  -3   -0.02    0.32
   2   9   3    0.24    0.32
   2   9   3    0.48    0.33
  -3  -9  -3    0.01    0.33
   3   9   3   -0.20    0.34
   3   9   3    0.37    0.33
  -4  -9  -3   -0.25    0.34
   4   9   3    0.40    0.34
   4   9   3   -0.10    0.37
   4   9   3    0.00    0.32
  -5  -9  -3   -0.06    0.36
   5   9   3    0.73    0.30
   5   9   3   -0.05    0.34
   5   9   3   -0.38    0.37
  -6  -9  -3    1.24    0.45
   6   9   3    0.71    0.33
  -7  -9  -3    0.89    0.50
  -8  -9  -3    1.63    0.71
  -8  -9  -3    1.67    0.64
  -9  -9  -3   -0.28    0.80
  -2  10   3    2.41    0.58
   1 -10  -3    0.24    0.30
  -1  10   3    0.38    0.32
  -1  10   3    0.63    0.30
   0 -10  -3    0.32    0.31
   0  10   3    0.39    0.36
   0  10   3    0.79    0.34
  -1 -10  -3    6.05    0.68
   1  10   3    5.51    0.69
   1  10   3    3.80    0.71
  -2 -10  -3    5.03    0.71
   2  10   3    4.69    0.74
   2  10   3    4.17    0.72
  -3 -10  -3    4.18    0.72
   3  10   3    4.17    0.76
   3  10   3    3.26    0.49
  -4 -10  -3    0.28    0.41
   4  10   3    0.35    0.41
   4  10   3    0.53    0.37
   4  10   3   -0.11    0.42
  -5 -10  -3    4.16    0.80
  -5 -10  -3    4.03    0.78
   5  10   3    3.51    0.79
   5  10   3    3.66    0.64
   5  10   3    3.53    0.73
  -6 -10  -3    3.33    0.55
  -7 -10  -3    1.09    0.60
   1 -11  -3    0.81    0.40
  -1  11   3    1.85    0.45
  -1  11   3    1.24    0.39
   0 -11  -3    2.91    0.50
   0  11   3    3.78    0.76
   0  11   3    2.81    0.52
  -1 -11  -3    2.38    0.49
   1  11   3    2.18    0.49
   1  11   3    2.32    0.50
  -2 -11  -3    2.34    0.50
   2  11   3    0.99    0.52
   2  11   3    2.04    0.53
  -3 -11  -3    0.04    0.47
   3  11   3   -0.83    0.53
   3  11   3   -0.38    0.50
  -4 -11  -3   -0.17    0.51
   4  11   3    0.08    0.54
   4  11   3    1.23    0.44
   4  11   3    0.33    0.53
  -5 -11  -3    0.26    0.54
  -5 -11  -3   -0.41    0.56
   5  11   3   -0.14    0.57
   5  11   3    0.60    0.52
  -6 -11  -3    0.89    0.62
   0 -12  -3   -0.14    0.57
   0  12   3    0.24    0.62
   0  12   3    0.08    0.56
  -1 -12  -3   -0.35    0.59
   1  12   3   -0.29    0.58
   1  12   3    1.60    0.62
  -2 -12  -3   -0.80    0.60
   2  12   3    0.37    0.61
   2  12   3    0.24    0.61
  -3 -12  -3    1.77    0.67
   3  12   3    1.67    0.58
   3  12   3    2.21    0.69
   3  12   3    1.75    0.67
   3  10  -4    1.24    0.61
  -3 -10   4    1.47    0.60
   2  10  -4   -0.14    0.52
  -2 -10   4    1.48    0.56
   1  10  -4   -0.04    0.50
  -1 -10   4    1.33    0.48
   0  10  -4   -0.29    0.42
   0 -10   4    0.90    0.46
  -6  -9   4    0.29    0.61
  -6  -9   4   -1.07    0.70
   5   9  -4    0.15    0.60
  -5  -9   4    0.34    0.63
  -5  -9   4    0.74    0.57
   4   9  -4    5.02    0.90
  -4  -9   4    4.82    0.92
  -4  -9   4    3.57    0.90
   3   9  -4    1.43    0.49
  -3  -9   4    2.48    0.51
   2   9  -4    2.41    0.47
  -2  -9   4    2.10    0.47
   1   9  -4    0.49    0.37
  -1  -9   4   -0.19    0.36
   0   9  -4    3.68    0.60
   0  -9   4    4.27    0.60
   3  -9   4    0.06    0.41
   4  -9   4    0.56    0.49
   5  -9   4   -0.21    0.56
   7   8  -4    0.48    0.61
   7   8  -4    0.59    0.67
  -7  -8   4    0.67    0.57
  -7  -8   4   -0.23    0.68
  -7  -8   4   -0.31    0.51
   6   8  -4    1.99    0.61
   6   8  -4    1.11    0.45
  -6  -8   4    1.71    0.60
  -6  -8   4    1.56    0.51
  -6  -8   4    1.62    0.51
   5   8  -4    2.58    0.51
   5   8  -4    3.88    0.70
  -5  -8   4    2.46    0.53
  -5  -8   4    3.47    0.80
   4   8  -4    1.61    0.44
   4   8  -4    1.66    0.34
  -4  -8   4    1.57    0.46
  -4  -8   4    1.53    0.43
   3   8  -4    0.77    0.32
   3   8  -4    0.76    0.37
  -3  -8   4    0.54    0.37
   2   8  -4    0.31    0.34
  -2  -8   4    0.72    0.34
   1   8  -4    0.89    0.32
  -1  -8   4    0.41    0.33
   0   8  -4    0.30    0.28
   0  -8   4    0.43    0.28
  -1   8  -4    0.69    0.30
   1  -8   4    1.91    0.48
   3  -8   4    1.14    0.37
   4  -8   4    0.61    0.41
   5  -8   4    5.05    0.89
  -6   8  -4    1.87    0.49
   6  -8   4    1.83    0.58
   8   7  -4    0.60    0.69
   8   7  -4   -0.31    0.67
  -8  -7   4    0.21    0.54
   7   7  -4   -0.18    0.61
   7   7  -4   -0.72    0.55
   7   7  -4    0.54    0.44
  -7  -7   4    0.38    0.45
  -7  -7   4    0.60    0.56
   6   7  -4    0.69    0.49
   6   7  -4    1.40    0.43
  -6  -7   4    0.66    0.41
  -6  -7   4    0.86    0.38
  -6  -7   4    1.88    0.49
   5   7  -4    1.22    0.42
   5   7  -4    1.61    0.36
  -5  -7   4    1.29    0.40
  -5  -7   4    1.27    0.46
   4   7  -4    0.61    0.35
   4   7  -4    0.18    0.29
  -4  -7   4    0.90    0.37
  -4  -7   4    0.52    0.34
   3   7  -4    1.24    0.31
   3   7  -4    0.88    0.33
  -3  -7   4    0.53    0.31
   2   7  -4    0.82    0.29
  -2  -7   4    1.11    0.30
   1   7  -4    3.74    0.47
  -1  -7   4    3.98    0.46
   0   7  -4    1.48    0.28
   0  -7   4    1.83    0.27
  -1   7  -4    3.70    0.46
   1  -7   4    3.72    0.44
  -2   7  -4    0.87    0.26
   2  -7   4    0.70    0.25
  -3   7  -4    3.74    0.46
   3  -7   4    2.43    0.35
   3  -7   4    3.91    0.49
  -4   7  -4    7.37    0.55
  -4   7  -4    5.12    0.54
   4  -7   4    6.26    0.56
   4  -7   4    6.07    0.69
  -5   7  -4   -0.11    0.30
  -5   7  -4   -0.14    0.32
   5  -7   4    0.59    0.39
   5  -7   4   -0.25    0.31
  -6   7  -4    0.28    0.39
  -6   7  -4   -0.16    0.39
   6  -7   4   -0.67    0.35
   6  -7   4    0.72    0.47
  -7   7  -4   -0.36    0.54
  -7   7  -4    0.65    0.54
   7  -7   4    0.35    0.54
   7  -7   4   -0.21    0.49
   8   6  -4    0.53    0.60
   8   6  -4    1.01    0.59
  -8  -6   4    1.01    0.46
  -8  -6   4    0.83    0.58
   7   6  -4    6.12    0.70
   7   6  -4    4.24    0.73
   7   6  -4    4.46    0.85
  -7  -6   4    4.55    0.83
  -7  -6   4    4.13    0.71
   6   6  -4    3.81    0.74
   6   6  -4    3.64    0.60
  -6  -6   4    2.97    0.73
  -6  -6   4    2.12    0.56
  -6  -6   4    3.13    0.63
   5   6  -4    1.23    0.38
   5   6  -4    1.52    0.33
  -5  -6   4    1.02    0.34
  -5  -6   4    1.23    0.39
   4   6  -4   -0.36    0.29
   4   6  -4    0.35    0.26
  -4  -6   4    0.27    0.32
  -4  -6   4    0.08    0.29
   3   6  -4    6.09    0.50
   3   6  -4    6.52    0.51
  -3  -6   4    6.54    0.50
  -3  -6   4    6.53    0.52
   2   6  -4    5.83    0.46
  -2  -6   4    5.69    0.44
   1   6  -4    0.63    0.22
  -1  -6   4    0.85    0.21
   0   6  -4    0.03    0.21
   0  -6   4    0.08    0.20
  -1   6  -4    0.26    0.23
   1  -6   4    0.08    0.20
  -2   6  -4    1.32    0.27
   2  -6   4    0.86    0.23
  -3   6  -4    7.25    0.48
   3  -6   4    7.67    0.49
   3  -6   4    5.59    0.55
  -4   6  -4   14.48    0.64
  -4   6  -4   16.36    0.64
   4  -6   4   16.98    0.67
   4  -6   4   16.49    0.73
  -5   6  -4    1.00    0.31
  -5   6  -4    0.83    0.28
   5  -6   4    0.78    0.37
   5  -6   4    0.23    0.30
  -6   6  -4    0.69    0.35
  -6   6  -4    0.01    0.35
   6  -6   4   -0.28    0.36
   6  -6   4    0.59    0.40
  -7   6  -4    0.19    0.46
  -7   6  -4    0.55    0.47
   7  -6   4    0.40    0.45
   7  -6   4   -0.92    0.45
  -8   6  -4    0.88    0.58
  -8   6  -4    2.09    0.64
   8  -6   4    0.94    0.56
   8  -6   4    1.10    0.56
   9   5  -4    1.17    0.65
   8   5  -4    1.67    0.56
   8   5  -4    1.44    0.51
  -8  -5   4    1.40    0.43
  -8  -5   4    1.36    0.56
   7   5  -4    0.41    0.46
   7   5  -4    0.33    0.42
  -7  -5   4    0.56    0.36
  -7  -5   4    0.37    0.43
   6   5  -4   -0.59    0.44
   6   5  -4   -0.32    0.36
   6   5  -4   -0.16    0.31
  -6  -5   4    0.32    0.31
  -6  -5   4    0.43    0.37
   5   5  -4   -0.39    0.31
   5   5  -4    0.01    0.27
  -5  -5   4   -0.10    0.27
  -5  -5   4    0.29    0.31
  -5  -5   4    0.28    0.21
   4   5  -4    4.15    0.48
   4   5  -4    3.95    0.49
  -4  -5   4    4.29    0.45
  -4  -5   4    3.85    0.51
   3   5  -4   12.54    0.55
   3   5  -4   12.66    0.52
  -3  -5   4   11.95    0.52
  -3  -5   4   12.45    0.53
   2   5  -4   10.82    0.48
  -2  -5   4   11.05    0.47
   1   5  -4    3.55    0.36
  -1  -5   4    3.63    0.35
   0   5  -4    0.58    0.19
   0  -5   4    0.65    0.20
  -1   5  -4    0.20    0.19
   1  -5   4    0.07    0.17
  -2   5  -4    5.35    0.40
   2  -5   4    5.14    0.40
   2  -5   4    4.45    0.40
  -3   5  -4    6.96    0.44
   3  -5   4    7.21    0.49
   3  -5   4    7.40    0.44
  -4   5  -4    4.55    0.44
   4  -5   4    3.87    0.53
   4  -5   4    5.01    0.48
  -5   5  -4    6.23    0.53
  -5   5  -4    5.80    0.52
   5  -5   4    5.08    0.60
   5  -5   4    5.12    0.54
  -6   5  -4    0.12    0.34
  -6   5  -4   -0.17    0.33
   6  -5   4    0.23    0.33
   6  -5   4    0.52    0.35
  -7   5  -4   -0.17    0.44
  -7   5  -4   -0.23    0.44
   7  -5   4   -0.44    0.39
   7  -5   4    0.20    0.39
  -8   5  -4   -0.25    0.50
  -8   5  -4    0.29    0.54
   8  -5   4    0.15    0.50
   8  -5   4   -0.15    0.48
  -9   5  -4    0.74    0.67
  -9   5  -4    1.08    0.63
   9  -5   4    0.47    0.64
   9  -5   4    1.09    0.59
   9   4  -4    1.17    0.59
   9   4  -4    1.41    0.61
  -9  -4   4   -0.20    0.52
   8   4  -4    1.76    0.48
   8   4  -4    1.68    0.46
   8   4  -4    1.76    0.53
  -8  -4   4    1.38    0.37
  -8  -4   4    2.06    0.50
   7   4  -4    0.17    0.36
   7   4  -4    0.42    0.43
   7   4  -4    0.44    0.40
  -7  -4   4    0.89    0.43
  -7  -4   4    0.65    0.31
   6   4  -4   -0.27    0.36
   6   4  -4    0.17    0.34
  -6  -4   4    0.30    0.33
  -6  -4   4    0.46    0.28
   5   4  -4    2.20    0.45
   5   4  -4    2.05    0.49
   5   4  -4    2.20    0.44
  -5  -4   4    2.10    0.52
  -5  -4   4    1.57    0.29
   4   4  -4   21.89    0.66
   4   4  -4   20.89    0.66
  -4  -4   4   21.77    0.67
  -4  -4   4   21.20    0.63
   3   4  -4   19.35    0.58
   3   4  -4   20.17    0.61
  -3  -4   4   19.88    0.58
  -3  -4   4   19.69    0.59
   2   4  -4    2.32    0.32
  -2  -4   4    2.77    0.32
  -2  -4   4    2.75    0.33
   1   4  -4    0.38    0.19
  -1  -4   4    0.81    0.20
   0   4  -4    0.15    0.19
   0  -4   4    0.37    0.18
  -1   4  -4    0.20    0.19
   1  -4   4    0.37    0.20
  -2   4  -4    6.42    0.40
   2  -4   4    7.47    0.41
   2  -4   4    6.60    0.37
  -3   4  -4   16.25    0.55
   3  -4   4   15.89    0.53
   3  -4   4   15.63    0.55
  -4   4  -4    1.60    0.26
   4  -4   4    1.25    0.23
   4  -4   4    1.21    0.26
  -5   4  -4    0.40    0.25
  -5   4  -4    0.13    0.25
   5  -4   4    0.39    0.28
   5  -4   4    0.28    0.27
  -6   4  -4    3.73    0.59
  -6   4  -4    3.97    0.57
   6  -4   4    3.77    0.55
   6  -4   4    3.11    0.58
  -7   4  -4    4.02    0.71
  -7   4  -4    4.77    0.72
   7  -4   4    3.80    0.63
   7  -4   4    4.25    0.68
  -8   4  -4    1.67    0.46
  -8   4  -4    1.85    0.52
   8  -4   4    2.15    0.44
   8  -4   4    2.47    0.49
  -9   4  -4    0.18    0.56
  -9   4  -4    0.07    0.61
   9  -4   4   -0.32    0.85
   9  -4   4    0.00    0.42
   9  -4   4    0.50    0.52
 -10   4  -4    1.09    0.72
 -10   4  -4    1.28    0.75
  10  -4   4    0.58    0.65
  10  -4   4   -0.51    0.53
  10  -4   4   -0.57    0.69
  10  -4   4    0.90    1.09
  10   3  -4    0.30    0.72
 -10  -3   4    1.15    0.66
   9   3  -4    0.70    0.58
   9   3  -4    1.77    0.50
  -9  -3   4    1.48    0.52
   8   3  -4   -0.24    0.43
   8   3  -4    0.30    0.45
   8   3  -4    0.01    0.46
  -8  -3   4   -0.07    0.41
  -8  -3   4    0.22    0.34
  -8  -3   4   -0.31    0.44
   7   3  -4    0.28    0.37
   7   3  -4    0.72    0.42
   7   3  -4    0.42    0.38
  -7  -3   4    0.07    0.30
  -7  -3   4    0.80    0.32
  -7  -3   4    0.39    0.38
   6   3  -4   -0.04    0.30
   6   3  -4   -0.08    0.28
   6   3  -4    0.32    0.33
  -6  -3   4   -0.02    0.28
  -6  -3   4    0.07    0.25
  -6  -3   4   -0.16    0.30
   5   3  -4    0.24    0.24
   5   3  -4    0.14    0.25
   5   3  -4    0.32    0.28
  -5  -3   4    0.13    0.26
  -5  -3   4    0.36    0.20
   4   3  -4    0.92    0.22
   4   3  -4    1.05    0.22
  -4  -3   4    0.89    0.20
  -4  -3   4    0.72    0.23
   3   3  -4    2.15    0.37
   3   3  -4    1.38    0.33
  -3  -3   4    1.84    0.36
  -3  -3   4    1.27    0.30
   2   3  -4    0.17    0.17
   2   3  -4    0.35    0.20
  -2  -3   4    0.04    0.17
  -2  -3   4    0.28    0.19
   1   3  -4    2.06    0.32
  -1  -3   4    1.61    0.31
   0   3  -4   13.23    0.46
   0  -3   4   12.61    0.46
  -1   3  -4   92.04    1.77
   1  -3   4   92.24    1.78
  -2   3  -4   16.77    0.52
   2  -3   4   16.39    0.52
   2  -3   4   16.25    0.47
  -3   3  -4    1.75    0.34
   3  -3   4    1.39    0.36
   3  -3   4    1.20    0.22
  -4   3  -4    3.78    0.39
   4  -3   4    3.35    0.38
   4  -3   4    3.77    0.40
  -5   3  -4    3.24    0.44
  -5   3  -4    3.61    0.43
   5  -3   4    3.81    0.46
   5  -3   4    2.13    0.43
  -6   3  -4    0.07    0.28
  -6   3  -4   -0.28    0.26
   6  -3   4   -0.06    0.25
   6  -3   4   -0.15    0.27
  -7   3  -4   -0.17    0.33
  -7   3  -4   -0.01    0.34
   7  -3   4   -0.24    0.33
   7  -3   4   -0.02    0.28
  -8   3  -4    0.58    0.40
  -8   3  -4   -0.18    0.40
   8  -3   4   -0.27    0.40
   8  -3   4    0.31    0.32
   8  -3   4    1.02    0.65
   8  -3   4    0.06    0.36
  -9   3  -4    0.52    0.48
  -9   3  -4    0.22    0.50
   9  -3   4    0.14    0.47
   9  -3   4    0.81    0.75
   9  -3   4   -0.47    0.35
   9  -3   4   -0.05    0.47
 -10   3  -4    0.17    0.65
 -10   3  -4    0.45    0.60
  10  -3   4   -0.19    0.88
  10  -3   4   -0.18    0.57
  10  -3   4    0.85    0.62
  10   2  -4    0.21    0.50
  10   2  -4   -0.25    0.71
 -10  -2   4    0.26    0.63
   9   2  -4    1.09    0.57
   9   2  -4    0.65    0.40
   9   2  -4    0.04    0.46
  -9  -2   4    1.09    0.54
  -9  -2   4    1.77    0.49
   8   2  -4   -0.40    0.43
   8   2  -4    0.44    0.33
   8   2  -4    0.11    0.38
  -8  -2   4    0.33    0.36
  -8  -2   4   -0.02    0.35
  -8  -2   4    0.02    0.42
   7   2  -4    6.33    0.64
   7   2  -4    6.18    0.66
   7   2  -4    5.64    0.53
  -7  -2   4    6.19    0.67
  -7  -2   4    6.47    0.56
  -7  -2   4    5.89    0.56
   6   2  -4   15.63    0.57
   6   2  -4   15.11    0.66
   6   2  -4   15.27    0.63
   6   2  -4   15.87    0.66
  -6  -2   4   16.50    0.61
  -6  -2   4   15.16    0.59
  -6  -2   4   15.55    0.68
   5   2  -4   11.36    0.53
   5   2  -4   11.37    0.49
   5   2  -4   11.83    0.48
   5   2  -4   11.41    0.51
  -5  -2   4   11.27    0.53
  -5  -2   4   11.12    0.46
  -5  -2   4   12.25    0.49
   4   2  -4   18.78    0.53
   4   2  -4   18.93    0.56
   4   2  -4   19.20    0.54
   4   2  -4   18.90    0.54
  -4  -2   4   18.59    0.57
  -4  -2   4   18.28    0.53
  -4  -2   4   18.09    0.56
   3   2  -4    8.14    0.40
   3   2  -4    8.20    0.41
  -3  -2   4    8.06    0.40
  -3  -2   4    7.41    0.36
   2   2  -4   -0.12    0.18
   2   2  -4    0.00    0.18
  -2  -2   4   -0.30    0.16
  -2  -2   4   -0.31    0.19
   1   2  -4    0.39    0.17
  -1  -2   4    0.32    0.18
  -1  -2   4   -0.07    0.16
   0   2  -4    4.99    0.32
   0  -2   4    4.66    0.32
  -1   2  -4    0.10    0.17
   1  -2   4    0.12    0.16
  -2   2  -4    1.57    0.32
   2  -2   4    0.96    0.16
   2  -2   4    0.95    0.19
  -3   2  -4    0.55    0.19
   3  -2   4    0.34    0.19
   3  -2   4    0.37    0.19
  -4   2  -4    3.99    0.37
   4  -2   4    3.49    0.36
   4  -2   4    3.28    0.39
  -5   2  -4    7.88    0.46
  -5   2  -4    9.16    0.47
   5  -2   4    8.17    0.48
   5  -2   4    9.70    0.47
  -6   2  -4    3.47    0.46
  -6   2  -4    3.66    0.47
   6  -2   4    1.93    0.48
   6  -2   4    3.22    0.46
   6  -2   4    3.43    0.46
  -7   2  -4    3.36    0.56
  -7   2  -4    2.53    0.55
   7  -2   4    3.65    0.48
   7  -2   4    3.80    0.59
   7  -2   4    2.77    0.55
   7  -2   4    2.93    0.78
  -8   2  -4    0.34    0.37
  -8   2  -4    0.07    0.36
   8  -2   4   -0.32    0.53
   8  -2   4   -0.16    0.32
   8  -2   4   -0.35    0.35
   8  -2   4   -0.21    0.26
  -9   2  -4    1.92    0.46
  -9   2  -4    1.19    0.47
   9  -2   4    0.75    0.42
   9  -2   4    1.80    0.68
   9  -2   4    0.81    0.42
   9  -2   4    0.97    0.34
 -10   2  -4    0.95    0.58
 -10   2  -4    0.66    0.50
  10  -2   4    0.04    0.48
  10  -2   4    0.64    0.82
  10  -2   4    0.76    0.51
  11  -2   4    0.65    1.00
  10   1  -4    0.96    0.62
  10   1  -4    0.19    0.50
  10   1  -4    0.15    0.70
 -10  -1   4    0.62    0.62
 -10  -1   4    1.30    0.67
 -10  -1   4    0.93    0.53
   9   1  -4   -0.03    0.52
   9   1  -4   -0.42    0.47
   9   1  -4   -0.34    0.39
  -9  -1   4    0.28    0.43
  -9  -1   4   -0.39    0.43
  -9  -1   4   -0.14    0.50
   8   1  -4    0.92    0.37
   8   1  -4    0.97    0.37
   8   1  -4    0.95    0.46
  -8  -1   4    0.75    0.35
  -8  -1   4    1.46    0.37
  -8  -1   4    0.87    0.42
   7   1  -4    3.23    0.51
   7   1  -4    4.07    0.66
   7   1  -4    3.42    0.59
  -7  -1   4    3.25    0.61
  -7  -1   4    4.03    0.53
  -7  -1   4    2.88    0.51
   6   1  -4    3.27    0.44
   6   1  -4    4.56    0.50
   6   1  -4    3.36    0.52
  -6  -1   4    3.43    0.52
  -6  -1   4    4.12    0.45
  -6  -1   4    3.83    0.44
   5   1  -4    1.59    0.40
   5   1  -4    1.38    0.35
  -5  -1   4    1.36    0.35
  -5  -1   4    1.07    0.25
  -5  -1   4    1.22    0.23
   4   1  -4    2.33    0.29
   4   1  -4    1.98    0.32
   4   1  -4    1.96    0.36
  -4  -1   4    2.32    0.37
  -4  -1   4    1.78    0.34
  -4  -1   4    1.86    0.33
   3   1  -4   51.93    1.09
   3   1  -4   52.92    1.08
   3   1  -4   54.75    1.15
  -3  -1   4   51.48    1.04
  -3  -1   4   52.68    1.08
  -3  -1   4   51.81    1.09
   2   1  -4    4.44    0.35
   2   1  -4    3.93    0.31
   2   1  -4    4.31    0.31
  -2  -1   4    3.87    0.34
  -2  -1   4    4.06    0.30
   1   1  -4    7.30    0.33
   1   1  -4    7.78    0.35
   1   1  -4    8.20    0.33
  -1  -1   4    7.97    0.32
  -1  -1   4    7.28    0.35
   0   1  -4    0.62    0.16
   0  -1   4    0.56    0.16
   0  -1   4    0.48    0.14
  -1   1  -4    1.37    0.26
  -1   1  -4    1.60    0.23
   1  -1   4    1.53    0.26
  -2   1  -4    0.81    0.16
  -2   1  -4    0.55    0.16
   2  -1   4    0.62    0.16
  -3   1  -4    8.59    0.36
  -3   1  -4    7.90    0.39
   3  -1   4    8.65    0.37
   3  -1   4    7.89    0.49
   3  -1   4    8.44    0.39
  -4   1  -4    6.28    0.35
   4  -1   4    6.09    0.37
   4  -1   4    5.75    0.40
   4  -1   4    5.55    0.49
  -5   1  -4    4.24    0.37
  -5   1  -4    3.77    0.38
   5  -1   4    4.56    0.39
   5  -1   4    3.84    0.48
   5  -1   4    3.11    0.40
  -6   1  -4   11.71    0.50
  -6   1  -4   11.84    0.51
   6  -1   4   11.85    0.50
   6  -1   4   11.57    0.60
   6  -1   4   11.79    0.52
   6  -1   4   11.78    0.70
  -7   1  -4   -0.02    0.27
   7  -1   4    0.06    0.22
   7  -1   4    0.03    0.40
   7  -1   4   -0.26    0.27
   7  -1   4   -0.34    0.28
  -8   1  -4   -0.03    0.29
  -8   1  -4    0.01    0.32
   8  -1   4   -0.42    0.48
   8  -1   4    0.30    0.26
   8  -1   4   -0.31    0.29
   8  -1   4    0.04    0.30
   9  -1   4    0.47    0.36
   9  -1   4    0.19    0.61
   9  -1   4    0.24    0.31
  10  -1   4   -0.11    0.74
  10  -1   4    0.44    0.58
  11  -1   4    1.30    0.74
  11  -1   4    1.08    0.91
  10   0  -4   -0.40    0.55
  10   0  -4    0.82    0.59
  10   0  -4   -0.36    0.68
  10   0  -4   -0.27    0.61
 -10   0   4    0.74    0.54
 -10   0   4    0.25    0.61
 -10   0   4   -0.57    0.62
   9   0  -4   -0.50    0.47
   9   0  -4   -0.73    0.46
   9   0  -4   -0.19    0.52
   9   0  -4    0.47    0.43
  -9   0   4   -0.26    0.41
  -9   0   4    0.63    0.50
  -9   0   4   -0.37    0.45
   8   0  -4    2.06    0.40
   8   0  -4    2.47    0.71
   8   0  -4    2.66    0.68
   8   0  -4    2.28    0.47
  -8   0   4    2.87    0.64
  -8   0   4    1.95    0.36
  -8   0   4    3.81    0.75
   7   0  -4    5.84    0.62
   7   0  -4    5.22    0.59
   7   0  -4    4.82    0.55
  -7   0   4    5.23    0.55
  -7   0   4    5.74    0.66
  -7   0   4    5.51    0.54
   6   0  -4    2.82    0.48
   6   0  -4    2.65    0.45
   6   0  -4    2.90    0.47
  -6   0   4    3.15    0.44
  -6   0   4    3.25    0.46
  -6   0   4    2.53    0.50
   5   0  -4    1.61    0.39
   5   0  -4    1.19    0.21
   5   0  -4    1.19    0.23
  -5   0   4    0.89    0.25
  -5   0   4    1.21    0.23
  -5   0   4    2.10    0.36
   4   0  -4    1.50    0.29
   4   0  -4    2.25    0.36
   4   0  -4    1.31    0.22
  -4   0   4    1.82    0.35
  -4   0   4    1.72    0.32
  -4   0   4    1.79    0.33
  -4   0   4    1.94    0.36
   3   0  -4   54.26    1.10
   3   0  -4   51.82    1.10
  -3   0   4   54.68    1.17
  -3   0   4   53.17    1.11
  -3   0   4   53.62    1.10
  -3   0   4   53.88    1.05
   2   0  -4   35.15    0.76
   2   0  -4   34.35    0.77
  -2   0   4   34.19    0.78
  -2   0   4   33.69    0.69
  -2   0   4   33.97    0.75
   1   0  -4    2.55    0.28
   1   0  -4    2.11    0.21
   1   0  -4    2.52    0.31
  -1   0   4    2.22    0.32
  -1   0   4    2.34    0.27
   0   0  -4    9.25    0.35
   0   0  -4    8.81    0.32
   0   0  -4    9.77    0.25
   0   0  -4    9.78    0.33
   0   0   4    9.67    0.33
   0   0   4    9.93    0.36
  -1   0  -4    5.33    0.24
  -1   0  -4    5.07    0.32
  -1   0  -4    5.66    0.27
   1   0   4    5.76    0.31
   1   0   4    5.50    0.25
   1   0   4    5.58    0.28
   1   0   4    5.93    0.27
  -2   0  -4   33.93    0.71
  -2   0  -4   33.25    0.78
  -2   0  -4   33.92    0.69
   2   0   4   31.08    0.81
   2   0   4   34.22    0.69
  -3   0  -4    4.20    0.27
  -3   0  -4    4.83    0.34
   3   0   4    4.04    0.28
   3   0   4    4.10    0.50
   3   0   4    4.68    0.42
   3   0   4    4.78    0.33
   3   0   4    4.30    0.33
  -4   0  -4    6.40    0.41
  -4   0  -4    6.04    0.31
   4   0   4    6.49    0.40
   4   0   4    5.53    0.54
   4   0   4    5.34    0.47
   4   0   4    6.02    0.32
  -5   0  -4    0.27    0.20
  -5   0  -4    0.50    0.17
   5   0   4    0.51    0.20
   5   0   4    0.42    0.23
   5   0   4    0.31    0.28
   6   0   4    0.80    0.22
   6   0   4    1.80    0.53
   6   0   4    1.00    0.25
   7   0   4    1.23    0.40
   7   0   4    1.88    0.49
   7   0   4    0.56    0.26
   8   0   4    5.38    0.63
   8   0   4    4.30    0.53
   8   0   4    5.15    0.80
   9   0   4    4.70    0.79
   9   0   4    2.77    0.56
   9   0   4    3.42    0.93
  10   0   4    2.05    0.67
  10   0   4    0.85    0.58
  11   0   4    0.05    0.73
  10  -1  -4   -0.03    0.60
  10  -1  -4    1.47    0.69
  10  -1  -4    1.03    0.62
  10  -1  -4   -0.05    0.70
 -10   1   4    0.38    0.57
 -10   1   4    0.67    0.58
 -10   1   4    1.50    0.62
   9  -1  -4    3.21    0.95
   9  -1  -4    1.99    0.49
   9  -1  -4    4.44    0.86
   9  -1  -4    3.82    0.93
  -9   1   4    1.88    0.49
  -9   1   4    3.67    0.87
  -9   1   4    2.76    0.51
   8  -1  -4    3.23    0.66
   8  -1  -4    2.94    0.71
   8  -1  -4    3.18    0.78
  -8   1   4    2.48    0.62
  -8   1   4    3.35    0.62
  -8   1   4    3.45    0.75
   7  -1  -4    4.18    0.61
   7  -1  -4    3.60    0.63
   7  -1  -4    4.05    0.56
  -7   1   4    5.04    0.65
  -7   1   4    5.22    0.56
   6  -1  -4    0.59    0.25
   6  -1  -4    0.50    0.26
   6  -1  -4    0.24    0.28
  -6   1   4    0.26    0.28
  -6   1   4    0.47    0.26
   5  -1  -4    0.22    0.20
   5  -1  -4    0.06    0.21
  -5   1   4   -0.14    0.23
  -5   1   4   -0.03    0.20
   4  -1  -4    1.60    0.35
   4  -1  -4    1.06    0.21
  -4   1   4    0.71    0.22
  -4   1   4    1.30    0.32
  -4   1   4    1.67    0.34
   3  -1  -4    1.10    0.21
   3  -1  -4    0.85    0.20
  -3   1   4    1.20    0.29
  -3   1   4    1.01    0.23
  -3   1   4    0.97    0.20
   2  -1  -4    3.11    0.34
   2  -1  -4    3.13    0.35
  -2   1   4    3.30    0.34
  -2   1   4    3.08    0.35
   1  -1  -4    0.72    0.18
   1  -1  -4    0.69    0.17
  -1   1   4    0.79    0.17
  -1   1   4    0.74    0.17
   0  -1  -4    3.75    0.31
   0  -1  -4    3.43    0.31
   0   1   4    3.67    0.31
   0   1   4    3.05    0.32
   0   1   4    3.65    0.30
  -1  -1  -4   16.83    0.42
  -1  -1  -4   16.33    0.50
  -1  -1  -4   16.53    0.43
  -1  -1  -4   15.98    0.54
   1   1   4   16.20    0.54
   1   1   4   16.63    0.44
   1   1   4   16.69    0.44
   1   1   4   17.25    0.42
  -2  -1  -4 1000.00   20.15
  -3  -1  -4   42.06    0.89
  -3  -1  -4   41.96    1.05
  -3  -1  -4   43.01    1.07
   3   1   4   43.20    1.08
   3   1   4   41.86    1.05
   3   1   4   41.67    1.01
  -4  -1  -4    3.53    0.37
  -4  -1  -4    4.36    0.40
   4   1   4    4.43    0.51
   4   1   4    4.31    0.38
   4   1   4    3.34    0.44
  -5  -1  -4   -0.08    0.20
   5   1   4   -0.08    0.22
   5   1   4   -0.05    0.20
   5   1   4    0.04    0.22
   5   1   4    0.18    0.26
  -6  -1  -4    2.60    0.39
   6   1   4    1.92    0.44
   6   1   4    2.72    0.53
   6   1   4    2.03    0.33
   6   1   4    1.92    0.40
   7   1   4    2.69    0.57
   7   1   4    2.28    0.51
   7   1   4    2.58    0.35
   7   1   4    3.00    0.44
   8   1   4   -0.48    0.28
   8   1   4   -0.09    0.26
   8   1   4    0.57    0.42
   9   1   4   -0.14    0.30
   9   1   4    0.80    0.52
   9   1   4   -0.14    0.35
  10   1   4   -0.44    0.35
  10   1   4   -0.60    0.55
  11   1   4    0.12    0.63
  10  -2  -4    1.19    0.64
  10  -2  -4    0.53    0.72
  10  -2  -4    0.50    0.64
  10  -2  -4   -0.13    0.64
 -10   2   4    0.97    0.60
 -10   2   4    0.97    0.68
   9  -2  -4   -0.11    0.46
   9  -2  -4   -0.21    0.54
   9  -2  -4   -0.34    0.50
   9  -2  -4    0.12    0.48
  -9   2   4    0.32    0.45
  -9   2   4    0.42    0.49
   8  -2  -4    1.19    0.39
   8  -2  -4    1.56    0.40
   8  -2  -4    0.59    0.50
  -8   2   4    0.59    0.41
  -8   2   4    0.25    0.39
   7  -2  -4    0.66    0.32
   7  -2  -4    0.37    0.33
  -7   2   4    0.72    0.35
  -7   2   4    1.08    0.33
   6  -2  -4    1.68    0.30
   6  -2  -4    1.97    0.44
  -6   2   4    2.84    0.53
  -6   2   4    1.83    0.28
   5  -2  -4   10.35    0.49
   5  -2  -4    9.85    0.47
  -5   2   4   10.83    0.51
  -5   2   4   10.00    0.47
   4  -2  -4   48.44    1.05
   4  -2  -4   47.78    1.06
  -4   2   4   48.04    1.05
  -4   2   4   49.45    1.07
   3  -2  -4   57.53    1.21
   3  -2  -4   58.75    1.21
  -3   2   4   58.90    1.21
  -3   2   4   58.97    1.22
   2  -2  -4   14.62    0.49
   2  -2  -4   14.51    0.49
  -2   2   4   14.54    0.48
  -2   2   4   13.70    0.50
   1  -2  -4    1.61    0.29
   1  -2  -4    1.98    0.32
  -1   2   4    1.83    0.34
  -1   2   4    2.14    0.30
   0  -2  -4    0.15    0.16
   0  -2  -4    0.22    0.16
   0   2   4    0.21    0.16
   0   2   4    0.17    0.18
  -1  -2  -4   15.37    0.52
  -1  -2  -4   16.26    0.42
  -1  -2  -4   15.76    0.42
   1   2   4   15.88    0.42
   1   2   4   15.64    0.42
  -2  -2  -4   30.44    0.60
  -2  -2  -4   28.37    0.60
  -2  -2  -4   28.59    0.80
  -2  -2  -4   29.78    0.61
   2   2   4   30.84    0.60
   2   2   4   29.73    0.61
  -3  -2  -4    6.99    0.46
  -3  -2  -4    5.42    0.40
  -3  -2  -4    5.97    0.31
   3   2   4    5.64    0.35
   3   2   4    6.80    0.47
  -4  -2  -4    0.41    0.18
  -4  -2  -4    0.63    0.19
  -4  -2  -4    0.60    0.26
  -4  -2  -4    0.53    0.19
   4   2   4    0.49    0.27
   4   2   4    0.71    0.25
  -5  -2  -4    0.44    0.18
  -5  -2  -4    0.20    0.18
  -5  -2  -4    0.49    0.23
  -5  -2  -4    0.43    0.20
   5   2   4    0.40    0.23
   5   2   4    0.49    0.27
  -6  -2  -4    6.49    0.37
  -6  -2  -4    7.17    0.50
  -6  -2  -4    7.11    0.44
  -6  -2  -4    5.70    0.40
   6   2   4    6.33    0.55
   6   2   4    6.49    0.40
   6   2   4    7.09    0.53
  -7  -2  -4   13.04    0.49
  -7  -2  -4   13.12    0.54
   7   2   4   13.06    0.68
   7   2   4   11.56    0.55
   7   2   4   12.41    0.55
  -8  -2  -4    1.90    0.43
   8   2   4    2.44    0.65
   8   2   4    1.88    0.46
   8   2   4    2.31    0.41
  -9  -2  -4    0.72    0.28
   9   2   4   -0.66    0.40
   9   2   4    0.08    0.29
   9   2   4   -0.60    0.32
  10   2   4    0.40    0.48
  10   2   4    0.28    0.39
  10  -3  -4    3.09    0.69
  10  -3  -4    1.75    0.73
  10  -3  -4    1.96    0.65
 -10   3   4    2.17    0.71
 -10   3   4    2.03    0.73
   9  -3  -4    2.64    0.68
   9  -3  -4    2.76    0.53
   9  -3  -4    2.64    0.56
  -9   3   4    2.87    0.58
  -9   3   4    2.98    0.56
   8  -3  -4    0.13    0.43
   8  -3  -4   -0.45    0.38
  -8   3   4    0.19    0.40
  -8   3   4    0.52    0.40
   7  -3  -4    0.78    0.32
   7  -3  -4    1.19    0.36
  -7   3   4    0.88    0.34
  -7   3   4    0.68    0.33
   6  -3  -4    4.58    0.51
   6  -3  -4    4.15    0.50
  -6   3   4    4.00    0.48
  -6   3   4    4.68    0.51
   5  -3  -4    5.61    0.45
   5  -3  -4    5.73    0.43
  -5   3   4    4.85    0.43
  -5   3   4    5.40    0.45
   4  -3  -4    2.04    0.37
   4  -3  -4    2.45    0.38
  -4   3   4    2.70    0.42
  -4   3   4    2.70    0.37
   3  -3  -4    1.39    0.22
   3  -3  -4    1.93    0.36
  -3   3   4    1.35    0.23
  -3   3   4    1.83    0.35
   2  -3  -4   70.22    1.39
   2  -3  -4   67.40    1.38
  -2   3   4   70.29    1.39
  -2   3   4   67.49    1.39
   1  -3  -4    1.39    0.33
   1  -3  -4    1.06    0.19
  -1   3   4    0.94    0.20
  -1   3   4    1.40    0.33
   0  -3  -4    0.58    0.17
   0  -3  -4    0.83    0.18
   0   3   4    0.67    0.18
   0   3   4    0.65    0.17
  -1  -3  -4    3.33    0.30
  -1  -3  -4    3.62    0.28
   1   3   4    3.09    0.28
   1   3   4    3.37    0.30
  -2  -3  -4    5.27    0.28
   2   3   4    5.78    0.32
   2   3   4    5.59    0.27
   2   3   4    5.43    0.29
  -3  -3  -4    4.48    0.44
  -3  -3  -4    5.06    0.32
   3   3   4    4.99    0.34
  -4  -3  -4   -0.21    0.18
  -4  -3  -4   -0.32    0.17
  -4  -3  -4    0.22    0.19
  -4  -3  -4    0.19    0.24
   4   3   4   -0.17    0.22
  -5  -3  -4    8.98    0.40
  -5  -3  -4    8.69    0.39
  -5  -3  -4    8.26    0.44
  -5  -3  -4    8.82    0.51
   5   3   4    8.53    0.43
  -6  -3  -4    8.65    0.41
  -6  -3  -4    7.97    0.46
  -6  -3  -4    8.28    0.40
  -6  -3  -4    8.17    0.50
   6   3   4    8.24    0.43
  -7  -3  -4    2.10    0.38
  -7  -3  -4    0.67    0.22
  -7  -3  -4    0.84    0.22
  -7  -3  -4    0.75    0.29
   7   3   4    0.98    0.26
  -8  -3  -4   -0.21    0.25
  -8  -3  -4    0.22    0.36
  -8  -3  -4    0.03    0.28
  -8  -3  -4   -0.10    0.25
   8   3   4    0.61    0.28
  -9  -3  -4   -0.42    0.31
   9   3   4    0.04    0.29
  10   3   4   -0.13    0.52
   9  -4  -4    0.12    0.53
   9  -4  -4    0.25    0.58
  -9   4   4    0.46    0.57
  -9   4   4   -0.17    0.53
   8  -4  -4    0.36    0.45
   8  -4  -4   -0.06    0.43
  -8   4   4    0.22    0.44
  -8   4   4    0.19    0.41
   7  -4  -4    2.05    0.38
   7  -4  -4    2.66    0.63
  -7   4   4    0.91    0.34
  -7   4   4    0.92    0.35
   6  -4  -4    6.43    0.53
   6  -4  -4    6.43    0.54
  -6   4   4    6.09    0.53
  -6   4   4    5.58    0.56
   5  -4  -4   18.51    0.63
   5  -4  -4   17.55    0.63
  -5   4   4   17.57    0.62
  -5   4   4   18.63    0.63
   4  -4  -4    8.95    0.45
   4  -4  -4    9.22    0.47
  -4   4   4    9.19    0.46
  -4   4   4    9.01    0.45
   3  -4  -4    1.02    0.22
   3  -4  -4    1.44    0.36
  -3   4   4    0.98    0.21
  -3   4   4    1.24    0.21
   2  -4  -4    1.69    0.37
   2  -4  -4    1.42    0.35
  -2   4   4    1.67    0.38
  -2   4   4    1.36    0.35
   1  -4  -4   10.65    0.45
   1  -4  -4   10.27    0.44
  -1   4   4   10.66    0.44
  -1   4   4   10.50    0.47
   0  -4  -4    2.57    0.34
   0  -4  -4    2.68    0.36
   0   4   4    2.70    0.36
   0   4   4    2.43    0.33
  -1  -4  -4    1.52    0.31
  -1  -4  -4    1.01    0.18
   1   4   4    0.65    0.17
   1   4   4    0.63    0.18
  -2  -4  -4    6.78    0.34
  -2  -4  -4    7.23    0.33
   2   4   4    7.12    0.39
   2   4   4    6.61    0.32
   2   4   4    6.59    0.35
   3   4   4    2.41    0.36
  -4  -4  -4    1.66    0.33
   4   4   4    1.48    0.36
  -5  -4  -4    0.82    0.20
  -5  -4  -4    0.43    0.23
  -5  -4  -4    1.29    0.31
  -5  -4  -4    0.66    0.19
   5   4   4    0.83    0.23
  -6  -4  -4    3.37    0.39
  -6  -4  -4    2.93    0.36
  -6  -4  -4    2.67    0.45
  -6  -4  -4    2.41    0.39
   6   4   4    2.76    0.34
  -7  -4  -4    0.10    0.25
  -7  -4  -4    0.12    0.22
  -7  -4  -4    0.14    0.29
  -7  -4  -4   -0.07    0.24
   7   4   4    0.04    0.22
  -8  -4  -4   -0.08    0.29
  -8  -4  -4    0.43    0.39
  -8  -4  -4    0.54    0.34
  -8  -4  -4    0.42    0.30
   8   4   4   -0.07    0.28
  -9  -4  -4    0.38    0.42
  -9  -4  -4    0.14    0.48
 -10  -4  -4    2.06    0.63
  10   4   4    1.08    0.53
  11   4   4    0.13    0.54
   9  -5  -4    0.12    0.61
   9  -5  -4   -0.73    0.65
  -9   5   4    0.04    0.62
  -9   5   4   -0.33    0.58
   8  -5  -4    1.20    0.49
   8  -5  -4    1.05    0.50
  -8   5   4    1.09    0.47
  -8   5   4    2.11    0.51
   7  -5  -4    5.61    0.70
   7  -5  -4    3.42    0.68
  -7   5   4    4.83    0.67
  -7   5   4    4.35    0.70
   6  -5  -4    2.90    0.54
   6  -5  -4    4.74    0.53
  -6   5   4    3.33    0.55
  -6   5   4    3.22    0.53
   5  -5  -4    0.97    0.26
   5  -5  -4    1.33    0.26
  -5   5   4    1.12    0.26
  -5   5   4    1.02    0.24
   4  -5  -4    0.82    0.23
   4  -5  -4    2.14    0.35
  -4   5   4    1.57    0.37
  -4   5   4    1.03    0.24
   3  -5  -4    5.22    0.40
   3  -5  -4    4.76    0.39
  -3   5   4    5.42    0.39
  -3   5   4    4.97    0.40
   2  -5  -4    6.34    0.40
   2  -5  -4    5.77    0.41
  -2   5   4    5.44    0.41
  -2   5   4    5.70    0.40
   1  -5  -4    5.69    0.39
   1  -5  -4    5.76    0.40
  -1   5   4    5.55    0.41
  -1   5   4    6.32    0.40
   0  -5  -4   21.60    0.62
   0  -5  -4   22.31    0.61
   0   5   4   21.99    0.62
   0   5   4   21.60    0.61
  -1  -5  -4   10.28    0.42
  -1  -5  -4   10.10    0.44
   1   5   4    9.90    0.41
   1   5   4   10.28    0.44
  -2  -5  -4    1.76    0.33
   2   5   4    2.16    0.31
   2   5   4    2.02    0.33
  -3  -5  -4   55.48    1.09
   3   5   4   54.03    1.09
   3   5   4   58.15    1.14
   3   5   4   54.74    1.09
   4   5   4   19.54    0.60
  -5  -5  -4   15.17    0.54
   5   5   4   15.56    0.56
  -6  -5  -4    4.65    0.40
  -6  -5  -4    4.37    0.46
  -6  -5  -4    4.60    0.49
  -6  -5  -4    3.28    0.47
   6   5   4    3.71    0.38
  -7  -5  -4    0.22    0.33
  -7  -5  -4   -0.10    0.27
  -7  -5  -4    0.20    0.24
  -7  -5  -4   -0.16    0.29
   7   5   4    0.40    0.24
  -8  -5  -4    0.88    0.37
  -8  -5  -4    0.94    0.27
  -8  -5  -4    1.37    0.38
  -8  -5  -4    2.57    0.74
   8   5   4    0.60    0.32
  -9  -5  -4    0.44    0.50
  -9  -5  -4    0.74    0.47
   9   5   4    0.48    0.52
 -10  -5  -4    0.03    0.64
 -10  -5  -4    0.13    0.53
  10   5   4   -0.43    0.55
 -11  -5  -4    0.67    0.78
  11   5   4   -0.50    0.52
   8  -6  -4    0.35    0.54
  -8   6   4    0.50    0.55
  -8   6   4   -0.17    0.52
   7  -6  -4    0.60    0.39
   7  -6  -4   -0.67    0.42
  -7   6   4    0.24    0.38
  -7   6   4   -0.07    0.37
   6  -6  -4    0.24    0.29
   6  -6  -4   -0.55    0.30
  -6   6   4    0.11    0.26
  -6   6   4   -0.18    0.28
   5  -6  -4    0.24    0.24
   5  -6  -4   -0.24    0.25
  -5   6   4    0.09    0.24
  -5   6   4    0.07    0.25
   4  -6  -4    2.86    0.40
   4  -6  -4    2.12    0.29
  -4   6   4    2.10    0.27
  -4   6   4    2.59    0.41
   3  -6  -4    6.28    0.44
   3  -6  -4    8.08    0.48
  -3   6   4    8.34    0.48
  -3   6   4    8.61    0.47
   2  -6  -4   11.24    0.50
   2  -6  -4   10.27    0.47
  -2   6   4   11.53    0.49
  -2   6   4   11.23    0.50
   1  -6  -4    6.94    0.42
   1  -6  -4    7.60    0.44
  -1   6   4    7.12    0.44
  -1   6   4    7.04    0.41
   0  -6  -4    1.71    0.38
   0  -6  -4    1.83    0.35
   0   6   4    1.63    0.34
   0   6   4    1.48    0.23
  -1  -6  -4    0.50    0.20
   1   6   4    0.75    0.20
   1   6   4    0.50    0.19
  -2  -6  -4    3.73    0.37
   2   6   4    4.06    0.36
   2   6   4    3.96    0.38
  -3  -6  -4   -0.19    0.18
   3   6   4   -0.15    0.18
   3   6   4   -0.36    0.18
   3   6   4    0.11    0.21
   4   6   4    0.51    0.22
  -5  -6  -4    0.42    0.23
   5   6   4    0.29    0.24
  -6  -6  -4    0.25    0.27
  -6  -6  -4    0.00    0.25
   6   6   4    0.12    0.26
  -7  -6  -4    1.47    0.35
  -7  -6  -4    2.37    0.67
  -7  -6  -4    2.56    0.62
   7   6   4    1.39    0.41
  -8  -6  -4    2.46    0.74
  -8  -6  -4    2.95    0.50
  -8  -6  -4    2.73    0.52
  -8  -6  -4    2.99    0.73
   8   6   4    2.52    0.51
  -9  -6  -4    0.67    0.53
  -9  -6  -4    1.35    0.56
  -9  -6  -4    1.15    0.50
   9   6   4    0.10    0.50
 -10  -6  -4    0.30    0.68
 -10  -6  -4    0.41    0.62
  10   6   4    0.56    0.62
 -11  -6  -4   -0.15    0.86
   8  -7  -4    2.11    0.64
  -8   7   4    2.45    0.62
  -8   7   4    1.82    0.64
   7  -7  -4    0.85    0.42
  -7   7   4    3.14    0.75
  -7   7   4    1.45    0.42
   6  -7  -4    1.07    0.30
  -6   7   4    1.19    0.31
  -6   7   4    0.12    0.30
   5  -7  -4    5.60    0.48
  -5   7   4    5.71    0.53
  -5   7   4    4.18    0.50
   4  -7  -4    7.33    0.47
  -4   7   4    7.15    0.50
  -4   7   4    6.54    0.49
   3  -7  -4    1.59    0.26
  -3   7   4    2.38    0.42
  -3   7   4    1.18    0.27
   2  -7  -4   -0.22    0.19
  -2   7   4   -0.32    0.22
  -2   7   4   -0.10    0.19
   1  -7  -4    5.63    0.43
  -1   7   4    5.11    0.44
  -1   7   4    6.28    0.42
   0  -7  -4    0.46    0.21
   0   7   4    0.31    0.20
   0   7   4    0.36    0.24
  -1  -7  -4    9.03    0.48
   1   7   4    8.54    0.49
   1   7   4    9.17    0.47
  -2  -7  -4   16.23    0.57
   2   7   4   16.20    0.57
   2   7   4   15.50    0.56
  -3  -7  -4    4.08    0.43
   3   7   4    4.56    0.42
   3   7   4    3.93    0.42
   3   7   4    4.72    0.45
   4   7   4    2.73    0.45
   5   7   4    0.34    0.26
  -6  -7  -4    5.54    0.62
   6   7   4    3.90    0.53
  -7  -7  -4    4.81    0.84
  -7  -7  -4    5.32    0.70
  -7  -7  -4    4.56    0.63
   7   7   4    4.96    0.57
  -8  -7  -4    0.55    0.47
  -8  -7  -4    0.11    0.43
  -8  -7  -4   -0.31    0.44
   8   7   4    0.12    0.49
  -9  -7  -4    0.09    0.57
  -9  -7  -4   -0.02    0.61
  -9  -7  -4   -0.98    0.61
   9   7   4    0.32    0.54
 -10  -7  -4    1.52    0.80
 -10  -7  -4    0.97    0.74
  10   7   4   -0.41    0.54
   7  -8  -4    0.44    0.46
  -7   8   4    0.00    0.52
  -7   8   4   -0.12    0.46
  -4   8   4    4.93    0.51
   3  -8  -4    0.81    0.25
  -3   8   4    0.99    0.25
  -3   8   4    1.06    0.24
   2  -8  -4    0.02    0.24
  -2   8   4    0.39    0.22
  -2   8   4    0.48    0.26
   1  -8  -4    1.44    0.24
  -1   8   4    2.24    0.45
  -1   8   4    1.39    0.25
   0  -8  -4    7.49    0.52
   0   8   4    8.36    0.54
   0   8   4    8.96    0.51
  -1  -8  -4    8.26    0.55
   1   8   4    8.27    0.53
   1   8   4    9.54    0.54
  -2  -8  -4    3.43    0.51
   2   8   4    3.74    0.49
   2   8   4    3.55    0.49
  -3  -8  -4    1.41    0.30
   3   8   4    1.21    0.28
   3   8   4    1.29    0.30
   3   8   4    1.03    0.29
   4   8   4   -0.16    0.27
   4   8   4   -0.39    0.27
   4   8   4   -0.35    0.26
   5   8   4    0.51    0.32
  -6  -8  -4   -0.33    0.38
   6   8   4   -0.37    0.29
  -7  -8  -4    1.71    0.43
  -7  -8  -4    1.30    0.45
   7   8   4    1.86    0.39
  -8  -8  -4   -0.04    0.51
  -8  -8  -4    0.27    0.58
  -8  -8  -4   -0.19    0.53
   8   8   4    0.82    0.57
  -9  -8  -4   -0.58    0.67
  -9  -8  -4    0.86    0.69
  -9  -8  -4   -0.08    0.65
   9   8   4   -0.12    0.56
   2  -9  -4    0.11    0.24
  -2   9   4   -0.15    0.26
  -2   9   4    0.41    0.24
   1  -9  -4    3.21    0.46
  -1   9   4    3.15    0.46
  -1   9   4    3.65    0.51
   0  -9  -4   14.37    0.67
   0   9   4   14.95    0.66
   0   9   4   15.36    0.69
  -1  -9  -4   10.57    0.65
   1   9   4   10.77    0.65
   1   9   4   10.27    0.65
  -2  -9  -4    0.88    0.34
   2   9   4    0.35    0.31
   2   9   4    1.15    0.35
  -3  -9  -4    0.72    0.34
   3   9   4    0.63    0.34
   3   9   4    0.61    0.32
  -4  -9  -4    0.73    0.34
   4   9   4    0.83    0.36
   4   9   4    1.21    0.35
   4   9   4    0.69    0.33
   5   9   4    5.66    0.61
   5   9   4    4.39    0.63
  -6  -9  -4    2.38    0.46
   6   9   4    1.39    0.37
  -7  -9  -4    0.99    0.50
   7   9   4    1.69    0.42
  -8  -9  -4    0.40    0.57
  -8  -9  -4    1.24    0.70
  -9  -9  -4   -0.11    0.77
  -9  -9  -4   -0.16    0.78
  -9  -9  -4    0.08    0.75
   9   9   4    0.51    0.58
  -2  10   4    0.57    0.32
   1 -10  -4    8.29    0.61
  -1  10   4    8.45    0.65
  -1  10   4    9.27    0.62
   0 -10  -4    4.40    0.63
   0  10   4    5.88    0.68
   0  10   4    6.03    0.65
  -1 -10  -4   -0.19    0.35
   1  10   4    0.06    0.39
   1  10   4    0.48    0.38
  -2 -10  -4   -0.55    0.37
   2  10   4   -0.61    0.40
   2  10   4   -0.42    0.37
  -3 -10  -4    0.05    0.39
   3  10   4   -0.08    0.42
   3  10   4    0.43    0.40
  -4 -10  -4    1.52    0.44
   4  10   4    1.51    0.41
   4  10   4    2.37    0.42
   4  10   4    2.06    0.43
   5  10   4    0.31    0.36
   5  10   4   -0.37    0.41
  -6 -10  -4    0.04    0.52
   6  10   4   -0.24    0.42
  -7 -10  -4    0.32    0.58
   7  10   4   -0.04    0.49
  -8 -10  -4   -0.31    0.69
  -8 -10  -4   -0.24    0.77
   1 -11  -4    0.00    0.36
  -1  11   4    0.66    0.38
  -1  11   4    0.54    0.40
   0 -11  -4   -0.35    0.41
   0  11   4    0.06    0.45
   0  11   4   -0.51    0.41
  -1 -11  -4   -1.08    0.44
   1  11   4    0.18    0.45
   1  11   4   -0.42    0.45
  -2 -11  -4    0.09    0.49
   2  11   4    0.79    0.49
   2  11   4    0.41    0.49
  -3 -11  -4    0.53    0.51
   3  11   4    1.35    0.47
   3  11   4    1.94    0.54
   3  11   4    1.84    0.52
  -4 -11  -4    4.50    0.94
   4  11   4    4.55    0.93
   4  11   4    5.17    0.82
   4  11   4    4.16    0.88
  -5 -11  -4   -0.29    0.53
   5  11   4    0.69    0.55
   5  11   4    0.88    0.54
   5  11   4    0.70    0.46
  -6 -11  -4   -0.03    0.63
   6  11   4    1.27    0.51
   0 -12  -4    0.06    0.52
   0  12   4   -0.57    0.58
   0  12   4    0.18    0.53
  -1 -12  -4    2.56    0.60
   1  12   4    4.80    0.99
   1  12   4    4.69    1.09
  -2 -12  -4    0.64    0.59
   2  12   4    2.88    0.63
   2  12   4    1.62    0.63
  -3 -12  -4    0.49    0.64
   3  12   4    1.67    0.63
   3  12   4    1.05    0.57
   3  12   4    1.37    0.67
  -4 -12  -4   -0.94    0.66
   4  12   4   -0.03    0.61
   2  10  -5   -0.22    0.55
  -2 -10   5   -0.05    0.58
   1  10  -5   -0.34    0.52
  -1 -10   5    1.47    0.53
   0  10  -5    4.35    0.84
   0 -10   5    4.09    0.89
   5   9  -5    0.69    0.56
   5   9  -5    0.15    0.69
  -5  -9   5    1.33    0.65
  -5  -9   5    1.41    0.70
   4   9  -5    2.03    0.56
   4   9  -5    1.10    0.46
  -4  -9   5    2.27    0.58
  -4  -9   5    1.20    0.58
   3   9  -5   -1.02    0.42
   3   9  -5    0.20    0.51
  -3  -9   5   -0.64    0.48
  -3  -9   5   -0.20    0.52
   2   9  -5    1.21    0.48
  -2  -9   5    1.21    0.51
   1   9  -5    0.61    0.40
  -1  -9   5    0.36    0.39
   0   9  -5    0.17    0.37
   4  -9   5    1.48    0.52
   6   8  -5   -0.22    0.63
   6   8  -5    0.37    0.55
  -6  -8   5   -0.18    0.67
  -6  -8   5   -0.48    0.53
  -6  -8   5    0.18    0.45
   5   8  -5   -0.29    0.43
   5   8  -5   -0.14    0.53
  -5  -8   5   -0.17    0.48
  -5  -8   5    0.30    0.54
   4   8  -5   -0.16    0.46
   4   8  -5   -0.04    0.36
  -4  -8   5    0.40    0.44
  -4  -8   5   -0.29    0.47
   3   8  -5   -0.41    0.37
   3   8  -5    0.58    0.40
  -3  -8   5    0.20    0.41
  -3  -8   5    0.70    0.41
   2   8  -5    1.30    0.39
  -2  -8   5    1.58    0.38
   1   8  -5    5.58    0.60
  -1  -8   5    4.96    0.58
   0   8  -5    3.91    0.53
   0  -8   5    3.68    0.52
  -1   8  -5   -0.16    0.27
   4  -8   5    2.34    0.47
   5  -8   5   -0.67    0.49
  -6   8  -5   -0.03    0.48
  -6   8  -5    0.26    0.51
   6  -8   5    0.12    0.48
   6  -8   5    0.05    0.58
   7   7  -5    1.43    0.69
   7   7  -5    0.38    0.57
   7   7  -5    1.26    0.65
  -7  -7   5    1.89    0.64
  -7  -7   5    1.04    0.52
   6   7  -5    1.35    0.57
   6   7  -5    0.89    0.48
  -6  -7   5    0.92    0.54
  -6  -7   5    1.19    0.46
   5   7  -5   -0.19    0.46
   5   7  -5    0.36    0.38
  -5  -7   5   -0.26    0.47
  -5  -7   5   -0.05    0.41
   4   7  -5    1.13    0.36
   4   7  -5    0.80    0.40
  -4  -7   5    1.83    0.39
  -4  -7   5    1.81    0.44
   3   7  -5    3.58    0.62
   3   7  -5    2.83    0.37
  -3  -7   5    3.37    0.62
  -3  -7   5    4.04    0.60
   2   7  -5    5.29    0.56
  -2  -7   5    5.94    0.56
   1   7  -5    0.65    0.26
  -1  -7   5    0.77    0.26
   0   7  -5   -0.20    0.24
   0  -7   5    0.48    0.23
  -1   7  -5    1.22    0.26
   1  -7   5    0.74    0.26
  -2   7  -5    0.03    0.26
   2  -7   5    0.09    0.25
  -3   7  -5    0.79    0.30
   3  -7   5    0.45    0.33
   4  -7   5    0.38    0.37
  -5   7  -5    0.17    0.34
   5  -7   5   -0.11    0.41
   5  -7   5   -0.69    0.33
  -6   7  -5    0.56    0.40
  -6   7  -5   -0.01    0.42
   6  -7   5    0.03    0.50
   6  -7   5    0.55    0.40
  -7   7  -5    0.81    0.58
  -7   7  -5    0.79    0.58
   7  -7   5    0.48    0.54
   7  -7   5    0.30    0.59
   8   6  -5    2.29    0.70
   8   6  -5    2.49    0.67
  -8  -6   5    2.74    0.68
  -8  -6   5    1.85    0.53
   7   6  -5    0.27    0.58
   7   6  -5    0.44    0.52
  -7  -6   5   -0.50    0.55
  -7  -6   5    0.06    0.44
   6   6  -5    0.24    0.41
   6   6  -5    0.00    0.45
   6   6  -5   -0.11    0.51
  -6  -6   5   -0.59    0.46
  -6  -6   5   -0.74    0.37
   5   6  -5    0.67    0.41
   5   6  -5    0.61    0.35
  -5  -6   5    0.53    0.43
  -5  -6   5    0.82    0.38
   4   6  -5    0.98    0.30
   4   6  -5    1.00    0.36
  -4  -6   5    0.20    0.32
  -4  -6   5    0.99    0.37
   3   6  -5    3.75    0.50
   3   6  -5    4.02    0.53
  -3  -6   5    3.72    0.53
  -3  -6   5    3.99    0.50
   2   6  -5    2.04    0.45
  -2  -6   5    2.03    0.42
   1   6  -5   -0.18    0.22
  -1  -6   5    0.42    0.24
   0   6  -5    1.37    0.25
   0  -6   5    1.79    0.39
  -1   6  -5    3.04    0.41
   1  -6   5    3.14    0.40
  -2   6  -5    5.20    0.47
   2  -6   5    4.88    0.47
  -3   6  -5    3.48    0.44
   3  -6   5    3.21    0.51
   3  -6   5    3.37    0.45
  -4   6  -5    0.45    0.25
   4  -6   5    0.82    0.26
   4  -6   5   -0.16    0.31
  -5   6  -5    0.19    0.28
  -5   6  -5   -0.12    0.30
   5  -6   5   -0.11    0.36
   5  -6   5    0.11    0.33
  -6   6  -5   -0.11    0.38
  -6   6  -5    0.28    0.37
   6  -6   5   -0.29    0.38
   6  -6   5   -0.21    0.43
  -7   6  -5    0.91    0.52
  -7   6  -5    0.58    0.47
   7  -6   5    0.58    0.47
   7  -6   5    0.85    0.49
  -8   6  -5    0.59    0.64
  -8   6  -5   -0.38    0.64
   8  -6   5    0.01    0.55
   8  -6   5    0.07    0.60
   9   5  -5    0.93    0.72
   9   5  -5   -0.10    0.69
  -9  -5   5    0.47    0.70
  -9  -5   5    0.37    0.55
   8   5  -5    0.41    0.56
   8   5  -5    0.52    0.58
  -8  -5   5    0.39    0.58
  -8  -5   5    0.18    0.49
  -8  -5   5    0.58    0.58
   7   5  -5    0.12    0.48
   7   5  -5   -0.27    0.47
  -7  -5   5   -0.70    0.46
  -7  -5   5    0.07    0.40
   6   5  -5    0.52    0.44
   6   5  -5    0.60    0.37
   6   5  -5    0.14    0.41
  -6  -5   5   -0.04    0.34
  -6  -5   5    0.14    0.41
   5   5  -5    3.30    0.55
   5   5  -5    2.96    0.63
  -5  -5   5    3.24    0.54
  -5  -5   5    2.69    0.64
   4   5  -5    2.38    0.54
   4   5  -5    1.17    0.31
  -4  -5   5    2.29    0.55
  -4  -5   5    1.53    0.30
   3   5  -5   31.24    0.83
   3   5  -5   29.91    0.83
  -3  -5   5   29.62    0.84
  -3  -5   5   30.58    0.82
   2   5  -5    1.91    0.37
  -2  -5   5    1.51    0.38
  -2  -5   5    1.42    0.37
   1   5  -5    1.96    0.35
  -1  -5   5    3.11    0.36
   0   5  -5    0.62    0.21
   0  -5   5    0.52    0.20
  -1   5  -5    0.03    0.19
   1  -5   5    0.11    0.18
  -2   5  -5   -0.06    0.21
   2  -5   5    0.22    0.20
   2  -5   5   -0.12    0.19
  -3   5  -5    0.53    0.22
   3  -5   5    0.40    0.24
   3  -5   5   -0.05    0.22
  -4   5  -5    0.27    0.24
   4  -5   5   -0.16    0.29
   4  -5   5    0.63    0.24
  -5   5  -5    8.67    0.59
  -5   5  -5    8.36    0.58
   5  -5   5    8.51    0.62
   5  -5   5    7.28    0.65
  -6   5  -5    1.38    0.36
  -6   5  -5    2.49    0.62
   6  -5   5    1.68    0.40
   6  -5   5    1.13    0.39
  -7   5  -5    0.33    0.44
  -7   5  -5    1.26    0.46
   7  -5   5    0.78    0.43
   7  -5   5    0.82    0.43
  -8   5  -5   -0.04    0.56
  -8   5  -5    0.76    0.57
   8  -5   5    1.18    0.48
   8  -5   5    0.53    0.53
  -9   5  -5   -0.37    0.70
  -9   5  -5    0.27    0.69
   9  -5   5   -0.07    0.59
   9  -5   5   -0.59    0.68
   9   4  -5    1.47    0.66
   9   4  -5    0.98    0.65
  -9  -4   5    1.17    0.51
  -9  -4   5    0.43    0.68
   8   4  -5   -0.28    0.49
   8   4  -5   -0.12    0.51
   8   4  -5    0.06    0.53
  -8  -4   5    0.01    0.54
  -8  -4   5    0.10    0.38
   7   4  -5    2.30    0.41
   7   4  -5    2.30    0.47
   7   4  -5    2.06    0.49
  -7  -4   5    1.53    0.47
  -7  -4   5    1.84    0.35
   6   4  -5    2.00    0.52
   6   4  -5    1.36    0.38
  -6  -4   5    1.70    0.41
  -6  -4   5    1.60    0.34
   5   4  -5    2.01    0.35
   5   4  -5    2.03    0.48
   5   4  -5    1.85    0.47
  -5  -4   5    1.52    0.29
  -5  -4   5    2.59    0.57
   4   4  -5   -0.08    0.25
   4   4  -5   -0.04    0.24
  -4  -4   5   -0.10    0.27
  -4  -4   5   -0.18    0.23
   3   4  -5    2.86    0.41
   3   4  -5    2.96    0.42
  -3  -4   5    2.63    0.38
  -3  -4   5    2.95    0.41
   2   4  -5   -0.08    0.20
   2   4  -5    0.31    0.19
  -2  -4   5    0.16    0.18
  -2  -4   5   -0.19    0.19
   1   4  -5    4.92    0.36
  -1  -4   5    4.82    0.35
   0   4  -5    7.10    0.39
   0  -4   5    7.17    0.39
  -1   4  -5   11.03    0.47
   1  -4   5   11.46    0.46
  -2   4  -5   13.39    0.51
   2  -4   5   13.76    0.50
  -3   4  -5    0.32    0.20
   3  -4   5    0.69    0.21
   3  -4   5    0.46    0.22
  -4   4  -5    5.16    0.44
   4  -4   5    5.26    0.43
   4  -4   5    5.03    0.48
  -5   4  -5    6.48    0.51
   5  -4   5    5.98    0.56
   5  -4   5    6.81    0.56
  -6   4  -5    0.39    0.34
  -6   4  -5    0.98    0.33
   6  -4   5    0.37    0.34
   6  -4   5    0.61    0.33
  -7   4  -5    0.49    0.41
  -7   4  -5    0.43    0.42
   7  -4   5    0.45    0.34
   7  -4   5    0.33    0.40
  -8   4  -5    0.41    0.50
  -8   4  -5   -0.09    0.49
   8  -4   5   -0.70    0.44
   8  -4   5   -0.64    0.47
   8  -4   5    0.79    0.41
  -9   4  -5   -0.14    0.61
  -9   4  -5    0.15    0.62
   9  -4   5   -0.48    0.57
   9  -4   5    0.33    0.51
   9  -4   5   -0.73    0.87
   9   3  -5   -0.13    0.55
   9   3  -5   -0.36    0.60
  -9  -3   5    1.27    0.57
  -9  -3   5    0.09    0.60
  -9  -3   5   -0.11    0.48
   8   3  -5    0.54    0.50
   8   3  -5   -0.29    0.50
  -8  -3   5    0.22    0.47
  -8  -3   5   -0.13    0.39
  -8  -3   5   -0.52    0.49
   7   3  -5    4.43    0.68
   7   3  -5    4.20    0.60
   7   3  -5    4.25    0.72
  -7  -3   5    3.23    0.65
  -7  -3   5    4.14    0.75
  -7  -3   5    3.53    0.57
   6   3  -5    5.88    0.64
   6   3  -5    5.70    0.53
   6   3  -5    5.84    0.59
  -6  -3   5    5.77    0.52
  -6  -3   5    5.79    0.64
   5   3  -5    2.24    0.51
   5   3  -5    2.67    0.40
  -5  -3   5    2.95    0.41
  -5  -3   5    2.66    0.50
   4   3  -5    0.11    0.26
   4   3  -5   -0.28    0.22
   4   3  -5    0.02    0.23
  -4  -3   5    0.12    0.19
  -4  -3   5    0.03    0.23
   3   3  -5    3.10    0.38
   3   3  -5    3.22    0.37
  -3  -3   5    2.47    0.33
  -3  -3   5    3.27    0.38
   2   3  -5    8.11    0.41
   2   3  -5    9.95    0.44
  -2  -3   5    8.67    0.40
  -2  -3   5    7.99    0.42
   1   3  -5   18.87    0.54
  -1  -3   5   18.31    0.55
  -1  -3   5   18.12    0.54
   0   3  -5   10.13    0.42
   0  -3   5    9.34    0.41
  -1   3  -5    9.98    0.44
   1  -3   5    9.65    0.43
  -2   3  -5    3.31    0.34
   2  -3   5    3.83    0.35
   2  -3   5    2.96    0.30
  -3   3  -5    1.94    0.35
   3  -3   5    2.32    0.35
   3  -3   5    1.73    0.34
  -4   3  -5    1.71    0.36
   4  -3   5    1.60    0.40
   4  -3   5    1.43    0.37
  -5   3  -5    2.21    0.44
   5  -3   5    2.08    0.44
   5  -3   5    3.12    0.44
  -6   3  -5   -0.07    0.28
  -6   3  -5   -0.16    0.30
   6  -3   5   -0.01    0.25
   6  -3   5   -0.04    0.29
  -7   3  -5    0.27    0.36
  -7   3  -5   -0.27    0.35
   7  -3   5   -0.06    0.33
   7  -3   5    0.39    0.36
   7  -3   5    0.39    0.30
  -8   3  -5    0.77    0.45
  -8   3  -5   -0.18    0.43
   8  -3   5    0.21    0.42
   8  -3   5    1.46    0.40
   8  -3   5    0.45    0.33
   8  -3   5   -0.46    0.64
  -9   3  -5    1.27    0.52
  -9   3  -5    0.65    0.55
   9  -3   5    0.89    0.39
   9  -3   5    1.93    0.80
   9  -3   5    0.72    0.51
 -10   3  -5    1.43    0.66
 -10   3  -5    0.59    0.66
  10  -3   5    0.23    0.62
  10  -3   5    0.89    0.94
  10   2  -5    0.68    0.57
  10   2  -5   -0.78    0.67
  10   2  -5    0.29    0.78
 -10  -2   5   -0.62    0.56
 -10  -2   5    0.42    0.74
 -10  -2   5    0.33    0.66
   9   2  -5   -0.28    0.53
   9   2  -5    0.29    0.46
   9   2  -5    0.07    0.63
  -9  -2   5    0.26    0.47
  -9  -2   5   -0.16    0.62
  -9  -2   5    1.00    0.54
   8   2  -5    1.74    0.47
   8   2  -5    1.67    0.50
   8   2  -5    1.72    0.39
  -8  -2   5    2.01    0.49
  -8  -2   5    3.55    0.70
  -8  -2   5    1.54    0.41
   7   2  -5    4.52    0.69
   7   2  -5    3.40    0.56
   7   2  -5    4.12    0.69
  -7  -2   5    4.40    0.62
  -7  -2   5    4.68    0.70
  -7  -2   5    3.62    0.58
   6   2  -5    6.55    0.49
   6   2  -5    6.81    0.60
   6   2  -5    7.11    0.61
  -6  -2   5    6.19    0.52
  -6  -2   5    6.85    0.61
  -6  -2   5    7.14    0.56
   5   2  -5    2.91    0.39
   5   2  -5    2.14    0.48
   5   2  -5    2.37    0.45
   5   2  -5    2.48    0.37
  -5  -2   5    1.78    0.29
  -5  -2   5    2.52    0.43
  -5  -2   5    2.09    0.40
   4   2  -5    0.33    0.19
   4   2  -5    0.42    0.21
   4   2  -5    0.70    0.22
  -4  -2   5    0.15    0.18
  -4  -2   5    0.14    0.22
   3   2  -5    0.48    0.18
   3   2  -5    0.31    0.20
   3   2  -5    0.36    0.20
  -3  -2   5    0.03    0.20
  -3  -2   5    0.12    0.17
   2   2  -5    4.17    0.35
   2   2  -5    4.29    0.35
  -2  -2   5    4.57    0.31
  -2  -2   5    4.33    0.37
   1   2  -5    1.57    0.31
  -1  -2   5    1.15    0.29
  -1  -2   5    1.36    0.33
   0   2  -5    0.12    0.18
   0  -2   5    0.11    0.17
   0  -2   5    0.07    0.18
  -1   2  -5    7.15    0.37
   1  -2   5    6.50    0.36
  -2   2  -5   11.36    0.44
  -2   2  -5   11.17    0.40
   2  -2   5   10.94    0.44
  -3   2  -5   25.33    0.65
   3  -2   5   25.11    0.66
   3  -2   5   24.54    0.63
  -4   2  -5   11.79    0.45
   4  -2   5   11.10    0.46
   4  -2   5   11.14    0.46
  -5   2  -5    4.60    0.41
   5  -2   5    4.98    0.42
   5  -2   5    4.03    0.48
   5  -2   5    4.52    0.43
  -6   2  -5    0.44    0.27
  -6   2  -5    0.45    0.26
   6  -2   5    0.52    0.28
   6  -2   5    0.30    0.26
   6  -2   5    0.25    0.24
  -7   2  -5    0.29    0.31
  -7   2  -5    0.26    0.32
   7  -2   5   -0.17    0.29
   7  -2   5   -0.32    0.26
   7  -2   5    0.05    0.46
   7  -2   5   -0.12    0.26
  -8   2  -5    1.11    0.37
  -8   2  -5    0.68    0.40
   8  -2   5    1.14    0.38
   8  -2   5    0.53    0.29
   8  -2   5    0.80    0.39
   8  -2   5    1.91    0.59
  -9   2  -5    0.22    0.48
  -9   2  -5    0.14    0.44
   9  -2   5    0.37    0.70
   9  -2   5   -0.39    0.31
   9  -2   5   -0.15    0.43
   9  -2   5    0.58    0.40
 -10   2  -5    0.24    0.57
  10  -2   5   -0.21    0.46
  10  -2   5    0.22    0.85
  10  -2   5   -0.50    0.51
  10   1  -5   -0.60    0.66
  10   1  -5   -0.12    0.76
  10   1  -5    1.09    0.56
 -10  -1   5    0.42    0.74
 -10  -1   5   -0.39    0.66
 -10  -1   5    0.16    0.57
   9   1  -5   -0.18    0.51
   9   1  -5    0.55    0.59
   9   1  -5   -0.50    0.43
  -9  -1   5   -0.21    0.51
  -9  -1   5   -0.47    0.55
  -9  -1   5    0.06    0.46
   8   1  -5    0.09    0.47
   8   1  -5   -0.16    0.38
   8   1  -5    0.12    0.43
  -8  -1   5   -0.46    0.47
  -8  -1   5   -0.13    0.36
  -8  -1   5   -0.22    0.41
   7   1  -5   -0.05    0.40
   7   1  -5    0.22    0.33
   7   1  -5   -0.14    0.32
  -7  -1   5    0.59    0.35
  -7  -1   5   -0.13    0.38
  -7  -1   5   -0.07    0.32
   6   1  -5   -0.12    0.30
   6   1  -5    0.27    0.26
  -6  -1   5   -0.01    0.27
  -6  -1   5    0.56    0.32
  -6  -1   5    0.17    0.28
   5   1  -5    0.67    0.23
   5   1  -5    1.15    0.27
  -5  -1   5    0.65    0.26
  -5  -1   5    0.95    0.23
  -5  -1   5    0.82    0.25
   4   1  -5   10.67    0.48
   4   1  -5   10.10    0.43
  -4  -1   5    9.38    0.43
  -4  -1   5   10.34    0.47
  -4  -1   5    9.92    0.44
   3   1  -5    9.11    0.40
   3   1  -5    9.13    0.43
  -3  -1   5    9.60    0.39
  -3  -1   5    9.09    0.44
  -3  -1   5    9.04    0.41
   2   1  -5   25.26    0.60
   2   1  -5   26.79    0.65
   2   1  -5   26.24    0.66
  -2  -1   5   25.62    0.67
  -2  -1   5   25.63    0.64
   1   1  -5    0.68    0.17
   1   1  -5    0.78    0.17
   1   1  -5    0.83    0.19
  -1  -1   5    0.83    0.18
  -1  -1   5    0.76    0.19
   0   1  -5    0.91    0.18
   0  -1   5    0.83    0.26
   0  -1   5    0.92    0.17
   0  -1   5    1.06    0.19
  -1   1  -5    2.99    0.30
  -1   1  -5    3.11    0.25
   1  -1   5    2.78    0.32
   1  -1   5    2.57    0.30
   1  -1   5    3.41    0.30
  -2   1  -5    0.64    0.16
  -2   1  -5    0.57    0.20
  -2   1  -5    0.54    0.17
   2  -1   5    0.38    0.17
   2  -1   5    0.56    0.21
  -3   1  -5    0.07    0.18
  -3   1  -5   -0.15    0.18
   3  -1   5   -0.05    0.20
   3  -1   5    0.10    0.18
  -4   1  -5   -0.09    0.19
  -4   1  -5    0.04    0.18
   4  -1   5   -0.16    0.21
   4  -1   5   -0.14    0.17
   4  -1   5   -0.28    0.18
  -5   1  -5    0.21    0.18
   5  -1   5    0.44    0.19
   5  -1   5    0.00    0.20
   5  -1   5   -0.02    0.24
  -6   1  -5    1.54    0.40
  -6   1  -5    1.91    0.42
   6  -1   5    1.77    0.36
   6  -1   5    1.82    0.48
   6  -1   5    1.21    0.25
   6  -1   5    1.21    0.26
  -7   1  -5    1.24    0.30
  -7   1  -5    1.04    0.30
   7  -1   5    1.80    0.43
   7  -1   5    0.86    0.29
   7  -1   5    1.14    0.26
   7  -1   5    2.50    0.54
  -8   1  -5    2.25    0.58
   8  -1   5    2.16    0.49
   8  -1   5    2.13    0.61
   8  -1   5    3.33    0.87
   9  -1   5    3.22    0.73
   9  -1   5    1.40    0.32
   9  -1   5    1.36    0.67
  10  -1   5    0.12    0.75
  10  -1   5    0.21    0.48
  11  -1   5    5.30    1.33
  11  -1   5    0.04    0.94
  10   0  -5    0.86    0.67
  10   0  -5    1.12    0.63
  10   0  -5    0.45    0.60
  10   0  -5    1.63    0.78
 -10   0   5    0.78    0.71
 -10   0   5    1.11    0.63
 -10   0   5    0.48    0.57
   9   0  -5    2.60    0.63
   9   0  -5    2.61    0.56
   9   0  -5    2.42    0.52
   9   0  -5    2.27    0.49
  -9   0   5    4.47    0.98
  -9   0   5    3.97    0.86
  -9   0   5    4.09    0.81
   8   0  -5    7.74    0.84
   8   0  -5    6.30    0.77
   8   0  -5    8.07    0.80
   8   0  -5    6.25    0.72
  -8   0   5    6.49    0.71
  -8   0   5    8.10    0.74
  -8   0   5    8.67    0.86
   7   0  -5    4.46    0.60
   7   0  -5    4.64    0.64
   7   0  -5    4.03    0.57
  -7   0   5    4.96    0.60
  -7   0   5    4.12    0.59
  -7   0   5    3.66    0.71
   6   0  -5    1.85    0.46
   6   0  -5    1.93    0.46
   6   0  -5    1.45    0.30
  -6   0   5    1.42    0.29
  -6   0   5    1.46    0.34
  -6   0   5    1.48    0.32
   5   0  -5    5.75    0.40
   5   0  -5    6.13    0.42
   5   0  -5    6.14    0.47
  -5   0   5    6.05    0.44
  -5   0   5    6.69    0.49
  -5   0   5    6.00    0.43
   4   0  -5   17.47    0.57
   4   0  -5   16.64    0.52
  -4   0   5   16.66    0.54
  -4   0   5   16.69    0.56
  -4   0   5   15.91    0.51
   3   0  -5   -0.05    0.18
   3   0  -5   -0.09    0.19
  -3   0   5    0.04    0.18
  -3   0   5   -0.16    0.18
  -3   0   5    0.04    0.21
   2   0  -5   22.19    0.61
   2   0  -5   23.45    0.61
  -2   0   5   22.60    0.62
  -2   0   5   22.88    0.60
  -2   0   5   22.61    0.53
   1   0  -5    0.13    0.17
   1   0  -5   -0.03    0.12
   1   0  -5   -0.09    0.18
  -1   0   5    0.08    0.16
  -1   0   5    0.07    0.18
   0   0  -5    7.56    0.34
   0   0  -5    6.93    0.30
   0   0  -5    6.82    0.35
   0   0  -5    6.89    0.23
   0   0   5    7.10    0.33
   0   0   5    7.18    0.36
  -1   0  -5   29.54    0.66
  -1   0  -5   30.16    0.69
  -1   0  -5   28.61    0.75
   1   0   5   29.49    0.74
   1   0   5   29.81    0.65
   1   0   5   30.12    0.66
  -2   0  -5   54.52    1.06
  -2   0  -5   53.79    1.21
  -2   0  -5   54.70    1.07
   2   0   5   55.57    1.06
   2   0   5   53.46    1.06
   2   0   5   53.97    1.27
  -3   0  -5   45.83    0.93
  -3   0  -5   46.62    0.97
   3   0   5   47.47    0.95
   3   0   5   47.48    1.16
  -4   0  -5    0.53    0.16
  -4   0  -5    0.48    0.19
   4   0   5    0.51    0.30
   4   0   5    0.41    0.17
   4   0   5    0.43    0.22
  -5   0  -5    1.00    0.21
   5   0   5    1.13    0.30
   5   0   5    0.95    0.23
   5   0   5    1.43    0.32
   5   0   5    0.97    0.25
  -6   0  -5    4.63    0.40
   6   0   5    5.58    0.58
   6   0   5    4.11    0.42
   7   0   5    2.23    0.43
   7   0   5    2.19    0.66
   7   0   5    2.38    0.51
   8   0   5    0.72    0.29
   8   0   5    0.45    0.29
   8   0   5    0.28    0.47
   9   0   5    0.49    0.31
   9   0   5    0.77    0.35
   9   0   5    0.88    0.58
  10   0   5    0.45    0.70
  10   0   5   -0.71    0.38
  10   0   5   -0.28    0.47
  11   0   5    0.35    0.88
  11   0   5   -1.01    0.63
  10  -1  -5   -0.02    0.62
  10  -1  -5    0.23    0.70
  10  -1  -5    1.35    0.69
  10  -1  -5    0.02    0.71
 -10   1   5    2.61    0.71
 -10   1   5    0.08    0.62
 -10   1   5    1.72    0.70
   9  -1  -5    0.43    0.54
   9  -1  -5    0.75    0.54
   9  -1  -5    0.26    0.47
   9  -1  -5    0.40    0.59
  -9   1   5    0.77    0.54
  -9   1   5    0.18    0.53
  -9   1   5    0.35    0.48
   8  -1  -5   -0.70    0.42
   8  -1  -5    0.38    0.44
   8  -1  -5   -0.05    0.39
  -8   1   5    0.71    0.45
  -8   1   5   -0.02    0.42
  -8   1   5   -0.03    0.41
   7  -1  -5    0.29    0.33
   7  -1  -5   -0.17    0.34
   7  -1  -5    0.41    0.33
  -7   1   5    0.65    0.37
  -7   1   5   -0.07    0.33
  -7   1   5    0.11    0.32
   6  -1  -5    3.58    0.51
   6  -1  -5    4.10    0.51
   6  -1  -5    3.39    0.55
  -6   1   5    3.18    0.49
  -6   1   5    3.46    0.47
  -6   1   5    3.92    0.56
   5  -1  -5    4.48    0.42
   5  -1  -5    4.10    0.44
  -5   1   5    3.71    0.46
  -5   1   5    3.73    0.39
   4  -1  -5   16.61    0.55
   4  -1  -5   17.23    0.56
  -4   1   5   16.65    0.53
  -4   1   5   16.02    0.57
  -4   1   5   16.27    0.57
   3  -1  -5   18.39    0.57
   3  -1  -5   19.37    0.59
  -3   1   5   18.77    0.58
  -3   1   5   19.42    0.54
  -3   1   5   18.64    0.56
   2  -1  -5    0.25    0.21
   2  -1  -5    0.27    0.20
  -2   1   5    0.12    0.19
  -2   1   5   -0.07    0.19
  -2   1   5    0.07    0.15
   1  -1  -5    0.27    0.18
   1  -1  -5    0.04    0.18
  -1   1   5    0.07    0.18
  -1   1   5    0.00    0.19
   0  -1  -5   25.24    0.59
   0  -1  -5   24.69    0.60
   0   1   5   24.27    0.65
   0   1   5   25.68    0.60
   0   1   5   25.15    0.61
  -1  -1  -5    7.38    0.34
  -1  -1  -5    7.06    0.33
  -1  -1  -5    7.74    0.36
   1   1   5    7.43    0.42
   1   1   5    7.28    0.32
   1   1   5    7.25    0.28
   1   1   5    7.08    0.35
  -2  -1  -5   29.21    0.78
  -2  -1  -5   29.11    0.63
   2   1   5   29.93    0.62
   2   1   5   29.17    0.73
   2   1   5   28.55    0.80
   2   1   5   29.96    0.64
  -3  -1  -5   -0.14    0.18
  -3  -1  -5   -0.02    0.19
   3   1   5    0.02    0.20
   3   1   5    0.08    0.26
   3   1   5    0.14    0.13
   3   1   5    0.25    0.20
  -4  -1  -5    0.17    0.21
  -4  -1  -5    0.50    0.19
   4   1   5    0.03    0.21
   4   1   5    0.17    0.24
   4   1   5    0.16    0.28
  -5  -1  -5    0.54    0.21
  -5  -1  -5    0.38    0.19
   5   1   5    0.65    0.23
   5   1   5    0.53    0.29
   5   1   5    0.53    0.24
  -6  -1  -5    0.35    0.20
   6   1   5    0.12    0.19
   6   1   5   -0.10    0.21
   6   1   5    0.01    0.25
   6   1   5    0.12    0.29
  -7  -1  -5    2.34    0.42
   7   1   5    2.42    0.61
   7   1   5    2.04    0.36
   7   1   5    1.48    0.26
   7   1   5    1.09    0.28
   8   1   5    0.23    0.26
   8   1   5    0.28    0.28
   8   1   5    1.01    0.42
   9   1   5    0.70    0.52
   9   1   5   -0.11    0.29
   9   1   5   -0.16    0.41
  10   1   5    0.90    0.38
  10   1   5    0.58    0.47
  10   1   5    0.73    0.68
  11   1   5    0.68    0.65
  10  -2  -5    0.56    0.70
  10  -2  -5   -0.04    0.66
 -10   2   5    0.83    0.72
 -10   2   5   -0.22    0.69
   9  -2  -5    0.77    0.59
   9  -2  -5    1.02    0.52
   9  -2  -5    0.80    0.55
  -9   2   5    0.04    0.50
  -9   2   5    1.14    0.55
   8  -2  -5    0.02    0.50
   8  -2  -5    0.97    0.43
   8  -2  -5    0.41    0.39
  -8   2   5    0.86    0.46
  -8   2   5    0.96    0.41
   7  -2  -5    0.36    0.35
   7  -2  -5    0.92    0.35
  -7   2   5    0.84    0.38
  -7   2   5   -0.12    0.33
   6  -2  -5    0.21    0.27
   6  -2  -5    0.78    0.28
  -6   2   5    0.66    0.31
  -6   2   5    0.53    0.27
   5  -2  -5   24.88    0.73
   5  -2  -5   24.96    0.71
  -5   2   5   24.53    0.75
  -5   2   5   24.56    0.72
   4  -2  -5    8.57    0.44
   4  -2  -5    9.04    0.44
  -4   2   5    8.42    0.49
  -4   2   5    8.72    0.43
   3  -2  -5    0.74    0.22
   3  -2  -5    0.46    0.20
  -3   2   5    0.26    0.22
  -3   2   5    0.28    0.20
   2  -2  -5    0.30    0.21
   2  -2  -5    0.11    0.19
  -2   2   5   -0.06    0.19
  -2   2   5    0.02    0.21
   1  -2  -5    1.17    0.20
   1  -2  -5    0.85    0.20
  -1   2   5    1.01    0.21
  -1   2   5    1.07    0.20
   0  -2  -5    0.28    0.18
   0  -2  -5    0.33    0.17
   0  -2  -5    0.36    0.17
   0   2   5    0.14    0.18
   0   2   5    0.44    0.17
  -1  -2  -5    8.72    0.35
  -1  -2  -5    8.70    0.36
  -1  -2  -5    8.53    0.43
   1   2   5    8.47    0.35
   1   2   5    8.11    0.35
  -2  -2  -5    2.50    0.25
  -2  -2  -5    1.55    0.41
  -2  -2  -5    2.47    0.23
  -2  -2  -5    2.87    0.27
   2   2   5    2.52    0.25
   2   2   5    2.52    0.28
   2   2   5    2.58    0.42
  -3  -2  -5   20.49    0.65
  -3  -2  -5   19.96    0.50
  -3  -2  -5   20.51    0.69
   3   2   5   20.98    0.70
   3   2   5   20.62    0.61
  -4  -2  -5   17.50    0.50
  -4  -2  -5   17.59    0.63
  -4  -2  -5   17.88    0.67
  -4  -2  -5   18.42    0.54
   4   2   5   17.96    0.60
   4   2   5   17.59    0.68
  -5  -2  -5    8.90    0.50
  -5  -2  -5    9.43    0.43
  -5  -2  -5    9.73    0.55
   5   2   5    9.24    0.56
   5   2   5    9.41    0.46
   5   2   5    9.02    0.54
  -6  -2  -5    2.69    0.44
  -6  -2  -5    2.20    0.41
  -6  -2  -5    1.92    0.36
   6   2   5    1.88    0.36
   6   2   5    2.19    0.46
   6   2   5    3.51    0.52
  -7  -2  -5    0.19    0.21
  -7  -2  -5   -0.54    0.21
   7   2   5   -0.03    0.34
   7   2   5   -0.11    0.30
   7   2   5    0.15    0.20
  -8  -2  -5   -0.16    0.22
   8   2   5    0.38    0.29
   8   2   5    0.23    0.23
  -9  -2  -5   -0.18    0.29
   9   2   5   -0.08    0.38
  10   2   5    0.16    0.54
   9  -3  -5    1.01    0.52
   9  -3  -5    0.02    0.70
   9  -3  -5   -0.50    0.56
  -9   3   5    0.21    0.54
  -9   3   5    0.05    0.53
   8  -3  -5    0.44    0.41
   8  -3  -5    0.75    0.45
  -8   3   5    0.13    0.41
  -8   3   5    0.60    0.44
   7  -3  -5    0.41    0.34
   7  -3  -5   -0.14    0.33
  -7   3   5   -0.27    0.34
  -7   3   5   -0.42    0.34
   6  -3  -5    5.88    0.57
   6  -3  -5    6.18    0.52
  -6   3   5    6.40    0.52
  -6   3   5    6.90    0.58
   5  -3  -5    0.66    0.24
   5  -3  -5    1.06    0.23
  -5   3   5    0.98    0.27
  -5   3   5    0.69    0.23
   4  -3  -5    1.11    0.22
   4  -3  -5    1.56    0.36
  -4   3   5    0.95    0.20
  -4   3   5    1.51    0.39
   3  -3  -5    8.04    0.43
   3  -3  -5    8.02    0.42
  -3   3   5    7.63    0.42
  -3   3   5    7.70    0.45
   2  -3  -5   21.54    0.63
   2  -3  -5   23.17    0.63
  -2   3   5   22.48    0.63
  -2   3   5   22.21    0.65
   1  -3  -5    8.84    0.42
   1  -3  -5    8.73    0.42
  -1   3   5    8.74    0.45
  -1   3   5    8.46    0.41
   0  -3  -5    7.58    0.38
   0  -3  -5    7.33    0.37
   0   3   5    7.85    0.38
   0   3   5    7.79    0.40
  -1  -3  -5   -0.03    0.15
  -1  -3  -5   -0.02    0.16
   1   3   5    0.17    0.16
   1   3   5    0.04    0.17
  -2  -3  -5    3.16    0.28
  -2  -3  -5    2.86    0.41
  -2  -3  -5    3.42    0.28
   2   3   5    3.03    0.30
   2   3   5    3.00    0.28
   2   3   5    3.13    0.28
  -3  -3  -5   -0.18    0.16
  -3  -3  -5   -0.16    0.27
  -4  -3  -5    1.80    0.48
  -4  -3  -5    1.03    0.22
  -4  -3  -5    1.67    0.32
   4   3   5    1.20    0.34
  -5  -3  -5    0.00    0.26
  -5  -3  -5    0.12    0.20
  -5  -3  -5    0.50    0.18
  -5  -3  -5    0.03    0.19
   5   3   5   -0.02    0.21
  -6  -3  -5    0.41    0.21
  -6  -3  -5    0.16    0.19
  -6  -3  -5    0.27    0.21
  -6  -3  -5    0.25    0.25
   6   3   5   -0.14    0.22
  -7  -3  -5    0.70    0.22
  -7  -3  -5    0.37    0.28
  -7  -3  -5    0.91    0.25
  -7  -3  -5    0.48    0.22
   7   3   5    0.56    0.23
  -8  -3  -5   -0.03    0.36
  -8  -3  -5    0.56    0.28
  -8  -3  -5    0.23    0.24
  -8  -3  -5    0.53    0.27
   8   3   5    0.43    0.29
  -9  -3  -5    1.27    0.31
  10   3   5    1.29    0.57
   9  -4  -5    2.12    0.63
   9  -4  -5    1.65    0.58
  -9   4   5    2.65    0.62
  -9   4   5    2.16    0.63
   8  -4  -5    6.04    0.86
   8  -4  -5    5.98    0.81
  -8   4   5    4.70    0.82
  -8   4   5    5.07    0.85
   7  -4  -5   13.30    0.76
   7  -4  -5   14.52    0.80
  -7   4   5   12.64    0.75
  -7   4   5   13.64    0.77
   6  -4  -5    9.16    0.62
   6  -4  -5    9.68    0.59
  -6   4   5    9.49    0.60
  -6   4   5    9.00    0.57
   5  -4  -5   -0.08    0.22
   5  -4  -5   -0.31    0.21
  -5   4   5    0.02    0.23
  -5   4   5   -0.17    0.20
   4  -4  -5    7.28    0.45
   4  -4  -5    6.78    0.44
  -4   4   5    7.42    0.45
  -4   4   5    7.45    0.46
   3  -4  -5    6.83    0.42
   3  -4  -5    6.57    0.44
  -3   4   5    6.49    0.41
  -3   4   5    7.38    0.44
   2  -4  -5    3.59    0.39
   2  -4  -5    3.25    0.38
  -2   4   5    3.41    0.42
  -2   4   5    2.95    0.38
   1  -4  -5    8.62    0.43
   1  -4  -5    8.54    0.44
  -1   4   5    8.30    0.46
  -1   4   5    8.24    0.43
   0  -4  -5    0.45    0.19
   0  -4  -5    0.47    0.20
   0   4   5    0.33    0.19
   0   4   5    0.42    0.21
  -1  -4  -5    0.15    0.18
  -1  -4  -5   -0.06    0.18
   1   4   5   -0.11    0.18
   1   4   5    0.25    0.20
  -2  -4  -5    3.75    0.32
  -2  -4  -5    4.17    0.32
   2   4   5    4.17    0.33
   2   4   5    4.66    0.32
   2   4   5    4.14    0.33
   3   4   5   10.21    0.42
  -4  -4  -5    6.42    0.38
  -4  -4  -5    6.61    0.49
   4   4   5    5.65    0.40
  -5  -4  -5    2.43    0.32
  -5  -4  -5    3.18    0.36
  -5  -4  -5    3.39    0.42
  -5  -4  -5    2.92    0.47
   5   4   5    2.25    0.34
  -6  -4  -5   -0.15    0.18
  -6  -4  -5    0.39    0.22
  -6  -4  -5    0.15    0.19
  -6  -4  -5    0.31    0.26
   6   4   5   -0.19    0.20
  -7  -4  -5    0.56    0.22
  -7  -4  -5   -0.37    0.29
  -7  -4  -5   -0.02    0.24
  -7  -4  -5   -0.16    0.20
   7   4   5    0.29    0.23
  -8  -4  -5    1.87    0.42
  -8  -4  -5    2.01    0.30
  -8  -4  -5    3.49    0.58
  -8  -4  -5    2.36    0.47
   8   4   5    1.68    0.40
  -9  -4  -5    0.78    0.35
  -9  -4  -5    0.09    0.32
  -9  -4  -5    0.68    0.50
  -9  -4  -5    0.74    0.41
  10   4   5   -0.12    0.46
  11   4   5   -0.35    0.52
   9  -5  -5    0.41    0.61
   9  -5  -5    1.03    0.66
  -9   5   5    0.11    0.61
  -9   5   5    0.83    0.66
   8  -5  -5   -0.06    0.49
   8  -5  -5    0.62    0.50
  -8   5   5    0.62    0.49
  -8   5   5    1.25    0.50
   7  -5  -5    1.00    0.37
   7  -5  -5    1.10    0.39
  -7   5   5    1.18    0.40
  -7   5   5    0.52    0.36
   6  -5  -5   -0.52    0.27
   6  -5  -5    0.15    0.31
  -6   5   5    0.18    0.28
  -6   5   5   -0.04    0.28
   5  -5  -5   -0.30    0.22
   5  -5  -5   -0.10    0.23
  -5   5   5   -0.34    0.23
  -5   5   5    0.12    0.24
   4  -5  -5    0.20    0.21
   4  -5  -5    0.32    0.21
  -4   5   5    0.33    0.20
  -4   5   5    0.16    0.20
   3  -5  -5   12.82    0.52
   3  -5  -5   13.81    0.53
  -3   5   5   13.32    0.54
  -3   5   5   12.95    0.52
   2  -5  -5   16.03    0.56
   2  -5  -5   16.21    0.55
  -2   5   5   15.59    0.56
  -2   5   5   16.38    0.55
   1  -5  -5   27.51    0.71
   1  -5  -5   26.80    0.72
  -1   5   5   27.30    0.71
  -1   5   5   27.27    0.72
   0  -5  -5    0.25    0.18
   0  -5  -5   -0.12    0.19
   0   5   5    0.09    0.20
   0   5   5    0.21    0.18
  -1  -5  -5   25.01    0.64
  -1  -5  -5   24.54    0.64
   1   5   5   25.14    0.64
   1   5   5   24.38    0.64
  -2  -5  -5   11.57    0.42
  -2  -5  -5   11.90    0.44
   2   5   5   11.77    0.45
   2   5   5   11.69    0.43
   3   5   5   14.04    0.49
   4   5   5    6.24    0.42
  -5  -5  -5    1.48    0.37
  -5  -5  -5    2.25    0.44
   5   5   5    1.64    0.41
  -6  -5  -5    0.55    0.23
  -6  -5  -5    1.47    0.43
  -6  -5  -5    0.58    0.28
  -6  -5  -5    0.56    0.22
   6   5   5    0.19    0.20
  -7  -5  -5    0.67    0.29
  -7  -5  -5    0.88    0.33
  -7  -5  -5    0.11    0.24
  -7  -5  -5    0.41    0.25
   7   5   5    0.06    0.25
  -8  -5  -5    0.54    0.37
  -8  -5  -5    0.07    0.26
  -8  -5  -5   -0.16    0.34
  -8  -5  -5    0.50    0.36
   8   5   5   -0.09    0.25
  -9  -5  -5    0.23    0.49
  -9  -5  -5    0.27    0.46
  -9  -5  -5    0.03    0.42
   9   5   5    0.68    0.51
 -10  -5  -5   -0.31    0.63
 -10  -5  -5    0.51    0.56
  10   5   5   -0.43    0.54
 -11  -5  -5    0.31    0.79
  11   5   5    0.14    0.57
   8  -6  -5    1.10    0.53
   8  -6  -5    0.39    0.55
  -8   6   5    0.07    0.53
  -8   6   5    1.04    0.53
   7  -6  -5   -0.44    0.41
   7  -6  -5   -0.37    0.40
  -7   6   5   -0.60    0.38
  -7   6   5    0.29    0.38
   6  -6  -5    1.24    0.33
   6  -6  -5    0.77    0.33
  -6   6   5    2.16    0.53
  -6   6   5    0.85    0.31
   5  -6  -5    2.11    0.46
   5  -6  -5    3.46    0.47
  -5   6   5    3.27    0.46
  -5   6   5    3.35    0.45
   4  -6  -5   15.84    0.61
   4  -6  -5   15.65    0.61
  -4   6   5   16.05    0.61
  -4   6   5   15.27    0.59
   3  -6  -5    4.59    0.42
   3  -6  -5    4.15    0.42
  -3   6   5    3.51    0.44
  -3   6   5    3.80    0.42
   2  -6  -5    0.12    0.19
   2  -6  -5    0.01    0.19
  -2   6   5   -0.04    0.19
  -2   6   5    0.23    0.20
   1  -6  -5   -0.01    0.20
   1  -6  -5   -0.06    0.17
  -1   6   5   -0.06    0.19
  -1   6   5   -0.15    0.18
   0  -6  -5    0.00    0.19
   0  -6  -5    0.13    0.18
   0   6   5   -0.17    0.20
   0   6   5   -0.03    0.17
  -1  -6  -5    3.50    0.36
  -1  -6  -5    4.31    0.39
   1   6   5    4.05    0.37
   1   6   5    4.28    0.38
  -2  -6  -5    8.05    0.41
   2   6   5    8.71    0.41
   2   6   5    8.07    0.42
  -3  -6  -5    0.86    0.19
   3   6   5    1.04    0.20
   3   6   5    1.41    0.24
   3   6   5    0.91    0.20
   4   6   5    0.39    0.23
   5   6   5    2.53    0.45
  -6  -6  -5    6.09    0.55
  -6  -6  -5    6.26    0.55
  -6  -6  -5    5.77    0.57
   6   6   5    6.33    0.53
  -7  -6  -5    4.81    0.61
  -7  -6  -5    5.05    0.59
  -7  -6  -5    6.17    0.65
   7   6   5    4.26    0.48
  -8  -6  -5    1.55    0.43
  -8  -6  -5    2.69    0.50
  -8  -6  -5    1.57    0.42
  -8  -6  -5    1.79    0.42
  -9  -6  -5    0.29    0.54
  -9  -6  -5    0.74    0.49
  -9  -6  -5    0.71    0.48
   9   6   5    0.73    0.48
 -10  -6  -5   -0.08    0.69
 -10  -6  -5   -0.11    0.62
  10   6   5    0.74    0.59
 -11  -6  -5    0.35    0.87
  11   6   5   -0.81    0.62
   7  -7  -5    0.07    0.44
   7  -7  -5   -1.06    0.46
  -7   7   5   -0.13    0.43
  -7   7   5   -0.34    0.41
   6  -7  -5   -0.19    0.35
   6  -7  -5    0.25    0.31
  -6   7   5   -0.33    0.33
   5  -7  -5   -0.22    0.28
   5  -7  -5    0.19    0.27
  -5   7   5    0.82    0.27
  -5   7   5    0.17    0.26
   4  -7  -5    1.93    0.41
   4  -7  -5    1.08    0.27
  -4   7   5    0.44    0.25
  -4   7   5    2.00    0.43
   3  -7  -5    0.66    0.25
   3  -7  -5    1.30    0.25
  -3   7   5    0.83    0.25
  -3   7   5    0.68    0.26
   2  -7  -5   -0.35    0.21
   2  -7  -5   -0.06    0.22
  -2   7   5   -0.06    0.20
  -2   7   5   -0.45    0.21
   1  -7  -5    7.22    0.48
   1  -7  -5    7.13    0.46
  -1   7   5    8.01    0.46
  -1   7   5    6.71    0.47
   0  -7  -5   23.19    0.69
   0  -7  -5   22.92    0.69
   0   7   5   22.79    0.69
   0   7   5   24.04    0.69
  -1  -7  -5   25.61    0.73
   1   7   5   26.08    0.73
   1   7   5   27.72    0.74
  -2  -7  -5    3.06    0.41
   2   7   5    3.17    0.43
   2   7   5    3.80    0.42
  -3  -7  -5    1.08    0.23
   3   7   5    1.09    0.24
   3   7   5    1.63    0.28
   3   7   5    1.78    0.40
   4   7   5    2.41    0.47
   5   7   5    2.43    0.50
  -6  -7  -5    0.24    0.33
   6   7   5    0.18    0.31
  -7  -7  -5    0.14    0.39
  -7  -7  -5    0.50    0.38
  -7  -7  -5   -0.47    0.35
  -8  -7  -5    0.71    0.47
  -8  -7  -5    0.58    0.45
  -8  -7  -5    0.93    0.44
   8   7   5    0.31    0.51
  -9  -7  -5   -0.26    0.55
  -9  -7  -5    1.04    0.58
  -9  -7  -5   -0.87    0.61
   9   7   5    0.40    0.50
 -10  -7  -5    0.24    0.78
 -10  -7  -5   -0.30    0.73
 -10  -7  -5   -0.90    0.64
  10   7   5   -0.12    0.56
   7  -8  -5    3.43    0.85
  -7   8   5    0.23    0.51
  -7   8   5    0.20    0.46
   3  -8  -5    0.23    0.23
  -3   8   5   -0.05    0.22
  -3   8   5   -0.12    0.24
   2  -8  -5   -0.50    0.22
  -2   8   5    0.50    0.24
  -2   8   5   -0.92    0.24
   1  -8  -5    0.27    0.21
  -1   8   5    0.53    0.22
  -1   8   5    0.43    0.24
   0  -8  -5    2.68    0.45
   0   8   5    3.26    0.43
   0   8   5    2.15    0.47
  -1  -8  -5    0.27    0.27
   1   8   5    0.28    0.27
   1   8   5    0.13    0.25
  -2  -8  -5    0.41    0.27
   2   8   5    0.49    0.27
   2   8   5    0.58    0.28
  -3  -8  -5    0.06    0.26
   3   8   5    0.35    0.28
   3   8   5   -0.03    0.27
   3   8   5   -0.06    0.27
  -4  -8  -5    0.97    0.28
   4   8   5    1.06    0.28
   4   8   5    1.20    0.31
   5   8   5    2.65    0.58
  -6  -8  -5    1.62    0.40
   6   8   5    1.74    0.39
  -7  -8  -5    0.25    0.45
  -7  -8  -5   -0.39    0.42
   7   8   5    0.40    0.36
  -8  -8  -5    0.09    0.50
  -8  -8  -5    0.08    0.51
  -8  -8  -5    0.80    0.53
   8   8   5    0.81    0.54
  -9  -8  -5    0.85    0.67
  -9  -8  -5    1.32    0.66
  -9  -8  -5    0.58    0.64
   9   8   5    0.26    0.58
 -10  -8  -5    0.82    0.85
 -10  -8  -5   -0.25    0.79
 -10  -8  -5   -0.50    0.78
   2  -9  -5    1.92    0.46
  -2   9   5    2.17    0.50
   1  -9  -5    0.62    0.25
  -1   9   5    0.34    0.25
  -1   9   5    0.74    0.28
   0  -9  -5    6.02    0.55
   0   9   5    7.43    0.61
   0   9   5    7.17    0.55
  -1  -9  -5    0.05    0.29
   1   9   5    0.44    0.33
   1   9   5    0.62    0.30
  -2  -9  -5    3.06    0.58
   2   9   5    2.92    0.55
   2   9   5    2.73    0.58
  -3  -9  -5    3.99    0.60
   3   9   5    3.60    0.59
   3   9   5    3.76    0.58
   3   9   5    3.32    0.59
  -4  -9  -5    2.54    0.59
   4   9   5    2.38    0.59
   4   9   5    2.93    0.57
   4   9   5    2.31    0.39
   5   9   5    0.26    0.38
  -6  -9  -5    0.14    0.42
   6   9   5   -0.61    0.39
  -7  -9  -5    0.15    0.51
   7   9   5    0.25    0.43
  -8  -9  -5    0.70    0.58
  -8  -9  -5   -0.16    0.55
  -8  -9  -5    0.36    0.63
   8   9   5    1.51    0.51
  -9  -9  -5   -0.45    0.75
  -9  -9  -5    0.43    0.78
  -9  -9  -5   -0.28    0.76
   9   9   5    0.00    0.59
  -2  10   5    4.75    0.61
   1 -10  -5   -0.40    0.29
  -1  10   5    0.79    0.32
  -1  10   5    0.22    0.33
   0 -10  -5   -0.14    0.31
   0  10   5   -0.48    0.35
   0  10   5   -0.14    0.33
  -1 -10  -5   -0.25    0.36
   1  10   5   -0.58    0.37
   1  10   5    0.37    0.37
  -2 -10  -5   -0.07    0.35
   2  10   5    0.24    0.37
   2  10   5    0.19    0.38
  -3 -10  -5    0.19    0.38
   3  10   5   -0.01    0.38
   3  10   5   -0.23    0.39
   3  10   5   -0.28    0.40
  -4 -10  -5   -0.29    0.37
   4  10   5   -0.19    0.36
   4  10   5   -0.37    0.39
   4  10   5   -0.31    0.38
   5  10   5    0.42    0.43
  -6 -10  -5    0.03    0.49
   6  10   5   -0.58    0.45
  -7 -10  -5    1.17    0.59
   7  10   5    0.03    0.50
  -8 -10  -5    1.80    0.71
  -8 -10  -5    1.71    0.83
   8  10   5    0.49    0.58
   1 -11  -5   -0.76    0.37
  -1  11   5   -0.33    0.42
  -1  11   5   -0.56    0.38
   0 -11  -5    2.06    0.46
   0  11   5    2.61    0.50
   0  11   5    2.93    0.76
  -1 -11  -5    4.32    0.82
   1  11   5    5.97    0.81
   1  11   5    4.87    0.84
  -2 -11  -5    4.56    0.83
   2  11   5    5.64    0.85
   2  11   5    4.00    0.86
  -3 -11  -5    1.70    0.49
   3  11   5    2.15    0.48
   3  11   5    1.50    0.52
   3  11   5    2.03    0.51
  -4 -11  -5    0.29    0.47
   4  11   5    0.97    0.52
   4  11   5    0.29    0.50
   4  11   5    0.89    0.52
  -5 -11  -5   -0.02    0.49
   5  11   5    1.12    0.52
   5  11   5   -0.16    0.48
   5  11   5   -0.08    0.50
  -6 -11  -5    0.34    0.64
   6  11   5    1.56    0.59
   0 -12  -5   -0.66    0.52
   0  12   5   -0.07    0.55
   0  12   5    0.94    0.54
  -1 -12  -5    0.40    0.55
   1  12   5    0.85    0.57
   1  12   5   -0.27    0.60
  -2 -12  -5   -1.16    0.55
   2  12   5    0.02    0.60
   2  12   5   -0.10    0.58
  -3 -12  -5    0.21    0.62
   3  12   5    0.19    0.61
   3  12   5    0.47    0.61
   3  12   5   -0.08    0.64
  -4 -12  -5   -0.15    0.63
   4  12   5    0.79    0.68
   4  12   5   -0.37    0.59
   4  12   5    0.79    0.63
   4   9  -6   -0.08    0.57
   4   9  -6   -0.45    0.64
  -4  -9   6    0.61    0.62
  -4  -9   6    0.34    0.68
   3   9  -6    0.07    0.53
   3   9  -6    0.56    0.58
  -3  -9   6   -0.72    0.54
  -3  -9   6   -0.32    0.57
   2   9  -6    0.78    0.51
  -2  -9   6   -0.40    0.50
   1   9  -6    0.52    0.43
  -1  -9   6    0.73    0.44
   5   8  -6    0.38    0.56
   5   8  -6    0.71    0.65
  -5  -8   6    0.29    0.54
  -5  -8   6    0.17    0.63
   4   8  -6    3.69    0.82
   4   8  -6    3.65    0.94
  -4  -8   6    4.42    0.86
  -4  -8   6    2.48    0.57
   3   8  -6    4.43    0.76
   3   8  -6    5.50    0.79
  -3  -8   6    4.58    0.81
  -3  -8   6    5.19    0.78
   2   8  -6    5.84    0.72
  -2  -8   6    3.67    0.69
   1   8  -6    0.65    0.32
  -1  -8   6    0.71    0.35
   0   8  -6   -0.07    0.31
   4  -8   6   -0.02    0.42
   5  -8   6   -0.20    0.53
   7   7  -6    0.75    0.70
   7   7  -6    0.04    0.65
  -7  -7   6   -0.29    0.74
  -7  -7   6    0.22    0.61
   6   7  -6    0.31    0.63
   6   7  -6    0.74    0.57
  -6  -7   6    0.72    0.61
  -6  -7   6    0.31    0.51
   5   7  -6    1.62    0.50
   5   7  -6    1.46    0.55
  -5  -7   6    1.23    0.58
  -5  -7   6    1.31    0.46
   4   7  -6    1.20    0.41
   4   7  -6    0.35    0.44
  -4  -7   6    1.26    0.43
  -4  -7   6    1.10    0.47
   3   7  -6    1.21    0.39
   3   7  -6    0.63    0.36
  -3  -7   6    0.56    0.39
  -3  -7   6    1.30    0.39
   2   7  -6    0.85    0.33
  -2  -7   6    0.31    0.29
   1   7  -6    0.51    0.28
  -1  -7   6    0.36    0.25
   0   7  -6    0.27    0.25
   0  -7   6    0.53    0.26
  -1   7  -6    1.67    0.30
   1  -7   6    2.13    0.45
  -2   7  -6    4.63    0.50
   2  -7   6    4.54    0.52
   4  -7   6   -0.24    0.35
  -5   7  -6    1.08    0.39
   5  -7   6    0.58    0.45
   5  -7   6    1.39    0.40
  -6   7  -6    0.52    0.48
  -6   7  -6    0.70    0.45
   6  -7   6    0.01    0.49
   6  -7   6   -1.00    0.46
  -7   7  -6   -0.06    0.63
  -7   7  -6    0.12    0.60
   7  -7   6    0.80    0.61
   7  -7   6    0.13    0.64
   7   6  -6    0.06    0.60
   7   6  -6    0.04    0.58
  -7  -6   6   -0.75    0.52
  -7  -6   6   -0.09    0.60
   6   6  -6    0.90    0.52
   6   6  -6    1.34    0.57
   6   6  -6    0.99    0.48
  -6  -6   6    1.47    0.53
  -6  -6   6    0.00    0.44
   5   6  -6    1.84    0.47
   5   6  -6    2.34    0.44
  -5  -6   6    3.84    0.81
  -5  -6   6    3.39    0.67
   4   6  -6    5.86    0.72
   4   6  -6    7.02    0.66
  -4  -6   6    6.34    0.75
  -4  -6   6    5.40    0.64
   3   6  -6   -0.14    0.31
   3   6  -6   -0.64    0.30
  -3  -6   6   -0.03    0.32
  -3  -6   6    0.06    0.29
   2   6  -6    0.20    0.26
  -2  -6   6   -0.42    0.23
  -2  -6   6   -0.27    0.26
   1   6  -6    3.78    0.47
  -1  -6   6    4.76    0.44
   0   6  -6    1.59    0.40
   0  -6   6    2.35    0.42
  -1   6  -6    0.80    0.25
   1  -6   6    0.66    0.24
   2  -6   6    2.08    0.42
  -3   6  -6    0.78    0.28
   3  -6   6    0.21    0.24
  -4   6  -6    0.21    0.27
   4  -6   6   -0.19    0.32
   4  -6   6    0.15    0.25
  -5   6  -6    0.08    0.32
   5  -6   6    0.50    0.38
   5  -6   6    0.91    0.34
  -6   6  -6   -0.06    0.38
  -6   6  -6   -0.21    0.40
   6  -6   6    0.38    0.43
   6  -6   6   -0.47    0.40
  -7   6  -6   -0.43    0.53
  -7   6  -6   -0.05    0.53
   7  -6   6   -0.18    0.51
   7  -6   6    0.25    0.50
  -8   6  -6    0.30    0.66
  -8   6  -6    0.50    0.70
   8  -6   6   -0.47    0.63
   8  -6   6   -0.20    0.64
   8   5  -6    0.72    0.60
   8   5  -6    0.69    0.65
  -8  -5   6    0.84    0.66
  -8  -5   6    0.47    0.54
   7   5  -6    3.89    0.71
   7   5  -6    4.27    0.96
  -7  -5   6    3.36    0.58
  -7  -5   6    4.62    0.83
   6   5  -6    6.49    0.83
   6   5  -6    5.91    0.73
   6   5  -6    4.93    0.63
  -6  -5   6    6.33    0.73
  -6  -5   6    4.51    0.82
   5   5  -6    2.31    0.41
   5   5  -6    3.01    0.70
  -5  -5   6    3.13    0.60
  -5  -5   6    2.99    0.68
   4   5  -6    0.56    0.33
   4   5  -6    0.78    0.33
  -4  -5   6    0.26    0.29
  -4  -5   6    0.44    0.36
   3   5  -6    4.39    0.49
   3   5  -6    4.23    0.52
  -3  -5   6    5.15    0.47
  -3  -5   6    4.38    0.51
   2   5  -6    0.44    0.24
  -2  -5   6    0.17    0.23
  -2  -5   6    0.33    0.23
   1   5  -6    1.46    0.37
  -1  -5   6    0.86    0.23
   0   5  -6    3.29    0.37
   0  -5   6    2.87    0.38
  -1   5  -6    1.08    0.23
   1  -5   6    1.76    0.37
  -2   5  -6   -0.11    0.21
   2  -5   6    0.04    0.21
  -3   5  -6    3.89    0.45
   3  -5   6    3.16    0.46
   3  -5   6    3.53    0.43
  -4   5  -6    7.57    0.53
   4  -5   6    6.86    0.57
   4  -5   6    7.57    0.51
  -5   5  -6    9.69    0.63
   5  -5   6   11.67    0.63
   5  -5   6    9.04    0.69
  -6   5  -6   11.28    0.77
  -6   5  -6    9.34    0.74
   6  -5   6    9.50    0.76
   6  -5   6    9.78    0.79
  -7   5  -6   -0.20    0.46
  -7   5  -6   -0.19    0.46
   7  -5   6   -0.55    0.44
   7  -5   6   -0.34    0.46
  -8   5  -6   -0.30    0.57
  -8   5  -6    0.59    0.60
   8  -5   6   -0.20    0.56
   8  -5   6   -0.78    0.51
  -9   5  -6    0.07    0.73
  -9   5  -6   -0.56    0.74
   9  -5   6    0.04    0.71
   9  -5   6    0.00    0.62
   9   4  -6   -0.52    0.69
   9   4  -6    0.34    0.74
  -9  -4   6    0.38    0.56
  -9  -4   6    0.34    0.75
   8   4  -6    0.23    0.59
   8   4  -6   -0.46    0.51
   8   4  -6   -0.44    0.55
  -8  -4   6    0.14    0.62
  -8  -4   6   -0.45    0.43
   7   4  -6    0.28    0.49
   7   4  -6   -0.01    0.47
  -7  -4   6    0.19    0.50
  -7  -4   6    0.20    0.38
   6   4  -6   -0.09    0.40
   6   4  -6    0.19    0.40
  -6  -4   6    0.28    0.34
  -6  -4   6    0.07    0.41
   5   4  -6    0.79    0.37
   5   4  -6    0.45    0.36
   5   4  -6    0.76    0.33
  -5  -4   6    0.65    0.37
  -5  -4   6    0.65    0.31
   4   4  -6    0.64    0.30
   4   4  -6    0.21    0.29
  -4  -4   6    1.02    0.31
  -4  -4   6    0.36    0.24
   3   4  -6    2.42    0.45
   3   4  -6    2.42    0.46
  -3  -4   6    2.51    0.41
  -3  -4   6    2.46    0.46
   2   4  -6   24.21    0.70
   2   4  -6   26.04    0.72
  -2  -4   6   24.84    0.69
  -2  -4   6   25.18    0.71
   1   4  -6   22.28    0.63
  -1  -4   6   21.03    0.64
  -1  -4   6   22.88    0.63
   0   4  -6    5.99    0.39
   0  -4   6    5.60    0.38
  -1   4  -6    1.20    0.23
   1  -4   6    1.39    0.34
  -2   4  -6    1.65    0.35
   2  -4   6    2.29    0.35
  -3   4  -6    4.39    0.40
   3  -4   6    4.56    0.40
   3  -4   6    4.38    0.41
  -4   4  -6    0.66    0.25
   4  -4   6    0.15    0.23
   4  -4   6    0.24    0.26
  -5   4  -6    0.47    0.28
   5  -4   6    0.63    0.30
   5  -4   6    0.93    0.27
  -6   4  -6    0.23    0.36
  -6   4  -6    0.94    0.36
   6  -4   6   -0.06    0.33
   6  -4   6   -0.01    0.35
  -7   4  -6    0.24    0.41
  -7   4  -6    0.33    0.43
   7  -4   6    0.56    0.43
   7  -4   6   -0.33    0.39
  -8   4  -6    0.49    0.51
  -8   4  -6    0.72    0.51
   8  -4   6    0.65    0.45
   8  -4   6    1.21    0.52
  -9   4  -6    0.32    0.62
  -9   4  -6    1.57    0.65
   9  -4   6    1.07    0.55
   9  -4   6    1.62    0.91
   9  -4   6    1.15    0.62
   9   3  -6    1.19    0.64
   9   3  -6    0.92    0.69
  -9  -3   6    0.86    0.52
  -9  -3   6    0.69    0.71
  -9  -3   6    1.01    0.63
   8   3  -6    3.46    0.57
   8   3  -6    5.34    0.99
  -8  -3   6    5.02    0.98
  -8  -3   6    3.52    0.85
  -8  -3   6    3.39    0.76
   7   3  -6    4.30    0.81
   7   3  -6    2.79    0.47
  -7  -3   6    3.50    0.63
  -7  -3   6    4.04    0.82
   6   3  -6    0.17    0.39
   6   3  -6    0.38    0.34
   6   3  -6    0.74    0.38
  -6  -3   6    0.29    0.30
  -6  -3   6    0.56    0.37
   5   3  -6    0.14    0.31
   5   3  -6   -0.18    0.31
  -5  -3   6    0.15    0.25
  -5  -3   6    0.13    0.32
   4   3  -6    2.15    0.36
   4   3  -6    2.22    0.47
   4   3  -6    2.01    0.45
  -4  -3   6    2.75    0.48
  -4  -3   6    2.60    0.40
   3   3  -6    2.16    0.39
   3   3  -6    2.87    0.43
  -3  -3   6    2.48    0.40
  -3  -3   6    2.67    0.35
   2   3  -6    2.67    0.40
   2   3  -6    1.66    0.35
  -2  -3   6    1.73    0.32
  -2  -3   6    1.75    0.37
   1   3  -6    0.65    0.18
  -1  -3   6    0.28    0.18
  -1  -3   6    0.68    0.20
   0   3  -6    2.62    0.33
   0  -3   6    2.75    0.32
  -1   3  -6   10.41    0.44
   1  -3   6   10.93    0.45
  -2   3  -6   23.95    0.65
   2  -3   6   23.10    0.65
  -3   3  -6   12.75    0.48
   3  -3   6   12.16    0.47
   3  -3   6   12.50    0.49
  -4   3  -6    4.41    0.42
   4  -3   6    4.86    0.44
   4  -3   6    4.91    0.42
  -5   3  -6   -0.12    0.25
   5  -3   6    0.09    0.26
   5  -3   6    0.30    0.26
  -6   3  -6    0.44    0.30
   6  -3   6    0.28    0.28
   6  -3   6    0.11    0.33
   6  -3   6    0.42    0.30
  -7   3  -6    0.48    0.38
  -7   3  -6    0.63    0.37
   7  -3   6    0.19    0.31
   7  -3   6    2.47    0.60
   7  -3   6    0.16    0.39
  -8   3  -6    0.40    0.47
  -8   3  -6    0.17    0.45
   8  -3   6    0.38    0.35
   8  -3   6   -0.12    0.44
   8  -3   6    0.35    0.66
   8  -3   6   -0.02    0.34
  -9   3  -6   -0.47    0.53
  -9   3  -6    0.12    0.55
   9  -3   6   -0.36    0.51
   9  -3   6    0.42    0.44
   9  -3   6    0.37    0.79
 -10   3  -6    0.66    0.66
 -10   3  -6   -0.22    0.68
  10  -3   6    0.51    1.02
  10  -3   6    0.34    0.67
  10  -3   6    0.37    0.52
   9   2  -6    0.35    0.69
   9   2  -6    0.27    0.51
   9   2  -6    0.39    0.61
  -9  -2   6   -1.00    0.66
  -9  -2   6    0.42    0.60
  -9  -2   6   -0.15    0.51
   8   2  -6    0.56    0.43
   8   2  -6    0.54    0.51
   8   2  -6    0.26    0.50
  -8  -2   6   -0.22    0.47
  -8  -2   6    0.01    0.41
  -8  -2   6    0.31    0.53
   7   2  -6    0.02    0.42
   7   2  -6    0.53    0.34
   7   2  -6    0.12    0.42
  -7  -2   6   -0.02    0.43
  -7  -2   6   -0.18    0.35
  -7  -2   6   -0.44    0.38
   6   2  -6    1.34    0.31
   6   2  -6    0.88    0.37
   6   2  -6    1.57    0.36
  -6  -2   6    0.95    0.31
  -6  -2   6    1.42    0.38
  -6  -2   6    1.19    0.35
   5   2  -6    3.11    0.44
   5   2  -6    2.65    0.53
  -5  -2   6    2.20    0.53
  -5  -2   6    2.41    0.48
  -5  -2   6    2.64    0.43
   4   2  -6    3.96    0.33
   4   2  -6    3.21    0.42
   4   2  -6    4.24    0.38
  -4  -2   6    4.05    0.37
  -4  -2   6    3.24    0.43
   3   2  -6   11.82    0.50
   3   2  -6   12.20    0.47
  -3  -2   6   12.11    0.49
  -3  -2   6   12.30    0.45
   2   2  -6    6.71    0.41
   2   2  -6    7.25    0.39
  -2  -2   6    6.76    0.41
  -2  -2   6    6.58    0.35
   1   2  -6    0.29    0.19
  -1  -2   6    0.62    0.18
  -1  -2   6    0.45    0.19
   0   2  -6    5.44    0.36
   0  -2   6    4.45    0.38
   0  -2   6    5.19    0.36
  -1   2  -6   16.26    0.51
   1  -2   6   16.80    0.52
  -2   2  -6    8.84    0.38
  -2   2  -6    8.64    0.40
   2  -2   6    9.17    0.42
  -3   2  -6    1.26    0.33
  -3   2  -6    1.50    0.34
   3  -2   6    1.55    0.34
  -4   2  -6    1.08    0.21
   4  -2   6    1.03    0.22
   4  -2   6    1.25    0.25
   4  -2   6    1.61    0.36
  -5   2  -6    0.82    0.25
   5  -2   6    1.32    0.27
   5  -2   6    0.92    0.24
   5  -2   6    0.68    0.25
  -6   2  -6    0.56    0.27
   6  -2   6    0.82    0.26
   6  -2   6    0.47    0.29
   6  -2   6    0.64    0.27
  -7   2  -6    0.17    0.32
  -7   2  -6    0.63    0.34
   7  -2   6    0.24    0.33
   7  -2   6    0.46    0.45
   7  -2   6    0.15    0.27
   7  -2   6    0.61    0.32
  -8   2  -6    0.41    0.41
  -8   2  -6    0.78    0.40
   8  -2   6    0.33    0.39
   8  -2   6    0.93    0.39
   8  -2   6    0.97    0.31
   8  -2   6    1.39    0.59
  -9   2  -6    0.24    0.48
  -9   2  -6    0.11    0.48
   9  -2   6   -0.39    0.47
   9  -2   6   -0.03    0.71
   9  -2   6    0.52    0.47
   9  -2   6    0.20    0.36
 -10   2  -6    0.37    0.60
 -10   2  -6    0.53    0.55
  10  -2   6    0.28    0.55
  10  -2   6   -0.09    0.89
   9   1  -6   -0.30    0.65
   9   1  -6   -0.43    0.58
   9   1  -6    0.15    0.48
  -9  -1   6   -0.11    0.50
  -9  -1   6    0.42    0.57
  -9  -1   6    0.64    0.67
   8   1  -6    0.45    0.41
   8   1  -6    0.98    0.46
   8   1  -6    1.47    0.55
  -8  -1   6    0.86    0.47
  -8  -1   6    1.40    0.43
  -8  -1   6    0.65    0.53
   7   1  -6   -0.42    0.33
   7   1  -6    0.23    0.40
   7   1  -6   -0.14    0.41
  -7  -1   6   -0.29    0.42
  -7  -1   6    0.27    0.39
  -7  -1   6    0.31    0.35
   6   1  -6    3.93    0.51
   6   1  -6    5.46    0.63
  -6  -1   6    3.96    0.62
  -6  -1   6    4.47    0.55
  -6  -1   6    4.76    0.57
   5   1  -6    9.19    0.56
   5   1  -6    8.56    0.48
  -5  -1   6    9.61    0.51
  -5  -1   6    9.36    0.52
  -5  -1   6    9.45    0.56
   4   1  -6   13.48    0.54
   4   1  -6   13.15    0.49
  -4  -1   6   13.90    0.52
  -4  -1   6   12.28    0.54
  -4  -1   6   13.66    0.50
   3   1  -6    0.22    0.19
   3   1  -6    0.16    0.18
  -3  -1   6    0.22    0.21
  -3  -1   6    0.38    0.18
   2   1  -6    3.10    0.31
   2   1  -6    3.52    0.36
   2   1  -6    3.08    0.33
  -2  -1   6    3.23    0.37
  -2  -1   6    3.37    0.33
   1   1  -6   -0.16    0.16
   1   1  -6    0.07    0.16
   1   1  -6   -0.32    0.19
  -1  -1   6    0.02    0.20
  -1  -1   6   -0.19    0.17
   0   1  -6    7.91    0.34
   0   1  -6    8.32    0.41
   0  -1   6    8.95    0.38
   0  -1   6    8.58    0.42
   0  -1   6    8.70    0.34
  -1   1  -6    4.31    0.36
  -1   1  -6    5.73    0.35
   1  -1   6    5.34    0.38
   1  -1   6    5.48    0.37
   1  -1   6    5.54    0.35
  -2   1  -6    4.94    0.38
  -2   1  -6    5.45    0.35
  -2   1  -6    5.67    0.32
   2  -1   6    5.20    0.41
   2  -1   6    5.83    0.36
  -3   1  -6    4.44    0.35
  -3   1  -6    4.19    0.33
   3  -1   6    4.19    0.44
   3  -1   6    4.33    0.35
  -4   1  -6    0.12    0.18
  -4   1  -6    0.15    0.18
   4  -1   6   -0.27    0.20
   4  -1   6    0.16    0.19
  -5   1  -6    0.33    0.21
  -5   1  -6    0.32    0.20
   5  -1   6    0.26    0.21
   5  -1   6    0.32    0.21
   5  -1   6    0.05    0.23
  -6   1  -6    7.03    0.48
   6  -1   6    6.38    0.59
   6  -1   6    7.10    0.48
   6  -1   6    5.41    0.45
   6  -1   6    5.02    0.65
  -7   1  -6   11.62    0.61
  -7   1  -6   10.38    0.61
   7  -1   6   12.49    0.81
   7  -1   6    9.68    0.67
   7  -1   6   10.86    0.62
   7  -1   6   10.26    0.57
  -8   1  -6    0.29    0.35
   8  -1   6    1.30    0.36
   8  -1   6    0.74    0.50
   8  -1   6    0.53    0.27
   9  -1   6   -0.42    0.32
   9  -1   6    0.61    0.62
   9  -1   6    0.54    0.34
  10  -1   6    0.49    0.55
  10  -1   6   -0.17    0.82
  11  -1   6    1.68    0.74
  11  -1   6    0.71    0.99
   9   0  -6    0.85    0.59
   9   0  -6    0.36    0.66
   9   0  -6    0.88    0.50
  -9   0   6    0.82    0.64
  -9   0   6    0.88    0.50
  -9   0   6    1.34    0.56
   8   0  -6   -0.36    0.41
   8   0  -6    0.07    0.44
   8   0  -6    0.37    0.52
   8   0  -6   -0.13    0.39
  -8   0   6    0.88    0.52
  -8   0   6    0.14    0.40
  -8   0   6   -0.03    0.44
   7   0  -6    0.76    0.39
   7   0  -6    0.60    0.32
   7   0  -6    0.34    0.36
  -7   0   6    0.50    0.33
  -7   0   6    0.97    0.39
  -7   0   6    0.51    0.41
   6   0  -6    0.03    0.29
   6   0  -6    0.33    0.32
  -6   0   6    0.50    0.29
  -6   0   6    0.07    0.28
  -6   0   6    0.22    0.35
   5   0  -6    0.12    0.22
   5   0  -6    0.47    0.26
  -5   0   6    0.48    0.26
  -5   0   6    0.62    0.23
  -5   0   6    0.44    0.25
   4   0  -6    2.59    0.35
   4   0  -6    2.59    0.40
  -4   0   6    1.87    0.40
  -4   0   6    2.45    0.37
  -4   0   6    2.63    0.35
   3   0  -6    0.50    0.19
   3   0  -6    0.38    0.21
  -3   0   6    0.60    0.19
  -3   0   6    0.95    0.20
  -3   0   6    0.46    0.22
   2   0  -6    0.78    0.20
   2   0  -6    0.72    0.20
  -2   0   6    1.22    0.29
  -2   0   6    0.64    0.20
  -2   0   6    0.90    0.22
   1   0  -6   21.37    0.60
   1   0  -6   19.96    0.46
   1   0  -6   21.11    0.57
  -1   0   6   21.45    0.61
  -1   0   6   21.83    0.58
   0   0  -6   19.30    0.53
   0   0  -6   18.71    0.54
   0   0  -6   18.52    0.52
   0   0   6   18.52    0.54
   0   0   6   19.26    0.52
  -1   0  -6   13.45    0.49
  -1   0  -6   13.94    0.45
  -1   0  -6   13.76    0.42
   1   0   6   13.76    0.47
   1   0   6   13.88    0.46
   1   0   6   14.06    0.43
  -2   0  -6    2.09    0.30
   2   0   6    2.99    0.36
   2   0   6    1.67    0.29
  -3   0  -6    2.17    0.29
  -3   0  -6    2.98    0.33
   3   0   6    2.58    0.30
   3   0   6    2.70    0.42
   3   0   6    2.23    0.30
  -4   0  -6    3.64    0.31
  -4   0  -6    4.20    0.37
   4   0   6    3.87    0.43
   4   0   6    3.48    0.55
   4   0   6    3.65    0.34
  -5   0  -6    0.69    0.21
  -5   0  -6    1.23    0.31
   5   0   6    0.91    0.20
   5   0   6    0.85    0.20
   5   0   6    1.14    0.30
  -6   0  -6    0.35    0.21
   6   0   6    0.31    0.21
   6   0   6    0.43    0.31
   6   0   6    0.61    0.23
   7   0   6   -0.05    0.37
   7   0   6   -0.18    0.23
   7   0   6   -0.06    0.27
   8   0   6    0.46    0.28
   8   0   6    0.13    0.46
   8   0   6   -0.20    0.26
   9   0   6    0.82    0.30
   9   0   6    1.52    0.42
   9   0   6    0.29    0.59
  10   0   6    0.58    0.74
  10   0   6    0.71    0.54
  11   0   6    1.98    0.92
  11   0   6    0.38    0.63
   9  -1  -6   -0.01    0.62
   9  -1  -6    0.46    0.54
   9  -1  -6   -0.12    0.50
   9  -1  -6   -0.99    0.59
  -9   1   6   -0.42    0.52
  -9   1   6   -0.04    0.57
  -9   1   6    1.38    0.64
   8  -1  -6    1.51    0.45
   8  -1  -6    0.52    0.47
   8  -1  -6    0.51    0.42
  -8   1   6    0.98    0.53
  -8   1   6    1.47    0.48
  -8   1   6    0.54    0.42
   7  -1  -6    6.84    0.70
   7  -1  -6    5.19    0.66
   7  -1  -6    6.03    0.68
  -7   1   6    7.62    0.70
  -7   1   6    5.48    0.66
  -7   1   6    6.74    0.80
   6  -1  -6   11.62    0.60
   6  -1  -6   11.66    0.65
   6  -1  -6    9.77    0.63
  -6   1   6   11.05    0.68
  -6   1   6   11.87    0.62
  -6   1   6   11.15    0.62
   5  -1  -6    6.16    0.47
   5  -1  -6    6.09    0.49
  -5   1   6    6.63    0.52
  -5   1   6    6.51    0.47
  -5   1   6    6.08    0.46
  -5   1   6    4.86    0.60
   4  -1  -6    5.81    0.41
   4  -1  -6    6.52    0.43
  -4   1   6    5.53    0.40
  -4   1   6    6.10    0.40
  -4   1   6    5.74    0.42
  -4   1   6    5.89    0.44
   3  -1  -6    3.18    0.39
   3  -1  -6    3.00    0.37
  -3   1   6    3.54    0.36
  -3   1   6    3.15    0.39
  -3   1   6    3.15    0.28
  -3   1   6    3.53    0.31
   2  -1  -6   11.69    0.48
   2  -1  -6   11.59    0.47
  -2   1   6   11.04    0.48
  -2   1   6   11.51    0.45
  -2   1   6   11.46    0.36
   1  -1  -6    8.12    0.43
   1  -1  -6    8.49    0.41
  -1   1   6    8.00    0.44
  -1   1   6    8.52    0.41
   0  -1  -6   -0.06    0.18
   0  -1  -6    0.19    0.18
   0   1   6   -0.11    0.17
   0   1   6   -0.01    0.19
   0   1   6    0.13    0.13
   0   1   6    0.14    0.20
  -1  -1  -6    0.67    0.17
  -1  -1  -6    0.53    0.16
  -1  -1  -6    0.59    0.18
   1   1   6    0.78    0.20
   1   1   6    0.74    0.21
   1   1   6    0.75    0.17
   1   1   6    0.56    0.23
  -2  -1  -6    7.56    0.35
  -2  -1  -6    7.34    0.41
   2   1   6    7.46    0.36
   2   1   6    7.05    0.35
   2   1   6    7.61    0.50
   2   1   6    7.39    0.32
  -3  -1  -6   26.03    0.77
  -3  -1  -6   24.62    0.59
   3   1   6   25.97    0.77
   3   1   6   25.63    0.60
   3   1   6   26.46    0.59
   3   1   6   25.43    0.80
   3   1   6   25.49    0.72
  -4  -1  -6    9.48    0.35
  -4  -1  -6   10.52    0.53
  -4  -1  -6   10.58    0.43
   4   1   6    9.81    0.60
   4   1   6    9.45    0.36
   4   1   6    9.67    0.46
   4   1   6    9.67    0.52
   4   1   6    9.17    0.36
  -5  -1  -6    3.79    0.38
  -5  -1  -6    4.54    0.44
   5   1   6    3.08    0.35
   5   1   6    3.68    0.53
   5   1   6    3.94    0.47
  -6  -1  -6    0.41    0.20
   6   1   6    0.32    0.22
   6   1   6    0.43    0.31
   6   1   6    0.39    0.25
  -7  -1  -6   -0.41    0.22
   7   1   6    0.46    0.27
   7   1   6    0.20    0.33
   7   1   6   -0.01    0.27
   8   1   6    0.57    0.29
   8   1   6    0.38    0.43
   9   1   6    0.30    0.40
   9   1   6    1.40    0.55
  10   1   6    0.42    0.50
  10   1   6    1.19    0.70
  11   1   6    0.42    0.60
   9  -2  -6    1.94    0.59
   9  -2  -6    1.07    0.61
   9  -2  -6    0.95    0.57
  -9   2   6    1.01    0.57
  -9   2   6    0.91    0.59
  -9   2   6    0.88    0.62
   8  -2  -6    1.20    0.44
   8  -2  -6    0.86    0.48
   8  -2  -6    0.93    0.50
  -8   2   6    0.82    0.44
  -8   2   6    1.84    0.54
  -8   2   6    1.09    0.44
   7  -2  -6    1.52    0.39
   7  -2  -6    0.99    0.37
  -7   2   6    2.68    0.64
  -7   2   6    1.96    0.44
   6  -2  -6    4.44    0.54
   6  -2  -6    2.62    0.55
  -6   2   6    4.73    0.60
  -6   2   6    4.66    0.53
   5  -2  -6    0.89    0.26
   5  -2  -6    0.97    0.24
  -5   2   6    0.85    0.28
  -5   2   6    0.94    0.23
   4  -2  -6    0.69    0.20
   4  -2  -6    0.64    0.21
  -4   2   6   -0.09    0.36
  -4   2   6    0.58    0.20
  -4   2   6    0.61    0.24
   3  -2  -6    6.43    0.41
   3  -2  -6    6.31    0.41
  -3   2   6    6.32    0.42
  -3   2   6    6.48    0.44
   2  -2  -6   12.38    0.49
   2  -2  -6   13.21    0.51
  -2   2   6   12.19    0.48
  -2   2   6   12.12    0.51
   1  -2  -6   12.19    0.49
   1  -2  -6   12.25    0.48
  -1   2   6   11.58    0.49
  -1   2   6   12.85    0.47
   0  -2  -6    2.93    0.35
   0  -2  -6    3.22    0.36
   0  -2  -6    3.16    0.35
   0   2   6    2.88    0.35
   0   2   6    3.05    0.35
  -1  -2  -6    3.16    0.40
  -1  -2  -6    3.31    0.32
  -1  -2  -6    3.07    0.33
   1   2   6    2.37    0.40
   1   2   6    2.80    0.34
   1   2   6    3.16    0.32
  -2  -2  -6   32.58    0.87
  -2  -2  -6   31.83    0.70
  -2  -2  -6   31.61    0.71
  -2  -2  -6   30.90    0.87
   2   2   6   32.13    0.80
   2   2   6   31.70    0.87
   2   2   6   31.47    0.71
   2   2   6   32.64    0.69
  -3  -2  -6   39.57    0.82
  -3  -2  -6   41.63    1.08
  -3  -2  -6   42.43    1.07
  -3  -2  -6   41.10    0.83
   3   2   6   41.39    1.08
   3   2   6   41.50    0.83
   3   2   6   41.65    1.02
  -4  -2  -6   14.17    0.62
  -4  -2  -6   14.04    0.50
   4   2   6   14.16    0.64
   4   2   6   13.53    0.51
  -5  -2  -6    1.54    0.43
  -5  -2  -6    0.94    0.22
  -5  -2  -6    1.56    0.46
   5   2   6    0.79    0.24
   5   2   6    0.80    0.28
  -6  -2  -6    0.13    0.21
  -6  -2  -6    0.07    0.21
   6   2   6    0.18    0.22
   6   2   6   -0.21    0.27
   6   2   6    0.25    0.30
  -7  -2  -6    0.25    0.22
   7   2   6    0.20    0.31
   7   2   6    0.26    0.26
   7   2   6    0.05    0.26
  -8  -2  -6    0.01    0.25
  -8  -2  -6    0.19    0.25
   8   2   6    0.54    0.25
   8   2   6    0.29    0.43
   8   2   6   -0.06    0.33
  -9  -2  -6    0.39    0.30
   9   2   6    0.85    0.39
  10   2   6    0.71    0.48
   9  -3  -6    0.68    0.73
   9  -3  -6    0.29    0.59
   9  -3  -6    0.72    0.62
  -9   3   6    1.51    0.59
  -9   3   6    0.94    0.63
   8  -3  -6    2.29    0.49
   8  -3  -6    4.08    0.89
  -8   3   6    2.42    0.53
  -8   3   6    1.84    0.49
   7  -3  -6    3.21    0.65
   7  -3  -6    1.61    0.45
  -7   3   6    2.87    0.74
  -7   3   6    1.90    0.40
   6  -3  -6    0.02    0.27
   6  -3  -6   -0.45    0.28
  -6   3   6    0.13    0.27
  -6   3   6    0.11    0.30
   5  -3  -6    7.85    0.51
   5  -3  -6    8.36    0.49
  -5   3   6    8.55    0.55
  -5   3   6    8.00    0.48
   4  -3  -6    8.18    0.47
   4  -3  -6    9.04    0.45
  -4   3   6    9.87    0.51
  -4   3   6    9.22    0.47
   3  -3  -6   17.57    0.57
   3  -3  -6   17.74    0.56
  -3   3   6   18.18    0.57
  -3   3   6   17.84    0.60
   2  -3  -6    7.57    0.42
   2  -3  -6    7.14    0.41
  -2   3   6    6.44    0.45
  -2   3   6    7.65    0.42
   1  -3  -6    0.40    0.20
   1  -3  -6    0.53    0.20
  -1   3   6    0.41    0.23
  -1   3   6    0.40    0.20
   0  -3  -6   -0.10    0.20
   0  -3  -6    0.09    0.18
   0  -3  -6    0.05    0.19
   0   3   6    0.06    0.18
   0   3   6   -0.03    0.21
  -1  -3  -6    0.21    0.19
  -1  -3  -6    0.23    0.18
  -1  -3  -6    0.44    0.25
   1   3   6   -0.19    0.17
   1   3   6    0.06    0.20
  -2  -3  -6    0.58    0.17
  -2  -3  -6    0.82    0.17
  -2  -3  -6    0.57    0.26
   2   3   6    0.73    0.15
   2   3   6    0.71    0.18
   2   3   6    0.78    0.17
  -3  -3  -6    4.21    0.51
  -3  -3  -6    4.77    0.45
  -3  -3  -6    5.28    0.31
  -4  -3  -6   24.08    0.60
  -4  -3  -6   25.25    0.82
  -4  -3  -6   25.90    0.80
   4   3   6   24.49    0.74
  -5  -3  -6    0.43    0.19
  -5  -3  -6    0.44    0.20
  -5  -3  -6    0.16    0.25
  -5  -3  -6    0.58    0.20
   5   3   6    0.56    0.22
  -6  -3  -6    1.34    0.41
  -6  -3  -6    0.36    0.23
  -6  -3  -6    0.78    0.28
  -6  -3  -6    0.35    0.23
   6   3   6    0.04    0.22
  -7  -3  -6    5.26    0.44
  -7  -3  -6    5.59    0.53
  -7  -3  -6    4.92    0.53
  -7  -3  -6    5.79    0.46
   7   3   6    4.63    0.43
  -8  -3  -6    2.18    0.47
  -8  -3  -6    3.13    0.48
  -8  -3  -6    3.94    0.55
   8   3   6    2.99    0.41
  -9  -3  -6   -0.22    0.31
  -9  -3  -6    0.35    0.30
  10   3   6   -0.50    0.49
   9  -4  -6    3.63    0.67
   9  -4  -6    4.83    1.14
  -9   4   6    2.32    0.69
  -9   4   6    3.09    0.66
   8  -4  -6    2.93    0.55
   8  -4  -6    4.14    0.83
  -8   4   6    2.24    0.51
  -8   4   6    3.59    0.90
   7  -4  -6    1.29    0.39
   7  -4  -6    0.45    0.36
  -7   4   6    1.36    0.41
  -7   4   6    1.21    0.36
   6  -4  -6    0.47    0.32
   6  -4  -6    0.33    0.27
  -6   4   6    1.03    0.32
  -6   4   6    0.45    0.28
   5  -4  -6    1.01    0.26
   5  -4  -6    2.22    0.46
  -5   4   6    2.09    0.48
  -5   4   6    1.33    0.25
   4  -4  -6    0.15    0.20
   4  -4  -6    0.21    0.24
  -4   4   6    0.80    0.21
  -4   4   6    0.97    0.25
   3  -4  -6    5.66    0.41
   3  -4  -6    5.56    0.39
  -3   4   6    5.40    0.44
  -3   4   6    6.17    0.38
   2  -4  -6    3.91    0.38
   2  -4  -6    3.18    0.39
  -2   4   6    3.53    0.41
  -2   4   6    3.65    0.37
   1  -4  -6   14.22    0.52
   1  -4  -6   14.88    0.52
  -1   4   6   15.75    0.55
  -1   4   6   14.73    0.50
   0  -4  -6   19.79    0.58
   0  -4  -6   20.18    0.58
   0   4   6   19.68    0.60
   0   4   6   19.76    0.58
  -1  -4  -6   29.54    0.70
  -1  -4  -6   28.58    0.71
   1   4   6   29.54    0.72
   1   4   6   29.21    0.70
  -2  -4  -6   13.97    0.44
  -2  -4  -6   13.89    0.57
  -2  -4  -6   13.51    0.45
   2   4   6   13.79    0.44
   2   4   6   13.19    0.42
   2   4   6   13.88    0.46
  -3  -4  -6    6.88    0.49
   3   4   6    7.89    0.38
  -4  -4  -6    1.62    0.33
  -4  -4  -6    1.38    0.30
  -5  -4  -6   -0.10    0.19
  -5  -4  -6    0.14    0.17
  -5  -4  -6    0.12    0.25
  -5  -4  -6    0.04    0.19
   5   4   6   -0.12    0.21
  -6  -4  -6    2.76    0.41
  -6  -4  -6    1.47    0.25
  -6  -4  -6    1.97    0.48
  -6  -4  -6    2.61    0.36
   6   4   6    2.09    0.37
  -7  -4  -6   -0.12    0.29
  -7  -4  -6    0.00    0.26
  -7  -4  -6    0.34    0.24
  -7  -4  -6    0.05    0.22
   7   4   6    0.34    0.24
  -8  -4  -6   -0.24    0.36
  -8  -4  -6    0.07    0.28
  -8  -4  -6    0.29    0.30
  -8  -4  -6   -0.29    0.28
   8   4   6    0.15    0.25
  -9  -4  -6    0.66    0.48
  -9  -4  -6   -0.29    0.32
  -9  -4  -6    0.27    0.38
  -9  -4  -6   -0.49    0.32
   9   4   6    0.60    0.54
  10   4   6   -0.31    0.50
  11   4   6    0.46    0.60
   8  -5  -6   -0.11    0.47
   8  -5  -6    0.57    0.50
  -8   5   6   -0.60    0.52
  -8   5   6    0.07    0.48
   7  -5  -6    0.93    0.39
   7  -5  -6    0.48    0.40
  -7   5   6    1.09    0.40
  -7   5   6    1.30    0.40
   6  -5  -6    7.59    0.61
   6  -5  -6    7.19    0.61
  -6   5   6    6.47    0.56
  -6   5   6    7.99    0.58
   5  -5  -6   11.62    0.58
   5  -5  -6   13.32    0.61
  -5   5   6   13.27    0.59
  -5   5   6   10.66    0.55
   4  -5  -6    8.39    0.50
   4  -5  -6    8.31    0.50
  -4   5   6    7.78    0.49
  -4   5   6    7.38    0.49
   3  -5  -6    5.64    0.44
   3  -5  -6    6.67    0.44
  -3   5   6    5.29    0.43
  -3   5   6    5.97    0.46
   2  -5  -6   -0.12    0.20
   2  -5  -6    0.05    0.19
  -2   5   6   -0.19    0.18
  -2   5   6    0.11    0.22
   1  -5  -6    0.16    0.19
   1  -5  -6   -0.04    0.19
  -1   5   6    0.16    0.20
  -1   5   6    0.09    0.21
   0  -5  -6    1.78    0.35
   0  -5  -6    1.47    0.36
   0   5   6    1.29    0.22
   0   5   6    1.76    0.38
  -1  -5  -6    0.88    0.20
  -1  -5  -6    0.89    0.20
   1   5   6    0.82    0.19
   1   5   6    0.65    0.20
  -2  -5  -6    0.82    0.19
  -2  -5  -6    0.63    0.19
   2   5   6    0.53    0.18
   2   5   6    0.57    0.20
   2   5   6    0.46    0.19
  -3  -5  -6    0.16    0.18
  -3  -5  -6   -0.11    0.17
   3   5   6   -0.08    0.17
   3   5   6    0.39    0.20
   3   5   6    0.42    0.17
  -4  -5  -6    0.19    0.26
   4   5   6    0.08    0.21
  -5  -5  -6    2.68    0.44
  -5  -5  -6    2.09    0.42
  -5  -5  -6    2.21    0.37
  -6  -5  -6    4.08    0.56
  -6  -5  -6    3.62    0.48
  -6  -5  -6    2.88    0.42
  -6  -5  -6    2.73    0.42
   6   5   6    2.91    0.41
  -7  -5  -6    1.95    0.45
  -7  -5  -6    0.90    0.30
  -7  -5  -6    2.44    0.55
  -7  -5  -6    2.00    0.45
  -8  -5  -6    0.22    0.32
  -8  -5  -6    0.52    0.31
  -8  -5  -6    0.37    0.29
  -8  -5  -6    0.10    0.36
   8   5   6    0.52    0.28
  -9  -5  -6    0.06    0.44
  -9  -5  -6    0.46    0.47
  -9  -5  -6    0.33    0.40
  -9  -5  -6   -0.28    0.34
   9   5   6    0.76    0.52
 -10  -5  -6    0.35    0.48
 -10  -5  -6    0.38    0.61
 -10  -5  -6    0.35    0.57
  10   5   6   -0.01    0.57
  11   5   6   -0.25    0.55
   8  -6  -6    1.43    0.56
   8  -6  -6   -0.46    0.55
  -8   6   6   -0.47    0.53
  -8   6   6    1.00    0.57
   7  -6  -6    0.98    0.43
   7  -6  -6    1.10    0.40
  -7   6   6    0.92    0.40
  -7   6   6    0.65    0.41
   6  -6  -6    2.57    0.56
   6  -6  -6    4.39    0.57
  -6   6   6    3.86    0.58
  -6   6   6    2.42    0.54
   5  -6  -6   -0.05    0.26
   5  -6  -6    0.35    0.26
  -5   6   6    0.28    0.25
  -5   6   6   -0.06    0.25
   4  -6  -6    1.08    0.26
   4  -6  -6    0.82    0.25
  -4   6   6    0.88    0.23
  -4   6   6    0.84    0.23
   3  -6  -6    1.78    0.40
   3  -6  -6    1.64    0.41
  -3   6   6    2.64    0.40
  -3   6   6    1.14    0.26
   2  -6  -6    0.51    0.21
   2  -6  -6   -0.05    0.21
  -2   6   6    0.21    0.19
  -2   6   6    0.17    0.20
   1  -6  -6   12.37    0.52
   1  -6  -6   13.01    0.50
  -1   6   6   12.76    0.51
  -1   6   6   12.15    0.51
   0  -6  -6   23.74    0.66
   0  -6  -6   22.86    0.67
   0   6   6   23.96    0.67
   0   6   6   23.43    0.66
  -1  -6  -6    8.46    0.44
  -1  -6  -6    8.18    0.43
   1   6   6    8.34    0.44
   1   6   6    8.45    0.44
  -2  -6  -6    1.86    0.38
  -2  -6  -6    2.20    0.36
   2   6   6    2.31    0.37
   2   6   6    1.99    0.38
  -3  -6  -6    9.81    0.44
  -3  -6  -6    9.75    0.45
   3   6   6    9.24    0.45
   3   6   6    9.97    0.44
   3   6   6    8.79    0.46
   4   6   6   15.07    0.56
  -5  -6  -6    6.64    0.52
   5   6   6    6.53    0.50
  -6  -6  -6    1.02    0.27
  -6  -6  -6    0.54    0.26
  -6  -6  -6    1.21    0.31
  -7  -6  -6    0.11    0.32
  -7  -6  -6    0.59    0.28
  -7  -6  -6   -0.48    0.34
  -7  -6  -6   -0.38    0.27
   7   6   6    0.09    0.25
  -8  -6  -6    0.69    0.36
  -8  -6  -6    0.36    0.41
  -8  -6  -6   -0.01    0.31
  -8  -6  -6    0.59    0.38
  -9  -6  -6    0.95    0.48
  -9  -6  -6    0.01    0.38
  -9  -6  -6   -1.00    0.49
  -9  -6  -6   -0.41    0.48
   9   6   6   -0.17    0.49
 -10  -6  -6   -0.18    0.58
 -10  -6  -6    0.51    0.67
 -10  -6  -6    1.08    0.67
  10   6   6    0.92    0.58
 -11  -6  -6    1.18    0.78
 -11  -6  -6    0.05    0.85
  11   6   6   -0.08    0.63
   7  -7  -6    0.29    0.47
   7  -7  -6    0.21    0.43
  -7   7   6    0.29    0.43
  -7   7   6    0.20    0.43
   6  -7  -6    1.13    0.37
   5  -7  -6    0.19    0.27
   4  -7  -6    0.42    0.23
   4  -7  -6   -0.15    0.24
  -4   7   6    0.25    0.24
  -4   7   6    0.28    0.25
   3  -7  -6    2.31    0.41
   3  -7  -6    1.68    0.43
  -3   7   6    2.06    0.43
  -3   7   6    2.41    0.44
   2  -7  -6    4.65    0.44
   2  -7  -6    4.69    0.42
  -2   7   6    5.14    0.44
  -2   7   6    4.83    0.44
   1  -7  -6    5.91    0.43
   1  -7  -6    4.91    0.44
  -1   7   6    5.58    0.44
  -1   7   6    5.59    0.46
   0  -7  -6    0.48    0.23
   0  -7  -6    1.62    0.39
   0   7   6    0.51    0.24
   0   7   6    0.60    0.21
  -1  -7  -6   -0.32    0.21
  -1  -7  -6   -0.29    0.23
   1   7   6   -0.55    0.22
   1   7   6   -0.15    0.21
  -2  -7  -6    1.14    0.25
   2   7   6    2.00    0.42
   2   7   6    0.57    0.24
  -3  -7  -6    0.71    0.23
   3   7   6    0.28    0.24
   3   7   6    0.88    0.27
   3   7   6    0.70    0.23
   4   7   6   -0.16    0.27
   5   7   6    3.49    0.53
  -6  -7  -6    0.44    0.31
  -6  -7  -6    1.23    0.35
   6   7   6    0.64    0.33
  -7  -7  -6    0.47    0.37
  -7  -7  -6   -0.01    0.33
  -7  -7  -6    0.30    0.38
  -8  -7  -6    4.74    0.79
  -8  -7  -6    2.22    0.50
  -8  -7  -6    2.66    0.47
   8   7   6    2.33    0.57
  -9  -7  -6    3.78    0.98
  -9  -7  -6    1.27    0.56
  -9  -7  -6    1.06    0.57
   9   7   6    1.40    0.57
 -10  -7  -6   -0.36    0.73
 -10  -7  -6    0.31    0.68
 -10  -7  -6   -0.47    0.74
  10   7   6   -0.60    0.50
   3  -8  -6    1.11    0.29
   3  -8  -6    2.47    0.43
  -3   8   6    0.78    0.25
  -3   8   6    0.73    0.26
   2  -8  -6    0.74    0.27
   2  -8  -6    2.10    0.42
  -2   8   6    0.43    0.27
  -2   8   6    0.65    0.25
   1  -8  -6    0.97    0.24
   1  -8  -6    0.39    0.26
  -1   8   6    1.08    0.26
  -1   8   6    0.82    0.26
   0  -8  -6    9.94    0.54
   0   8   6   10.58    0.56
   0   8   6    8.85    0.56
  -1  -8  -6    9.38    0.55
   1   8   6   10.94    0.56
   1   8   6    8.62    0.56
  -2  -8  -6   13.36    0.62
   2   8   6   14.09    0.64
   2   8   6   14.14    0.62
  -3  -8  -6    6.52    0.53
   3   8   6    7.34    0.58
   3   8   6    7.41    0.56
   3   8   6    7.06    0.54
   4   8   6    4.70    0.58
   4   8   6    4.67    0.51
   5   8   6    0.58    0.35
   6   8   6    0.44    0.37
  -7  -8  -6   -0.91    0.39
  -7  -8  -6    1.02    0.42
   7   8   6   -0.30    0.37
  -8  -8  -6   -0.13    0.50
  -8  -8  -6   -0.19    0.48
   8   8   6   -0.06    0.50
  -9  -8  -6   -0.29    0.66
  -9  -8  -6   -1.08    0.63
  -9  -8  -6   -0.10    0.60
   9   8   6   -0.54    0.51
 -10  -8  -6    1.03    0.88
 -10  -8  -6    0.26    0.77
 -10  -8  -6    0.31    0.78
  10   8   6   -0.19    0.58
   2  -9  -6    6.53    0.52
  -2   9   6    4.24    0.51
  -2   9   6    6.15    0.54
   1  -9  -6    0.71    0.25
  -1   9   6    0.09    0.26
  -1   9   6    0.72    0.27
   0  -9  -6   -0.56    0.28
   0   9   6   -0.33    0.29
   0   9   6    0.20    0.27
  -1  -9  -6   -0.21    0.28
   1   9   6    0.37    0.31
   1   9   6   -0.25    0.33
  -2  -9  -6   -0.04    0.31
   2   9   6    0.42    0.32
   2   9   6    0.29    0.34
  -3  -9  -6   -0.22    0.30
   3   9   6    0.52    0.33
   3   9   6   -0.21    0.35
   3   9   6   -0.30    0.32
  -4  -9  -6   -0.39    0.31
   4   9   6   -0.08    0.34
   4   9   6    0.35    0.32
   4   9   6    0.28    0.37
   5   9   6    0.12    0.39
   6   9   6    0.18    0.42
  -7  -9  -6    1.04    0.52
   7   9   6    1.66    0.48
  -8  -9  -6    1.66    0.61
  -8  -9  -6    1.41    0.63
  -9  -9  -6    2.23    0.79
  -9  -9  -6    1.45    0.72
  -9  -9  -6    1.41    0.75
   9   9   6    1.40    0.67
  -2  10   6    0.16    0.33
   1 -10  -6    0.16    0.30
  -1  10   6   -0.26    0.33
  -1  10   6    0.16    0.31
   0 -10  -6   -0.06    0.34
   0  10   6    0.44    0.39
   0  10   6    0.83    0.35
  -1 -10  -6    2.15    0.41
   1  10   6    2.25    0.43
   1  10   6    5.11    0.69
  -2 -10  -6    3.60    0.68
   2  10   6    4.83    0.70
   2  10   6    4.32    0.71
  -3 -10  -6   -0.17    0.36
   3  10   6    1.10    0.42
   3  10   6    0.97    0.41
   3  10   6    0.22    0.39
  -4 -10  -6   -0.88    0.37
   4  10   6   -0.36    0.41
   4  10   6   -0.41    0.43
   4  10   6    0.07    0.38
   5  10   6    0.16    0.40
   5  10   6   -0.10    0.47
   6  10   6    0.25    0.49
  -7 -10  -6   -0.13    0.59
   7  10   6    0.48    0.59
  -8 -10  -6   -0.79    0.74
  -8 -10  -6    0.65    0.71
   8  10   6    0.47    0.63
   1 -11  -6    2.22    0.42
  -1  11   6    2.69    0.48
  -1  11   6    4.65    0.74
   0 -11  -6    1.56    0.46
   0  11   6    3.12    0.79
   0  11   6    2.12    0.47
  -1 -11  -6   -1.05    0.44
   1  11   6   -0.39    0.46
   1  11   6    0.14    0.45
  -2 -11  -6   -0.03    0.44
   2  11   6    0.04    0.47
   2  11   6    1.53    0.48
  -3 -11  -6    0.27    0.46
   3  11   6   -0.02    0.52
   3  11   6   -0.17    0.47
   3  11   6    0.67    0.48
  -4 -11  -6   -0.40    0.48
   4  11   6   -0.35    0.47
   4  11   6    0.90    0.50
   4  11   6   -0.04    0.50
   5  11   6    0.05    0.56
   5  11   6   -0.06    0.49
   6  11   6    0.18    0.57
   0 -12  -6   -0.02    0.53
   0  12   6   -0.04    0.55
   0  12   6    1.23    0.56
  -1 -12  -6   -1.59    0.53
   1  12   6    0.15    0.57
   1  12   6   -0.16    0.59
  -2 -12  -6   -0.11    0.58
   2  12   6    2.22    0.60
   2  12   6   -0.97    0.58
  -3 -12  -6   -0.82    0.58
   3  12   6    0.58    0.62
   3  12   6    0.76    0.61
   3  12   6    0.16    0.64
  -4 -12  -6    1.70    0.61
   4  12   6    4.22    1.09
   4  12   6    4.45    1.13
   4  12   6    2.64    0.66
   2   9  -7   -0.12    0.58
   2   9  -7    1.44    0.57
  -2  -9   7    0.11    0.57
  -2  -9   7    1.04    0.54
   1   9  -7    0.67    0.47
  -1  -9   7    0.33    0.48
   4   8  -7    1.31    0.58
   4   8  -7    0.41    0.59
  -4  -8   7    1.26    0.56
  -4  -8   7    1.15    0.63
   3   8  -7    0.29    0.50
   3   8  -7    0.55    0.52
  -3  -8   7    0.66    0.52
  -3  -8   7    0.69    0.47
   2   8  -7    0.92    0.46
  -2  -8   7    0.64    0.46
  -2  -8   7    0.40    0.42
   1   8  -7    0.55    0.37
  -1  -8   7    0.40    0.36
   5  -8   7    0.71    0.53
   6   7  -7   -0.27    0.67
   6   7  -7   -0.43    0.66
   6   7  -7    0.26    0.67
  -6  -7   7   -0.32    0.56
  -6  -7   7   -0.34    0.71
   5   7  -7   -0.74    0.58
   5   7  -7    0.11    0.55
  -5  -7   7    0.61    0.61
  -5  -7   7   -0.15    0.50
   4   7  -7    0.66    0.51
   4   7  -7    0.14    0.47
  -4  -7   7    0.03    0.43
  -4  -7   7    0.15    0.54
   3   7  -7    0.94    0.43
   3   7  -7    1.68    0.47
  -3  -7   7    1.76    0.42
  -3  -7   7    1.91    0.46
   2   7  -7    4.47    0.61
  -2  -7   7    2.77    0.61
  -2  -7   7    3.36    0.57
   1   7  -7    4.33    0.54
  -1  -7   7    3.75    0.51
   0   7  -7    2.25    0.50
   4  -7   7    0.11    0.36
   5  -7   7    0.20    0.44
  -6   7  -7    1.00    0.57
  -6   7  -7    0.41    0.48
   6  -7   7    0.66    0.52
   6  -7   7   -0.10    0.51
   7   6  -7    2.99    0.67
   7   6  -7    3.72    0.72
  -7  -6   7    3.48    0.75
  -7  -6   7    3.27    0.61
   6   6  -7    3.66    0.90
   6   6  -7    2.76    0.63
   6   6  -7    3.13    0.62
  -6  -6   7    2.24    0.51
  -6  -6   7    4.29    1.01
   5   6  -7    1.30    0.47
   5   6  -7    0.96    0.49
  -5  -6   7    1.04    0.41
  -5  -6   7    1.51    0.52
   4   6  -7    0.24    0.41
   4   6  -7   -0.42    0.41
  -4  -6   7    0.84    0.44
  -4  -6   7    0.29    0.38
   3   6  -7    0.43    0.36
   3   6  -7    0.62    0.39
  -3  -6   7   -0.17    0.37
  -3  -6   7    0.65    0.33
   2   6  -7    2.56    0.39
   2   6  -7    2.51    0.50
  -2  -6   7    2.18    0.47
  -2  -6   7    2.16    0.52
   1   6  -7    0.34    0.25
  -1  -6   7    1.03    0.26
   0   6  -7    0.56    0.24
   0  -6   7   -0.18    0.22
  -1   6  -7    0.01    0.24
   1  -6   7   -0.24    0.23
  -2   6  -7    0.40    0.25
   2  -6   7   -0.11    0.23
  -3   6  -7    1.33    0.29
   3  -6   7    1.07    0.29
  -4   6  -7    3.30    0.52
   4  -6   7    3.93    0.53
   4  -6   7    3.28    0.61
  -5   6  -7    1.38    0.40
   5  -6   7    2.79    0.63
   5  -6   7    1.77    0.40
  -6   6  -7    0.71    0.48
  -6   6  -7    0.65    0.45
   6  -6   7    0.36    0.45
   6  -6   7    0.53    0.48
  -7   6  -7   -0.27    0.60
  -7   6  -7    0.84    0.55
   7  -6   7    0.44    0.52
   7  -6   7   -0.68    0.59
  -8  -5   7    1.20    0.78
  -8  -5   7    0.65    0.60
   7   5  -7    0.58    0.61
   7   5  -7    0.47    0.58
  -7  -5   7   -0.23    0.49
  -7  -5   7    0.41    0.57
   6   5  -7    0.15    0.48
   6   5  -7   -0.46    0.51
   6   5  -7    0.13    0.47
  -6  -5   7   -0.73    0.49
  -6  -5   7   -0.15    0.43
   5   5  -7    0.02    0.41
   5   5  -7    0.22    0.45
   5   5  -7   -0.53    0.44
  -5  -5   7    0.29    0.38
  -5  -5   7   -0.37    0.44
   4   5  -7    0.11    0.39
   4   5  -7    1.02    0.38
  -4  -5   7    0.50    0.33
  -4  -5   7    0.56    0.39
   3   5  -7    2.74    0.57
   3   5  -7    2.15    0.53
  -3  -5   7    3.32    0.56
  -3  -5   7    2.35    0.50
   2   5  -7    8.16    0.53
   2   5  -7    9.71    0.59
  -2  -5   7    8.13    0.54
  -2  -5   7    8.02    0.49
   1   5  -7    5.28    0.45
  -1  -5   7    4.94    0.45
  -1  -5   7    5.41    0.43
   0   5  -7   -0.17    0.20
   0  -5   7   -0.24    0.20
  -1   5  -7    1.27    0.26
   1  -5   7    2.35    0.40
  -2   5  -7    4.22    0.42
   2  -5   7    2.85    0.41
  -3   5  -7    2.29    0.44
   3  -5   7    1.85    0.42
  -4   5  -7    1.67    0.30
   4  -5   7    1.96    0.32
   4  -5   7    2.26    0.47
  -5   5  -7    0.70    0.34
   5  -5   7    0.46    0.30
   5  -5   7    0.39    0.34
  -6   5  -7    4.93    0.72
  -6   5  -7    3.21    0.76
   6  -5   7    3.41    0.77
   6  -5   7    2.27    0.43
  -7   5  -7    1.01    0.53
  -7   5  -7    0.72    0.50
   7  -5   7   -0.04    0.50
   7  -5   7    0.01    0.45
  -8   5  -7    0.51    0.64
  -8   5  -7   -0.34    0.64
   8  -5   7   -0.43    0.60
   8  -5   7    0.32    0.55
   8   4  -7    1.60    0.67
  -8  -4   7    1.19    0.53
  -8  -4   7    1.03    0.73
   7   4  -7    0.91    0.57
   7   4  -7    0.36    0.53
  -7  -4   7    0.81    0.45
  -7  -4   7    0.27    0.54
   6   4  -7   -0.05    0.43
   6   4  -7    0.08    0.44
  -6  -4   7   -0.24    0.38
  -6  -4   7    0.22    0.47
   5   4  -7    0.83    0.36
   5   4  -7    0.60    0.40
   5   4  -7    1.30    0.37
  -5  -4   7    1.19    0.35
  -5  -4   7    1.23    0.41
   4   4  -7    1.64    0.36
   4   4  -7    1.82    0.35
  -4  -4   7    1.33    0.35
  -4  -4   7    2.06    0.50
   3   4  -7    0.03    0.28
   3   4  -7    0.26    0.26
  -3  -4   7    0.18    0.26
  -3  -4   7    0.22    0.28
   2   4  -7   -0.28    0.22
   2   4  -7   -0.01    0.27
  -2  -4   7   -0.15    0.22
  -2  -4   7   -0.05    0.20
   1   4  -7    0.92    0.23
  -1  -4   7    0.37    0.23
  -1  -4   7    0.21    0.20
   0   4  -7   -0.15    0.19
   0  -4   7   -0.21    0.18
  -1   4  -7    0.81    0.22
   1  -4   7    0.68    0.21
  -2   4  -7    0.74    0.23
   2  -4   7    1.38    0.35
  -3   4  -7    2.36    0.39
   3  -4   7    3.12    0.40
  -4   4  -7    0.52    0.25
   4  -4   7    0.59    0.25
   4  -4   7    0.58    0.27
  -5   4  -7    1.53    0.32
   5  -4   7    1.73    0.33
   5  -4   7    2.12    0.53
  -6   4  -7    2.77    0.68
   6  -4   7    2.55    0.65
   6  -4   7    3.20    0.66
  -7   4  -7    4.03    0.84
  -7   4  -7    4.69    0.81
   7  -4   7    4.26    0.74
   7  -4   7    3.49    0.76
   7  -4   7    4.56    0.84
  -8   4  -7    0.45    0.56
  -8   4  -7    0.15    0.58
   8  -4   7    1.20    0.48
   8  -4   7    0.79    0.54
  -9   4  -7    0.63    0.70
  -9   4  -7   -0.99    0.67
   9  -4   7   -0.37    0.66
   9  -4   7    0.07    0.59
   9  -4   7   -0.81    0.91
   8   3  -7   -0.08    0.64
   8   3  -7    0.19    0.58
  -8  -3   7    0.88    0.46
  -8  -3   7    1.03    0.63
   7   3  -7   -0.70    0.45
   7   3  -7   -0.04    0.51
  -7  -3   7    0.43    0.41
  -7  -3   7   -0.12    0.51
   6   3  -7    0.81    0.45
  -6  -3   7    0.78    0.42
  -6  -3   7    0.67    0.34
   5   3  -7    0.10    0.32
   5   3  -7    0.02    0.35
  -5  -3   7   -0.22    0.33
  -5  -3   7   -0.13    0.29
   4   3  -7   -0.17    0.28
   4   3  -7   -0.12    0.26
   4   3  -7    0.53    0.29
  -4  -3   7    0.11    0.24
  -4  -3   7    0.37    0.30
   3   3  -7   -0.15    0.25
   3   3  -7    0.24    0.24
  -3  -3   7   -0.11    0.20
  -3  -3   7    0.56    0.25
   2   3  -7    1.57    0.26
   2   3  -7    1.21    0.24
  -2  -3   7    1.40    0.34
  -2  -3   7    2.09    0.27
   1   3  -7    1.08    0.21
  -1  -3   7    0.96    0.21
  -1  -3   7    1.07    0.23
   0   3  -7   16.17    0.53
   0  -3   7   15.45    0.54
   0  -3   7   16.08    0.53
  -1   3  -7   16.69    0.54
   1  -3   7   16.45    0.54
  -2   3  -7   11.18    0.46
   2  -3   7   10.99    0.46
  -3   3  -7    0.22    0.20
   3  -3   7   -0.40    0.18
  -4   3  -7    1.53    0.26
   4  -3   7    1.31    0.25
  -5   3  -7    1.53    0.31
   5  -3   7    2.07    0.57
   5  -3   7    2.20    0.50
   5  -3   7    2.15    0.50
  -6   3  -7    0.58    0.34
   6  -3   7    0.62    0.32
   6  -3   7    0.42    0.32
   6  -3   7    0.17    0.32
  -7   3  -7    1.30    0.41
  -7   3  -7    1.05    0.42
   7  -3   7    0.85    0.36
   7  -3   7    1.25    0.37
   7  -3   7    0.92    0.43
  -8   3  -7    0.13    0.50
  -8   3  -7    0.49    0.51
   8  -3   7    0.12    0.63
   8  -3   7    0.62    0.44
   8  -3   7    0.69    0.49
  -9   3  -7    0.02    0.60
  -9   3  -7   -1.12    0.59
   9  -3   7   -0.62    0.49
   9  -3   7    0.31    0.82
   9  -3   7    0.14    0.56
 -10   3  -7    0.44    0.71
 -10   3  -7   -0.13    0.76
  10  -3   7   -0.95    0.72
  10  -3   7    0.87    1.05
  10  -3   7   -0.17    0.57
   9   2  -7    0.27    0.75
   9   2  -7    0.17    0.69
  -9  -2   7   -0.72    0.75
  -9  -2   7    0.03    0.57
  -9  -2   7    0.68    0.70
   8   2  -7    0.13    0.45
   8   2  -7    0.16    0.57
   8   2  -7    0.00    0.56
  -8  -2   7   -0.72    0.57
  -8  -2   7   -0.36    0.45
  -8  -2   7   -0.64    0.59
   7   2  -7    0.22    0.47
   7   2  -7   -0.29    0.39
   7   2  -7    0.29    0.48
  -7  -2   7   -0.47    0.47
  -7  -2   7   -0.16    0.37
  -7  -2   7    0.43    0.45
   6   2  -7    5.96    0.59
   6   2  -7    5.91    0.71
   6   2  -7    5.90    0.69
  -6  -2   7    6.31    0.73
  -6  -2   7    5.78    0.61
   5   2  -7   10.95    0.56
   5   2  -7   10.90    0.66
  -5  -2   7   10.52    0.65
  -5  -2   7   10.42    0.56
   4   2  -7    1.80    0.45
  -4  -2   7    2.21    0.38
  -4  -2   7    2.04    0.45
   3   2  -7    0.98    0.23
   3   2  -7    1.50    0.39
  -3  -2   7    1.58    0.39
  -3  -2   7    1.03    0.21
   2   2  -7   -0.15    0.20
   2   2  -7    0.21    0.21
  -2  -2   7    0.27    0.22
  -2  -2   7    0.19    0.17
   1   2  -7    0.84    0.20
   1   2  -7    0.71    0.20
  -1  -2   7    0.47    0.18
  -1  -2   7    0.61    0.21
   0   2  -7    0.88    0.20
   0  -2   7    1.01    0.22
   0  -2   7    1.06    0.20
   0  -2   7    0.90    0.19
  -1   2  -7    2.72    0.33
   1  -2   7    2.43    0.38
   1  -2   7    2.36    0.35
   1  -2   7    2.64    0.34
  -2   2  -7    0.94    0.19
  -2   2  -7    1.01    0.20
   2  -2   7    0.53    0.19
   2  -2   7    0.87    0.23
  -3   2  -7    0.09    0.19
  -3   2  -7    0.17    0.21
   3  -2   7    0.29    0.19
   3  -2   7    0.10    0.23
  -4   2  -7    0.51    0.21
   4  -2   7    0.09    0.20
   4  -2   7    0.17    0.26
  -5   2  -7    3.14    0.45
   5  -2   7    3.91    0.45
   5  -2   7    2.99    0.51
   5  -2   7    2.93    0.43
  -6   2  -7    1.29    0.31
   6  -2   7    1.29    0.28
   6  -2   7    1.47    0.33
   6  -2   7    1.36    0.31
  -7   2  -7   -0.33    0.38
  -7   2  -7   -0.18    0.35
   7  -2   7   -0.33    0.42
   7  -2   7    0.45    0.37
   7  -2   7    0.12    0.30
   7  -2   7   -0.88    0.31
  -8   2  -7    0.21    0.44
  -8   2  -7    0.38    0.43
   8  -2   7    0.05    0.41
   8  -2   7   -0.44    0.54
   8  -2   7   -0.29    0.36
   8  -2   7   -0.01    0.32
  -9   2  -7    0.85    0.54
  -9   2  -7   -0.05    0.51
   9  -2   7    0.09    0.47
   9  -2   7    0.75    0.41
   9  -2   7    0.05    0.72
 -10   2  -7    0.58    0.60
 -10   2  -7    0.88    0.66
  10  -2   7    0.26    0.89
  10  -2   7   -0.22    0.61
  10  -2   7    0.54    0.46
   9   1  -7    0.66    0.71
   9   1  -7   -0.13    0.53
   9   1  -7    0.64    0.66
  -9  -1   7   -0.86    0.75
  -9  -1   7    1.49    0.65
  -9  -1   7    0.96    0.58
   8   1  -7    0.98    0.53
   8   1  -7    1.06    0.43
   8   1  -7    0.74    0.60
  -8  -1   7    1.62    0.48
  -8  -1   7    1.14    0.57
  -8  -1   7    1.14    0.54
   7   1  -7    2.13    0.40
   7   1  -7    2.30    0.48
  -7  -1   7    2.75    0.53
  -7  -1   7    2.96    0.68
  -7  -1   7    2.42    0.46
   6   1  -7    5.06    0.69
   6   1  -7    4.23    0.54
  -6  -1   7    4.69    0.59
  -6  -1   7    4.74    0.62
  -6  -1   7    4.85    0.68
   5   1  -7    0.73    0.29
   5   1  -7    0.65    0.24
  -5  -1   7    0.37    0.27
  -5  -1   7    1.00    0.31
  -5  -1   7    0.80    0.29
   4   1  -7    0.78    0.25
   4   1  -7    0.41    0.20
  -4  -1   7    0.41    0.25
  -4  -1   7    1.50    0.36
   3   1  -7    1.46    0.32
   3   1  -7    1.38    0.24
  -3  -1   7    1.74    0.32
  -3  -1   7    1.14    0.25
   2   1  -7    5.90    0.36
   2   1  -7    5.38    0.41
   2   1  -7    4.95    0.33
  -2  -1   7    5.49    0.35
  -2  -1   7    5.67    0.41
   1   1  -7    8.96    0.37
   1   1  -7    9.88    0.45
  -1  -1   7    9.99    0.41
  -1  -1   7   10.09    0.45
   0   1  -7   15.90    0.50
   0   1  -7   17.62    0.54
   0  -1   7   17.41    0.51
   0  -1   7   16.85    0.50
   0  -1   7   17.56    0.56
  -1   1  -7    5.22    0.39
  -1   1  -7    5.32    0.35
   1  -1   7    5.17    0.37
   1  -1   7    4.87    0.37
   1  -1   7    5.37    0.36
  -2   1  -7    0.85    0.19
  -2   1  -7    1.59    0.31
   2  -1   7    1.35    0.32
   2  -1   7    1.42    0.39
   2  -1   7    1.46    0.32
  -3   1  -7    0.46    0.19
  -3   1  -7    0.32    0.18
   3  -1   7    0.16    0.21
   3  -1   7    0.12    0.18
  -4   1  -7    5.19    0.40
  -4   1  -7    5.34    0.37
   4  -1   7    6.55    0.51
   4  -1   7    5.88    0.39
  -5   1  -7    2.13    0.39
  -5   1  -7    1.88    0.40
   5  -1   7    2.95    0.42
   5  -1   7    2.08    0.49
  -6   1  -7   -0.04    0.27
   6  -1   7    0.09    0.36
   6  -1   7    0.11    0.26
   6  -1   7   -0.21    0.23
  -7   1  -7    0.50    0.31
  -7   1  -7    0.76    0.32
   7  -1   7    1.34    0.42
   7  -1   7    0.65    0.27
   7  -1   7    0.61    0.28
   7  -1   7    0.87    0.34
  -8   1  -7   -0.01    0.37
  -8   1  -7    0.27    0.35
   8  -1   7    0.18    0.28
   8  -1   7    0.78    0.37
   8  -1   7    1.34    0.53
   9  -1   7   -0.12    0.33
   9  -1   7    0.95    0.43
   9  -1   7    1.00    0.68
  10  -1   7   -0.11    0.83
   9   0  -7   -0.30    0.73
   9   0  -7   -0.39    0.56
   9   0  -7   -0.09    0.66
  -9   0   7   -0.78    0.55
  -9   0   7    0.22    0.68
  -9   0   7   -0.27    0.62
   8   0  -7    0.73    0.42
   8   0  -7    0.69    0.54
  -8   0   7    0.74    0.47
  -8   0   7    0.18    0.59
  -8   0   7    0.33    0.52
   7   0  -7    4.01    0.74
   7   0  -7    2.31    0.42
  -7   0   7    2.81    0.48
  -7   0   7    3.72    0.71
  -7   0   7    2.96    0.66
   6   0  -7    5.45    0.64
   6   0  -7    4.49    0.56
  -6   0   7    4.46    0.67
  -6   0   7    4.45    0.60
  -6   0   7    5.17    0.58
   5   0  -7    1.00    0.26
   5   0  -7    1.42    0.30
  -5   0   7    0.80    0.29
  -5   0   7    0.45    0.26
  -5   0   7    0.87    0.28
   4   0  -7    0.98    0.23
   4   0  -7    0.82    0.24
  -4   0   7    0.32    0.23
  -4   0   7    0.76    0.22
  -4   0   7    1.06    0.24
   3   0  -7   11.21    0.46
   3   0  -7   10.33    0.48
  -3   0   7   10.17    0.45
  -3   0   7   10.33    0.43
  -3   0   7   10.23    0.48
   2   0  -7    7.59    0.42
   2   0  -7    7.47    0.40
  -2   0   7    6.72    0.43
  -2   0   7    7.95    0.41
   1   0  -7    1.66    0.36
   1   0  -7    1.51    0.32
  -1   0   7    1.59    0.32
  -1   0   7    1.95    0.38
   0   0  -7    3.23    0.37
   0   0  -7    3.42    0.34
   0   0   7    3.63    0.37
   0   0   7    3.39    0.33
  -1   0  -7    0.88    0.20
  -1   0  -7    0.91    0.21
   1   0   7    0.65    0.21
   1   0   7    1.01    0.31
   1   0   7    0.44    0.18
  -2   0  -7    0.04    0.18
  -2   0  -7    0.17    0.24
   2   0   7   -0.12    0.17
   2   0   7   -0.14    0.19
   2   0   7    0.10    0.18
  -3   0  -7    3.48    0.35
  -3   0  -7    4.08    0.33
   3   0   7    4.03    0.42
   3   0   7    3.94    0.34
   3   0   7    3.95    0.35
  -4   0  -7    0.83    0.19
  -4   0  -7    0.49    0.18
   4   0   7    0.75    0.24
   4   0   7    0.51    0.20
   4   0   7    0.99    0.32
  -5   0  -7    0.60    0.20
  -5   0  -7    0.49    0.21
   5   0   7    0.56    0.31
   5   0   7    0.05    0.20
   5   0   7    0.44    0.22
  -6   0  -7    0.05    0.20
   6   0   7    0.09    0.31
   6   0   7    0.09    0.27
   6   0   7   -0.06    0.23
  -7   0  -7   -0.03    0.25
  -7   0  -7    0.00    0.23
   7   0   7    0.12    0.37
   7   0   7    0.37    0.28
   7   0   7   -0.03    0.25
   8   0   7    5.24    0.62
   8   0   7    3.79    0.83
   9   0   7    4.07    0.70
   9   0   7    3.02    0.65
  10   0   7    0.50    0.43
  10   0   7    0.48    0.75
  11   0   7    0.60    0.97
  11   0   7   -0.08    0.54
   9  -1  -7    3.38    0.76
   9  -1  -7    1.86    0.59
   9  -1  -7    2.44    0.69
   9  -1  -7    1.56    0.58
  -9   1   7    2.28    0.70
  -9   1   7    2.64    0.64
  -9   1   7    3.21    0.60
   8  -1  -7    5.65    0.92
   8  -1  -7    4.51    0.82
   8  -1  -7    5.53    0.84
  -8   1   7    4.39    0.81
  -8   1   7    5.69    0.84
  -8   1   7    5.55    1.00
   7  -1  -7    3.38    0.65
   7  -1  -7    3.96    0.76
   7  -1  -7    3.01    0.65
  -7   1   7    2.50    0.43
  -7   1   7    4.40    0.84
  -7   1   7    3.94    0.71
   6  -1  -7    0.85    0.32
   6  -1  -7    0.72    0.34
   6  -1  -7    1.05    0.29
  -6   1   7    1.20    0.31
  -6   1   7    0.51    0.36
  -6   1   7    1.20    0.36
   5  -1  -7    1.89    0.47
   5  -1  -7    2.48    0.45
  -5   1   7    1.73    0.41
  -5   1   7    1.85    0.31
  -5   1   7    2.06    0.53
  -5   1   7    1.95    0.48
   4  -1  -7   -0.04    0.20
   4  -1  -7   -0.08    0.22
  -4   1   7    0.14    0.26
  -4   1   7   -0.27    0.21
  -4   1   7   -0.14    0.19
  -4   1   7    0.02    0.23
   3  -1  -7   -0.05    0.20
   3  -1  -7    0.26    0.20
  -3   1   7    0.20    0.18
  -3   1   7    0.13    0.22
  -3   1   7   -0.25    0.18
   2  -1  -7    7.95    0.42
   2  -1  -7    7.38    0.45
  -2   1   7    7.67    0.40
  -2   1   7    7.77    0.44
   1  -1  -7   -0.07    0.19
   1  -1  -7    0.31    0.21
  -1   1   7    0.28    0.18
  -1   1   7    0.02    0.20
   0  -1  -7    0.81    0.20
   0  -1  -7    0.64    0.19
   0  -1  -7    1.56    0.30
   0   1   7    0.89    0.20
   0   1   7    0.74    0.19
   0   1   7    0.89    0.22
   0   1   7    0.71    0.23
  -1  -1  -7   13.57    0.49
  -1  -1  -7   13.74    0.48
  -1  -1  -7   13.62    0.45
   1   1   7   12.79    0.56
   1   1   7   14.09    0.45
   1   1   7   13.06    0.43
   1   1   7   13.57    0.50
  -2  -1  -7   23.97    0.71
  -2  -1  -7   22.96    0.60
   2   1   7   23.51    0.66
   2   1   7   23.75    0.59
   2   1   7   23.28    0.61
   2   1   7   23.86    0.77
  -3  -1  -7   45.93    0.96
  -3  -1  -7   47.32    1.18
   3   1   7   46.02    0.96
   3   1   7   45.80    0.95
   3   1   7   48.09    1.14
   3   1   7   46.53    1.20
   3   1   7   45.27    1.17
  -4  -1  -7    7.06    0.36
  -4  -1  -7    7.40    0.41
  -4  -1  -7    8.97    0.50
   4   1   7    8.00    0.37
   4   1   7    9.07    0.58
   4   1   7    7.65    0.35
   4   1   7    8.22    0.52
   4   1   7    7.79    0.42
  -5  -1  -7    0.20    0.18
   5   1   7   -0.04    0.21
   5   1   7    0.24    0.21
   5   1   7    0.24    0.30
  -6  -1  -7    0.03    0.20
   6   1   7   -0.01    0.23
   6   1   7    0.29    0.24
   6   1   7   -0.10    0.32
  -7  -1  -7    0.09    0.24
   7   1   7    0.32    0.36
   7   1   7   -0.05    0.26
  -8  -1  -7   -0.48    0.25
   8   1   7    0.45    0.44
   8   1   7   -0.38    0.27
   9   1   7   -0.28    0.30
   9   1   7   -0.33    0.54
  10   1   7   -0.13    0.48
  10   1   7    0.83    0.71
  11   1   7    0.55    0.94
  11   1   7    0.54    0.55
   9  -2  -7   -0.25    0.59
   9  -2  -7    0.03    0.62
   9  -2  -7    0.24    0.69
  -9   2   7    0.05    0.56
  -9   2   7    0.73    0.73
  -9   2   7    0.59    0.65
   8  -2  -7   -0.07    0.47
   8  -2  -7   -0.74    0.49
   8  -2  -7    0.01    0.51
  -8   2   7    0.18    0.55
  -8   2   7    0.47    0.48
  -8   2   7    0.13    0.51
   7  -2  -7   -0.74    0.43
   7  -2  -7    0.43    0.40
   7  -2  -7    0.01    0.40
  -7   2   7    0.44    0.45
  -7   2   7    0.29    0.39
  -7   2   7   -0.19    0.39
   6  -2  -7    0.83    0.33
   6  -2  -7    0.17    0.30
  -6   2   7    0.25    0.28
  -6   2   7    0.53    0.36
  -6   2   7    0.37    0.33
   5  -2  -7    1.71    0.44
   5  -2  -7    1.40    0.27
  -5   2   7    1.89    0.41
  -5   2   7    1.33    0.30
   4  -2  -7   16.01    0.59
   4  -2  -7   16.41    0.58
  -4   2   7   16.20    0.57
  -4   2   7   15.69    0.60
  -4   2   7   13.87    0.68
   3  -2  -7   14.73    0.53
   3  -2  -7   14.30    0.54
  -3   2   7   14.78    0.52
  -3   2   7   14.30    0.56
   2  -2  -7   11.10    0.48
   2  -2  -7   11.10    0.48
  -2   2   7   10.71    0.49
  -2   2   7   11.17    0.46
   1  -2  -7    0.26    0.20
   1  -2  -7    0.24    0.21
  -1   2   7    0.20    0.22
  -1   2   7    0.25    0.20
   0  -2  -7    8.06    0.42
   0  -2  -7    8.21    0.43
   0   2   7    7.74    0.43
   0   2   7    8.34    0.44
   0   2   7    7.67    0.41
  -1  -2  -7   10.23    0.45
  -1  -2  -7   10.49    0.43
  -1  -2  -7   10.96    0.53
   1   2   7   10.87    0.43
   1   2   7   10.86    0.46
   1   2   7   11.11    0.51
  -2  -2  -7    4.56    0.50
  -2  -2  -7    3.28    0.34
  -2  -2  -7    3.19    0.32
  -2  -2  -7    2.65    0.41
   2   2   7    2.50    0.48
   2   2   7    2.89    0.32
   2   2   7    2.22    0.30
   2   2   7    3.09    0.36
  -3  -2  -7    2.36    0.26
  -3  -2  -7    2.27    0.31
  -3  -2  -7    3.69    0.50
  -3  -2  -7    2.24    0.29
  -3  -2  -7    1.35    0.40
   3   2   7    2.06    0.28
   3   2   7    1.92    0.33
   3   2   7    2.50    0.33
   3   2   7    1.48    0.31
  -4  -2  -7    0.01    0.18
  -4  -2  -7    0.45    0.24
   4   2   7    0.30    0.29
   4   2   7   -0.15    0.21
  -5  -2  -7    0.07    0.19
  -5  -2  -7    0.26    0.21
   5   2   7   -0.03    0.29
   5   2   7    0.16    0.22
  -6  -2  -7    2.39    0.45
  -6  -2  -7    1.92    0.37
   6   2   7    2.17    0.52
   6   2   7    2.73    0.50
   6   2   7    2.23    0.36
  -7  -2  -7    2.62    0.45
   7   2   7    3.77    0.42
   7   2   7    4.14    0.54
   7   2   7    4.54    0.62
  -8  -2  -7    4.58    0.50
   8   2   7    5.76    0.75
   8   2   7    4.89    0.61
   8   2   7    3.67    0.48
  -9  -2  -7    0.25    0.34
   9   2   7    0.24    0.44
   9   2   7    0.29    0.37
   9   2   7    0.19    0.57
 -10  -2  -7    0.37    0.44
  10   2   7   -0.04    0.44
   9  -3  -7    0.56    0.71
   9  -3  -7    2.01    0.67
   9  -3  -7    1.10    0.65
  -9   3   7    1.00    0.65
  -9   3   7    0.77    0.69
  -9   3   7    0.63    0.64
   8  -3  -7    0.40    0.49
   8  -3  -7    1.07    0.54
  -8   3   7    0.64    0.48
  -8   3   7    0.21    0.55
   7  -3  -7    2.19    0.41
   7  -3  -7    1.54    0.44
  -7   3   7    2.67    0.69
  -7   3   7    1.89    0.47
   6  -3  -7    0.30    0.28
   6  -3  -7    0.17    0.31
  -6   3   7   -0.34    0.29
  -6   3   7    0.65    0.36
   5  -3  -7    0.76    0.26
   5  -3  -7    1.02    0.25
  -5   3   7    0.76    0.26
  -5   3   7    0.75    0.29
   4  -3  -7   -0.21    0.20
   4  -3  -7    0.27    0.20
  -4   3   7   -0.06    0.22
  -4   3   7    0.03    0.20
   3  -3  -7    0.08    0.18
   3  -3  -7    0.02    0.19
  -3   3   7   -0.12    0.18
  -3   3   7   -0.06    0.21
   2  -3  -7    1.67    0.37
   2  -3  -7    1.18    0.23
  -2   3   7    0.97    0.25
  -2   3   7    1.45    0.35
   1  -3  -7   13.40    0.51
   1  -3  -7   13.97    0.51
  -1   3   7   13.87    0.51
  -1   3   7   13.05    0.54
   0  -3  -7   18.05    0.57
   0  -3  -7   18.52    0.61
   0  -3  -7   18.11    0.57
   0   3   7   18.52    0.57
   0   3   7   18.26    0.59
  -1  -3  -7    7.73    0.49
  -1  -3  -7    8.96    0.42
  -1  -3  -7    8.60    0.42
   1   3   7    9.57    0.43
   1   3   7    9.72    0.41
  -2  -3  -7   15.07    0.62
  -2  -3  -7   15.97    0.49
  -2  -3  -7   15.63    0.49
   2   3   7   16.04    0.49
   2   3   7   15.61    0.50
  -3  -3  -7    2.66    0.30
  -3  -3  -7    3.15    0.28
  -3  -3  -7    1.70    0.42
  -3  -3  -7    3.00    0.32
  -3  -3  -7    2.34    0.46
   3   3   7    2.44    0.30
   3   3   7    1.45    0.32
   3   3   7    2.98    0.34
  -4  -3  -7    5.67    0.51
  -4  -3  -7    5.32    0.34
  -4  -3  -7    5.59    0.47
   4   3   7    5.12    0.37
  -5  -3  -7    0.38    0.21
  -5  -3  -7    0.23    0.21
  -5  -3  -7    0.03    0.29
  -5  -3  -7    0.45    0.21
   5   3   7    0.41    0.23
  -6  -3  -7    2.61    0.43
  -6  -3  -7    2.77    0.39
  -6  -3  -7    3.04    0.49
  -6  -3  -7    2.25    0.41
   6   3   7    2.24    0.35
  -7  -3  -7    2.02    0.55
  -7  -3  -7    0.95    0.27
  -7  -3  -7    1.11    0.29
  -7  -3  -7    1.27    0.31
   7   3   7    0.81    0.32
  -8  -3  -7    0.59    0.32
  -8  -3  -7    0.26    0.29
  -8  -3  -7    0.73    0.32
   8   3   7    0.42    0.32
  -9  -3  -7    0.11    0.37
   9   3   7    0.20    0.42
 -10  -3  -7    0.92    0.44
  10   3   7   -0.28    0.52
 -11  -3  -7    0.79    0.53
   8  -4  -7    0.56    0.54
   8  -4  -7    0.37    0.50
  -8   4   7    0.57    0.53
  -8   4   7   -0.33    0.52
   7  -4  -7    1.13    0.45
   7  -4  -7    0.46    0.36
  -7   4   7   -0.02    0.40
  -7   4   7    0.44    0.42
   6  -4  -7    1.12    0.30
   6  -4  -7    1.63    0.36
  -6   4   7    1.87    0.38
  -6   4   7    1.32    0.33
   5  -4  -7    0.52    0.24
   5  -4  -7    0.86    0.29
  -5   4   7    1.13    0.29
  -5   4   7    1.02    0.26
   4  -4  -7    1.66    0.41
   4  -4  -7    1.57    0.26
  -4   4   7    1.07    0.22
  -4   4   7    1.58    0.29
   3  -4  -7    0.24    0.20
   3  -4  -7    0.02    0.19
  -3   4   7    0.06    0.18
  -3   4   7    0.38    0.22
   2  -4  -7    6.25    0.42
   2  -4  -7    6.06    0.43
  -2   4   7    6.80    0.47
  -2   4   7    6.63    0.41
   1  -4  -7   19.64    0.61
   1  -4  -7   19.70    0.60
  -1   4   7   20.54    0.64
  -1   4   7   21.16    0.60
   0  -4  -7   21.78    0.61
   0  -4  -7   21.35    0.67
   0  -4  -7   21.83    0.61
   0   4   7   21.30    0.64
   0   4   7   21.24    0.61
  -1  -4  -7    3.59    0.36
  -1  -4  -7    3.61    0.43
  -1  -4  -7    4.29    0.36
   1   4   7    4.45    0.36
   1   4   7    3.91    0.40
  -2  -4  -7    0.28    0.24
  -2  -4  -7    0.21    0.18
  -2  -4  -7    0.53    0.19
   2   4   7    0.23    0.16
   2   4   7    0.34    0.18
   2   4   7    0.23    0.20
  -3  -4  -7    2.06    0.32
  -3  -4  -7    1.94    0.47
  -3  -4  -7    2.60    0.31
   3   4   7    2.03    0.33
  -4  -4  -7    1.85    0.34
  -4  -4  -7    1.45    0.41
  -4  -4  -7    2.29    0.47
  -5  -4  -7   -0.10    0.21
  -5  -4  -7    0.07    0.27
  -5  -4  -7   -0.03    0.23
   5   4   7   -0.41    0.19
  -6  -4  -7    1.04    0.24
  -6  -4  -7    1.68    0.49
  -6  -4  -7    1.06    0.27
  -6  -4  -7    1.57    0.29
   6   4   7    1.50    0.36
  -7  -4  -7    0.54    0.27
  -7  -4  -7    0.23    0.30
  -7  -4  -7   -0.19    0.28
  -7  -4  -7    0.47    0.34
   7   4   7    0.07    0.27
  -8  -4  -7    1.15    0.37
  -8  -4  -7    1.45    0.36
  -8  -4  -7    2.80    0.61
  -8  -4  -7    0.93    0.30
   8   4   7    1.64    0.36
  -9  -4  -7    1.14    0.45
  -9  -4  -7    0.30    0.34
  -9  -4  -7    0.16    0.36
   9   4   7    0.71    0.53
 -10  -4  -7    1.29    0.43
  10   4   7    0.47    0.46
 -11  -4  -7    0.40    0.54
  11   4   7    0.33    0.53
   8  -5  -7    4.06    0.92
   8  -5  -7    1.79    0.57
  -8   5   7    2.55    0.57
  -8   5   7    2.21    0.60
   7  -5  -7    6.07    0.73
   7  -5  -7    7.37    0.83
  -7   5   7    8.28    0.80
  -7   5   7    7.36    0.74
   6  -5  -7    7.14    0.64
   6  -5  -7    7.23    0.59
  -6   5   7    6.41    0.60
  -6   5   7    7.18    0.62
   5  -5  -7    3.59    0.51
   5  -5  -7    2.77    0.48
  -5   5   7    3.25    0.49
  -5   5   7    2.86    0.46
   4  -5  -7   -0.22    0.22
   4  -5  -7    0.24    0.24
  -4   5   7    0.40    0.24
  -4   5   7   -0.07    0.19
   3  -5  -7    0.21    0.22
   3  -5  -7   -0.08    0.20
  -3   5   7    0.13    0.25
  -3   5   7   -0.15    0.19
   2  -5  -7    2.99    0.37
   2  -5  -7    2.92    0.40
  -2   5   7    2.82    0.36
  -2   5   7    3.58    0.43
   1  -5  -7   -0.20    0.20
   1  -5  -7    0.11    0.18
  -1   5   7   -0.19    0.17
  -1   5   7   -0.07    0.20
   0  -5  -7    0.72    0.22
   0  -5  -7    0.59    0.20
   0   5   7    0.79    0.23
   0   5   7    0.76    0.19
  -1  -5  -7    0.20    0.17
  -1  -5  -7    0.03    0.19
   1   5   7   -0.07    0.20
   1   5   7    0.14    0.18
  -2  -5  -7    0.79    0.21
  -2  -5  -7    0.63    0.19
   2   5   7    1.04    0.22
   2   5   7    1.39    0.32
   2   5   7    1.32    0.33
  -3  -5  -7    7.33    0.50
  -3  -5  -7    6.57    0.37
  -3  -5  -7    6.75    0.38
   3   5   7    6.84    0.40
   3   5   7    6.44    0.38
   3   5   7    6.09    0.39
  -4  -5  -7   10.04    0.55
   4   5   7    9.56    0.46
  -5  -5  -7    6.25    0.51
  -5  -5  -7    5.93    0.43
  -5  -5  -7    6.12    0.54
  -6  -5  -7    1.78    0.29
  -6  -5  -7    2.42    0.51
  -6  -5  -7    1.64    0.40
  -6  -5  -7    2.16    0.50
   6   5   7    1.87    0.40
  -7  -5  -7    0.21    0.25
  -7  -5  -7   -0.08    0.32
  -7  -5  -7    0.06    0.28
  -7  -5  -7    0.59    0.28
   7   5   7    0.05    0.26
  -8  -5  -7    0.20    0.33
  -8  -5  -7    0.25    0.31
  -8  -5  -7   -0.07    0.38
  -8  -5  -7    0.17    0.35
  -9  -5  -7    1.68    0.38
  -9  -5  -7    0.82    0.38
  -9  -5  -7    0.24    0.46
  -9  -5  -7    3.45    0.76
   9   5   7    1.12    0.54
 -10  -5  -7   -0.50    0.47
 -10  -5  -7    0.71    0.61
 -10  -5  -7   -0.33    0.52
 -10  -5  -7    0.57    0.43
  10   5   7    0.01    0.54
 -11  -5  -7    0.24    0.61
  11   5   7   -0.20    0.53
   7  -6  -7    0.66    0.40
   7  -6  -7    1.45    0.43
  -7   6   7    0.44    0.41
  -7   6   7    0.30    0.41
   6  -6  -7    0.09    0.32
   6  -6  -7    0.40    0.30
  -6   6   7    0.23    0.29
  -6   6   7    0.69    0.30
   5  -6  -7   -0.23    0.25
   5  -6  -7    0.23    0.26
  -5   6   7    0.02    0.24
  -5   6   7    0.10    0.25
   4  -6  -7    0.98    0.26
   4  -6  -7    1.33    0.27
  -4   6   7    0.95    0.25
  -4   6   7    1.00    0.24
   3  -6  -7    9.60    0.54
   3  -6  -7   10.29    0.53
  -3   6   7    9.64    0.55
  -3   6   7    8.98    0.53
   2  -6  -7   13.56    0.55
   2  -6  -7   13.36    0.54
  -2   6   7   13.42    0.56
  -2   6   7   13.71    0.55
   1  -6  -7   10.36    0.50
   1  -6  -7   10.99    0.50
  -1   6   7   10.05    0.51
  -1   6   7   10.91    0.49
   0  -6  -7   -0.24    0.20
   0  -6  -7    0.14    0.22
   0   6   7    0.06    0.22
   0   6   7   -0.03    0.20
  -1  -6  -7    5.51    0.43
  -1  -6  -7    5.01    0.41
   1   6   7    4.59    0.40
   1   6   7    4.68    0.43
  -2  -6  -7    8.85    0.46
  -2  -6  -7    9.12    0.46
   2   6   7    8.77    0.46
   2   6   7    8.64    0.45
   2   6   7    8.74    0.44
  -3  -6  -7    0.01    0.20
  -3  -6  -7    0.22    0.21
   3   6   7    0.05    0.22
   3   6   7    0.10    0.20
   3   6   7   -0.19    0.21
  -4  -6  -7    2.13    0.45
   4   6   7    1.06    0.26
  -5  -6  -7   -0.13    0.27
   5   6   7   -0.58    0.26
  -6  -6  -7    0.41    0.33
  -6  -6  -7   -0.02    0.25
  -6  -6  -7   -0.43    0.30
  -7  -6  -7    1.33    0.34
  -7  -6  -7    2.10    0.51
  -7  -6  -7    3.46    0.58
  -7  -6  -7    2.37    0.42
   7   6   7    1.97    0.45
  -8  -6  -7    1.48    0.39
  -8  -6  -7    1.91    0.46
  -8  -6  -7    2.50    0.61
  -8  -6  -7    2.92    0.61
   8   6   7    2.21    0.57
  -9  -6  -7    5.37    0.86
  -9  -6  -7    2.23    0.47
  -9  -6  -7    2.47    0.54
  -9  -6  -7    2.53    0.45
   9   6   7    1.55    0.53
 -10  -6  -7    0.68    0.66
 -10  -6  -7    1.72    0.57
 -10  -6  -7    0.54    0.64
 -10  -6  -7    0.07    0.51
  10   6   7    0.88    0.62
 -11  -6  -7    0.21    0.78
 -11  -6  -7    0.13    0.59
 -11  -6  -7    0.39    0.84
   7  -7  -7    0.95    0.47
   7  -7  -7    0.33    0.47
  -7   7   7    0.68    0.44
  -7   7   7    0.54    0.47
   4  -7  -7    1.94    0.45
   4  -7  -7    0.27    0.27
  -4   7   7    0.60    0.26
  -4   7   7    0.21    0.25
   3  -7  -7    1.19    0.26
   3  -7  -7    0.87    0.27
  -3   7   7    1.04    0.23
  -3   7   7    0.78    0.26
   2  -7  -7    0.09    0.22
   2  -7  -7   -0.11    0.21
  -2   7   7    0.41    0.21
  -2   7   7   -0.20    0.21
   1  -7  -7   -0.04    0.20
   1  -7  -7    0.01    0.20
  -1   7   7   -0.23    0.22
  -1   7   7    0.23    0.22
   0  -7  -7    0.03    0.21
   0  -7  -7    0.24    0.21
   0   7   7   -0.32    0.20
   0   7   7   -0.01    0.23
  -1  -7  -7    2.71    0.44
  -1  -7  -7    3.56    0.45
   1   7   7    2.65    0.43
   1   7   7    2.70    0.45
  -2  -7  -7    7.04    0.49
  -2  -7  -7    7.40    0.49
   2   7   7    7.44    0.50
   2   7   7    7.35    0.49
  -3  -7  -7   10.25    0.52
  -3  -7  -7   10.21    0.55
   3   7   7   10.63    0.53
   3   7   7    9.91    0.52
   3   7   7    9.56    0.54
  -4  -7  -7    0.11    0.23
   4   7   7    0.09    0.23
   4   7   7    0.33    0.29
  -5  -7  -7    0.80    0.30
   5   7   7    0.72    0.32
  -6  -7  -7    0.09    0.33
   6   7   7    0.74    0.36
  -7  -7  -7    1.53    0.40
  -7  -7  -7    1.38    0.38
  -7  -7  -7    3.10    0.69
  -8  -7  -7    1.01    0.45
  -8  -7  -7    0.53    0.40
  -8  -7  -7    0.26    0.45
   8   7   7    0.11    0.50
  -9  -7  -7    0.74    0.51
  -9  -7  -7   -0.44    0.52
  -9  -7  -7    1.30    0.58
   9   7   7    0.52    0.54
 -10  -7  -7   -0.25    0.74
 -10  -7  -7   -0.34    0.71
 -10  -7  -7    0.25    0.55
 -10  -7  -7   -0.20    0.68
  10   7   7   -0.15    0.56
   3  -8  -7    3.55    0.48
  -3   8   7    3.46    0.48
   2  -8  -7   -0.03    0.23
   2  -8  -7   -0.32    0.23
  -2   8   7    0.06    0.22
  -2   8   7   -0.20    0.25
   1  -8  -7    0.57    0.24
   1  -8  -7    0.00    0.24
  -1   8   7    0.25    0.24
  -1   8   7    0.36    0.26
   0  -8  -7    2.05    0.32
   0  -8  -7    2.35    0.45
   0   8   7    2.67    0.49
   0   8   7    2.13    0.47
  -1  -8  -7   13.43    0.67
  -1  -8  -7   13.04    0.61
   1   8   7   11.78    0.63
   1   8   7   12.99    0.61
  -2  -8  -7    7.91    0.56
   2   8   7    6.93    0.58
   2   8   7    8.30    0.57
  -3  -8  -7    0.63    0.29
   3   8   7    0.47    0.29
   3   8   7    0.33    0.32
   3   8   7    0.62    0.29
   4   8   7    0.17    0.33
   4   8   7    0.31    0.28
   5   8   7    0.06    0.36
   6   8   7   -0.33    0.41
  -7  -8  -7    0.85    0.43
  -7  -8  -7    0.86    0.42
   7   8   7    0.78    0.44
  -8  -8  -7    0.96    0.48
  -8  -8  -7    0.53    0.52
   8   8   7    0.51    0.53
  -9  -8  -7    0.67    0.63
  -9  -8  -7   -0.87    0.62
  -9  -8  -7    1.45    0.61
   9   8   7    0.13    0.53
 -10  -8  -7   -1.94    0.81
 -10  -8  -7    0.09    0.81
 -10  -8  -7    0.24    0.80
  10   8   7   -0.09    0.58
   2  -9  -7   -0.22    0.29
  -2   9   7    0.12    0.28
  -2   9   7   -0.36    0.28
   1  -9  -7    0.23    0.25
  -1   9   7   -0.37    0.28
  -1   9   7    0.04    0.27
   0  -9  -7    3.49    0.54
   0   9   7    2.84    0.55
  -1  -9  -7    1.53    0.33
   1   9   7    0.86    0.34
   1   9   7    1.21    0.33
  -2  -9  -7    3.34    0.60
   2   9   7    1.51    0.38
   2   9   7    1.98    0.37
  -3  -9  -7    0.28    0.31
   3   9   7    0.30    0.35
   3   9   7    0.44    0.32
   3   9   7    0.40    0.39
  -4  -9  -7    0.37    0.33
   4   9   7    0.75    0.33
   4   9   7    0.21    0.39
   4   9   7    0.20    0.35
   5   9   7    1.47    0.45
   6   9   7    2.19    0.48
  -7  -9  -7    0.43    0.48
   7   9   7    0.56    0.50
  -8  -9  -7    0.86    0.55
  -8  -9  -7    0.72    0.59
   8   9   7    0.88    0.57
  -9  -9  -7    0.18    0.70
  -9  -9  -7    1.67    0.73
   9   9   7    0.29    0.61
  -2  10   7    3.77    0.61
   1 -10  -7    4.75    0.63
  -1  10   7    2.37    0.61
  -1  10   7    4.85    0.64
   0 -10  -7    5.92    0.67
   0  10   7    5.75    0.68
   0  10   7    4.31    0.72
  -1 -10  -7   -0.50    0.37
   1  10   7   -0.08    0.38
   1  10   7    0.47    0.38
  -2 -10  -7   -0.45    0.37
   2  10   7    0.43    0.39
   2  10   7    0.18    0.41
  -3 -10  -7    0.26    0.39
   3  10   7    0.61    0.46
   3  10   7    0.49    0.41
   3  10   7   -0.20    0.40
  -4 -10  -7    0.42    0.40
   4  10   7    0.81    0.40
   4  10   7    0.44    0.48
   4  10   7    0.37    0.40
   5  10   7    0.56    0.50
   6  10   7   -0.27    0.53
  -7 -10  -7    1.12    0.60
   7  10   7    0.65    0.59
  -8 -10  -7    1.53    0.73
  -8 -10  -7   -0.37    0.74
   8  10   7    0.63    0.64
   1 -11  -7    1.60    0.41
  -1  11   7    0.67    0.43
  -1  11   7    0.52    0.46
   0 -11  -7    0.66    0.45
   0  11   7    1.00    0.48
   0  11   7    1.19    0.49
  -1 -11  -7    0.83    0.46
   1  11   7    0.18    0.49
   1  11   7   -0.24    0.47
  -2 -11  -7   -0.62    0.46
   2  11   7   -0.63    0.48
   2  11   7   -0.23    0.48
  -3 -11  -7    0.08    0.48
   3  11   7    0.48    0.55
   3  11   7    0.28    0.49
   3  11   7    0.20    0.51
  -4 -11  -7    3.44    0.87
   4  11   7    0.50    0.51
   4  11   7    1.36    0.55
   4  11   7    1.88    0.53
   5  11   7    2.83    0.62
   5  11   7    2.21    0.52
   6  11   7   -0.16    0.64
   0 -12  -7   -0.04    0.55
   0  12   7   -1.35    0.54
   0  12   7    0.72    0.60
  -1 -12  -7    0.84    0.60
   1  12   7    0.36    0.61
   1  12   7    0.76    0.62
  -2 -12  -7    2.67    0.61
   2  12   7    2.63    0.65
   2  12   7    2.31    0.64
  -3 -12  -7    2.03    0.64
   3  12   7    1.88    0.68
   3  12   7    1.82    0.73
   3  12   7    1.34    0.64
  -4 -12  -7    0.81    0.63
   4  12   7    0.79    0.68
   4  12   7    0.97    0.66
   4  12   7    0.99    0.67
   3   8  -8   -0.13    0.59
   3   8  -8   -0.27    0.55
  -3  -8   8    0.07    0.52
  -3  -8   8   -0.41    0.59
   2   8  -8    1.95    0.61
   2   8  -8    1.88    0.50
  -2  -8   8    1.72    0.53
  -2  -8   8    2.25    0.48
   1   8  -8    1.64    0.40
  -1  -8   8    1.54    0.44
   5   7  -8   -0.15    0.67
   5   7  -8   -0.93    0.62
  -5  -7   8    0.40    0.56
  -5  -7   8    0.24    0.71
   4   7  -8    0.77    0.56
   4   7  -8    1.29    0.58
  -4  -7   8    0.43    0.59
  -4  -7   8    0.08    0.48
   3   7  -8    2.11    0.54
   3   7  -8    2.00    0.51
  -3  -7   8    1.97    0.54
  -3  -7   8    2.14    0.47
   2   7  -8    0.55    0.39
   2   7  -8    1.19    0.48
  -2  -7   8    1.59    0.36
  -2  -7   8   -0.17    0.38
   1   7  -8    1.30    0.33
  -1  -7   8    0.42    0.33
  -6   7  -8    0.84    0.55
  -6   7  -8    0.49    0.57
   6  -7   8   -0.42    0.54
   6  -7   8    0.48    0.57
   6   6  -8    0.42    0.62
   6   6  -8    0.13    0.70
   6   6  -8    0.23    0.60
  -6  -6   8    0.87    0.69
  -6  -6   8    0.22    0.54
   5   6  -8    0.48    0.51
   5   6  -8    0.64    0.58
  -5  -6   8   -0.27    0.48
  -5  -6   8    0.76    0.54
   4   6  -8   -0.21    0.48
   4   6  -8    0.52    0.49
  -4  -6   8   -0.39    0.40
  -4  -6   8    0.23    0.50
   3   6  -8    0.75    0.43
   3   6  -8    0.55    0.39
  -3  -6   8    0.53    0.35
  -3  -6   8    1.32    0.43
   2   6  -8   -0.35    0.30
   2   6  -8   -0.01    0.41
  -2  -6   8    0.05    0.33
  -2  -6   8   -0.13    0.29
   1   6  -8    0.06    0.26
  -1  -6   8    0.13    0.24
  -1  -6   8    0.05    0.26
   0   6  -8    0.33    0.26
   0  -6   8    1.69    0.44
  -1   6  -8    2.15    0.31
   1  -6   8    2.05    0.31
  -5   6  -8    0.71    0.38
   5  -6   8    0.52    0.39
  -6   6  -8    1.32    0.51
   6  -6   8    0.99    0.48
   6  -6   8    1.13    0.54
  -7   6  -8   -0.13    0.62
  -7   6  -8   -0.19    0.59
   7  -6   8    0.05    0.55
   7  -6   8   -0.39    0.61
   7  -6   8    0.05    0.62
   7   5  -8    0.55    0.68
   7   5  -8   -0.24    0.60
  -7  -5   8   -0.08    0.69
  -7  -5   8   -0.20    0.58
   6   5  -8    0.36    0.49
   6   5  -8    0.17    0.54
  -6  -5   8    0.63    0.50
  -6  -5   8   -0.10    0.57
   5   5  -8    2.38    0.62
   5   5  -8    3.19    0.78
   5   5  -8    2.84    0.53
  -5  -5   8    3.05    0.77
  -5  -5   8    3.13    0.56
   4   5  -8    1.51    0.42
   4   5  -8    1.98    0.42
  -4  -5   8    3.22    0.73
  -4  -5   8    2.48    0.63
   3   5  -8    1.63    0.39
   3   5  -8    1.89    0.36
  -3  -5   8    1.94    0.38
  -3  -5   8    1.78    0.32
   2   5  -8    0.59    0.27
   2   5  -8    1.51    0.38
  -2  -5   8    1.17    0.30
  -2  -5   8    0.99    0.27
   1   5  -8    0.16    0.25
  -1  -5   8   -0.11    0.24
  -1  -5   8    0.03    0.26
   0   5  -8    0.92    0.24
   0  -5   8    1.17    0.25
   0  -5   8    1.16    0.26
  -1   5  -8    0.94    0.25
   1  -5   8    1.02    0.24
  -2   5  -8    0.27    0.21
   2  -5   8    0.63    0.23
  -3   5  -8    0.36    0.25
   3  -5   8    0.06    0.24
  -4   5  -8   -0.16    0.26
   4  -5   8    0.04    0.29
  -5   5  -8    0.53    0.33
   5  -5   8    0.28    0.33
  -6   5  -8    4.23    0.78
   6  -5   8    4.94    0.78
   6  -5   8    2.82    0.45
  -7   5  -8    0.15    0.55
  -7   5  -8   -0.02    0.53
   7  -5   8   -0.02    0.55
   7  -5   8    0.54    0.57
   7  -5   8    0.21    0.46
  -8   5  -8    1.16    0.70
  -8   5  -8    0.46    0.67
   8  -5   8    0.18    0.57
   8  -5   8   -0.63    0.67
   7   4  -8    1.13    0.64
  -7  -4   8    0.61    0.65
  -7  -4   8    0.46    0.52
   6   4  -8    2.47    0.54
  -6  -4   8    2.61    0.53
  -6  -4   8    3.79    0.75
   5   4  -8    1.48    0.42
   5   4  -8    1.22    0.43
  -5  -4   8    0.80    0.44
  -5  -4   8    0.80    0.35
   4   4  -8   -0.02    0.36
   4   4  -8    0.23    0.35
   4   4  -8    0.18    0.35
  -4  -4   8    0.09    0.36
  -4  -4   8    0.16    0.30
   3   4  -8    0.05    0.29
   3   4  -8    0.27    0.34
  -3  -4   8    0.23    0.30
  -3  -4   8   -0.36    0.25
   2   4  -8    2.74    0.37
   2   4  -8    3.14    0.45
  -2  -4   8    3.14    0.47
  -2  -4   8    3.22    0.43
   1   4  -8   11.73    0.52
  -1  -4   8   12.41    0.54
  -1  -4   8   12.48    0.56
   0   4  -8   12.83    0.53
   0  -4   8   12.84    0.54
   0  -4   8   12.74    0.53
  -1   4  -8    4.65    0.42
   1  -4   8    4.50    0.41
  -2   4  -8   -0.19    0.21
   2  -4   8    0.05    0.21
  -3   4  -8    0.21    0.22
   3  -4   8    0.04    0.23
  -4   4  -8    3.24    0.48
   4  -4   8    2.34    0.49
  -5   4  -8    1.11    0.33
   5  -4   8    2.02    0.42
   5  -4   8    1.53    0.35
  -6   4  -8    0.86    0.40
   6  -4   8    0.78    0.40
   6  -4   8    0.52    0.36
   6  -4   8    0.73    0.41
  -7   4  -8    1.05    0.49
  -7   4  -8    1.34    0.48
   7  -4   8    2.00    0.52
   7  -4   8    0.26    0.43
   7  -4   8    0.85    0.44
  -8   4  -8    0.21    0.57
  -8   4  -8   -0.01    0.57
   8  -4   8   -0.09    0.58
   8  -4   8    0.46    0.50
  -9   4  -8   -0.13    0.76
  -9   4  -8   -0.28    0.75
   9  -4   8    0.54    0.62
   9  -4   8   -2.22    0.94
   9  -4   8   -0.68    0.70
   8   3  -8   -0.27    0.62
   8   3  -8   -0.17    0.69
  -8  -3   8   -0.03    0.72
  -8  -3   8    0.25    0.53
   7   3  -8    0.49    0.51
   7   3  -8    0.78    0.57
  -7  -3   8    0.54    0.60
  -7  -3   8    1.27    0.45
   6   3  -8    1.97    0.51
  -6  -3   8    1.67    0.40
  -6  -3   8    1.96    0.49
   5   3  -8    1.25    0.41
  -5  -3   8    2.67    0.58
  -5  -3   8    1.71    0.42
   4   3  -8    0.07    0.31
   4   3  -8   -0.07    0.32
  -4  -3   8    0.70    0.32
  -4  -3   8   -0.16    0.27
   3   3  -8   -0.13    0.25
   3   3  -8    0.09    0.28
  -3  -3   8    0.08    0.25
  -3  -3   8   -0.34    0.22
   2   3  -8   12.46    0.55
   2   3  -8   12.75    0.57
  -2  -3   8   12.66    0.52
  -2  -3   8   12.18    0.55
   1   3  -8   12.73    0.53
  -1  -3   8   13.03    0.53
  -1  -3   8   13.94    0.52
   0   3  -8    6.31    0.41
   0  -3   8    6.73    0.47
   0  -3   8    6.42    0.42
   0  -3   8    6.05    0.44
  -1   3  -8    2.01    0.35
   1  -3   8    1.94    0.47
   1  -3   8    1.62    0.26
   1  -3   8    1.68    0.35
  -2   3  -8    0.11    0.19
   2  -3   8   -0.09    0.19
   2  -3   8    0.26    0.27
  -3   3  -8    3.69    0.41
   3  -3   8    5.16    0.43
   3  -3   8    4.42    0.59
  -4   3  -8    0.46    0.24
   4  -3   8   -0.16    0.28
   4  -3   8    0.14    0.24
  -5   3  -8    3.17    0.53
   5  -3   8    3.57    0.65
   5  -3   8    3.71    0.55
  -6   3  -8    1.35    0.37
   6  -3   8    1.42    0.38
   6  -3   8    1.34    0.38
  -7   3  -8    0.24    0.43
   7  -3   8    0.53    0.46
   7  -3   8   -0.11    0.37
   7  -3   8    0.30    0.37
  -8   3  -8    1.25    0.52
  -8   3  -8    0.88    0.51
   8  -3   8    0.29    0.45
   8  -3   8    0.38    0.59
   8  -3   8   -0.05    0.52
  -9   3  -8    1.63    0.63
  -9   3  -8    1.41    0.65
   9  -3   8    0.62    0.54
   9  -3   8    1.72    0.85
   9  -3   8    1.72    0.63
   8   2  -8    1.71    0.67
   8   2  -8    2.22    0.65
  -8  -2   8    1.12    0.54
  -8  -2   8    1.52    0.68
   7   2  -8    3.50    0.73
   7   2  -8    2.93    0.55
   7   2  -8    2.84    0.55
  -7  -2   8    2.87    0.73
  -7  -2   8    3.83    0.95
   6   2  -8    0.53    0.35
   6   2  -8   -0.18    0.41
   6   2  -8    0.63    0.43
  -6  -2   8    0.28    0.35
  -6  -2   8    0.61    0.43
   5   2  -8    1.44    0.37
  -5  -2   8    1.27    0.38
  -5  -2   8    1.52    0.32
   4   2  -8    0.52    0.30
  -4  -2   8    0.42    0.24
  -4  -2   8    0.47    0.29
   3   2  -8    1.26    0.26
   3   2  -8    1.69    0.41
  -3  -2   8    1.18    0.22
  -3  -2   8    2.39    0.42
   2   2  -8    0.59    0.21
   2   2  -8    0.98    0.24
  -2  -2   8    0.61    0.19
  -2  -2   8    0.90    0.23
   1   2  -8    0.37    0.19
   1   2  -8    0.55    0.22
  -1  -2   8    0.24    0.18
  -1  -2   8    0.39    0.22
   0   2  -8    0.00    0.19
   0  -2   8    0.16    0.19
   0  -2   8   -0.09    0.17
   0  -2   8    0.27    0.22
  -1   2  -8    0.59    0.41
  -1   2  -8    0.80    0.19
   1  -2   8    0.34    0.19
   1  -2   8    0.54    0.21
   1  -2   8    0.54    0.23
  -2   2  -8    4.32    0.36
  -2   2  -8    3.93    0.35
   2  -2   8    3.68    0.36
   2  -2   8    3.92    0.38
   2  -2   8    4.18    0.47
  -3   2  -8   18.03    0.58
  -3   2  -8   18.38    0.59
   3  -2   8   17.72    0.58
   3  -2   8   18.18    0.72
  -4   2  -8    2.99    0.45
  -4   2  -8    3.01    0.40
   4  -2   8    3.35    0.43
   4  -2   8    3.29    0.53
  -5   2  -8    0.95    0.27
   5  -2   8    0.84    0.29
   5  -2   8    0.98    0.30
  -6   2  -8    0.15    0.32
   6  -2   8   -0.09    0.32
   6  -2   8    0.24    0.33
  -7   2  -8   -0.04    0.35
   7  -2   8    0.76    0.39
   7  -2   8   -0.19    0.45
   7  -2   8    0.30    0.34
  -8   2  -8    0.01    0.45
  -8   2  -8    0.30    0.44
   8  -2   8   -0.35    0.38
   8  -2   8   -0.30    0.56
   8  -2   8   -0.38    0.45
  -9   2  -8   -0.23    0.55
  -9   2  -8    0.13    0.53
   9  -2   8   -0.51    0.42
   9  -2   8   -0.22    0.54
   9  -2   8   -0.24    0.72
 -10   2  -8   -0.33    0.66
 -10   2  -8   -0.11    0.65
  10  -2   8   -0.18    0.66
  10  -2   8    0.40    0.92
   8   1  -8   -0.38    0.65
   8   1  -8    0.19    0.49
   8   1  -8   -0.33    0.58
  -8  -1   8   -0.34    0.49
  -8  -1   8   -0.40    0.62
  -8  -1   8    0.27    0.57
   7   1  -8    1.43    0.41
   7   1  -8    1.90    0.52
  -7  -1   8    1.23    0.47
  -7  -1   8    3.72    0.75
  -7  -1   8    1.71    0.54
   6   1  -8    0.27    0.33
   6   1  -8    0.11    0.39
  -6  -1   8    0.23    0.42
  -6  -1   8   -0.01    0.39
  -6  -1   8    0.41    0.36
   5   1  -8    1.79    0.35
   5   1  -8    1.78    0.31
  -5  -1   8    2.30    0.58
  -5  -1   8    2.46    0.53
   4   1  -8    9.35    0.55
   4   1  -8    8.28    0.48
  -4  -1   8    8.52    0.50
  -4  -1   8    7.66    0.55
   3   1  -8   12.11    0.48
   3   1  -8   11.47    0.52
  -3  -1   8   11.02    0.52
  -3  -1   8   11.44    0.49
   2   1  -8   21.75    0.65
   2   1  -8   21.30    0.56
   2   1  -8   21.77    0.62
  -2  -1   8   20.79    0.61
  -2  -1   8   21.91    0.64
   1   1  -8    9.95    0.38
   1   1  -8   10.28    0.47
  -1  -1   8   10.16    0.43
  -1  -1   8   10.11    0.46
   0   1  -8    0.34    0.22
   0   1  -8   -0.05    0.18
   0  -1   8    0.06    0.17
   0  -1   8    0.25    0.15
   0  -1   8   -0.03    0.21
  -1   1  -8    2.20    0.40
  -1   1  -8    1.77    0.34
   1  -1   8    2.19    0.35
   1  -1   8    1.37    0.33
   1  -1   8    1.76    0.35
  -2   1  -8    4.31    0.36
  -2   1  -8    4.73    0.35
   2  -1   8    4.43    0.38
   2  -1   8    4.36    0.36
   2  -1   8    4.74    0.42
  -3   1  -8    0.10    0.18
  -3   1  -8    0.07    0.19
   3  -1   8   -0.29    0.19
   3  -1   8    0.05    0.21
   3  -1   8   -0.11    0.18
  -4   1  -8    1.50    0.36
  -4   1  -8    0.62    0.22
   4  -1   8    0.33    0.20
   4  -1   8    0.54    0.24
  -5   1  -8    0.61    0.24
  -5   1  -8    0.56    0.25
   5  -1   8    0.61    0.26
   5  -1   8    0.66    0.27
  -6   1  -8    0.26    0.27
  -6   1  -8    0.57    0.27
   6  -1   8    0.38    0.37
   6  -1   8    0.70    0.31
   6  -1   8    1.80    0.52
  -7   1  -8    3.16    0.60
   7  -1   8    3.77    0.71
   7  -1   8    4.95    0.62
   7  -1   8    4.21    0.61
  -8   1  -8    1.68    0.41
  -8   1  -8    1.47    0.42
   8  -1   8    2.55    0.66
   8  -1   8    2.19    0.56
   8  -1   8    0.96    0.42
  -9   1  -8    0.62    0.48
  -9   1  -8    1.45    0.47
   9  -1   8    0.68    0.62
   9  -1   8    0.83    0.42
  10  -1   8   -1.43    0.85
   9   0  -8    0.96    0.75
   9   0  -8    1.14    0.63
   9   0  -8    2.15    0.86
  -9   0   8    2.71    0.65
  -9   0   8    3.70    0.83
   8   0  -8    2.65    0.60
   8   0  -8    1.27    0.49
  -8   0   8    1.68    0.68
  -8   0   8    1.56    0.51
  -8   0   8    2.39    0.61
   7   0  -8    0.80    0.41
   7   0  -8    0.67    0.46
  -7   0   8    0.91    0.52
  -7   0   8    1.19    0.48
  -7   0   8    0.90    0.42
   6   0  -8    0.16    0.33
   6   0  -8   -0.47    0.37
  -6   0   8    0.13    0.39
  -6   0   8    0.41    0.37
  -6   0   8   -0.19    0.35
   5   0  -8    2.31    0.47
   5   0  -8    2.82    0.53
  -5   0   8    3.09    0.56
  -5   0   8    2.81    0.53
  -5   0   8    2.51    0.52
   4   0  -8    2.50    0.40
   4   0  -8    2.89    0.45
  -4   0   8    2.71    0.44
  -4   0   8    2.77    0.45
  -4   0   8    2.59    0.41
   3   0  -8    2.75    0.34
   3   0  -8    2.68    0.41
  -3   0   8    3.17    0.41
  -3   0   8    3.84    0.38
   2   0  -8   -0.67    0.19
   2   0  -8   -0.42    0.18
  -2   0   8   -0.26    0.17
  -2   0   8   -0.45    0.20
   1   0  -8   13.63    0.52
   1   0  -8   14.80    0.50
  -1   0   8   14.91    0.51
  -1   0   8   14.06    0.54
   0   0  -8    1.13    0.21
   0   0  -8    1.15    0.20
   0   0   8    1.01    0.22
   0   0   8    1.40    0.31
  -1   0  -8    1.77    0.32
  -1   0  -8    1.24    0.21
   1   0   8    1.48    0.36
   1   0   8    1.37    0.30
  -2   0  -8    0.71    0.20
  -2   0  -8    1.06    0.31
   2   0   8    0.77    0.19
   2   0   8    1.09    0.22
   2   0   8    0.74    0.21
  -3   0  -8    6.12    0.38
  -3   0  -8    5.95    0.38
   3   0   8    5.85    0.46
   3   0   8    5.86    0.37
   3   0   8    5.31    0.57
   3   0   8    5.92    0.39
  -4   0  -8    7.32    0.41
  -4   0  -8    8.29    0.43
   4   0   8    7.35    0.42
   4   0   8    7.61    0.43
   4   0   8    8.07    0.52
   4   0   8    7.62    0.58
  -5   0  -8    0.01    0.20
  -5   0  -8   -0.12    0.20
   5   0   8    0.00    0.23
   5   0   8   -0.09    0.31
   5   0   8    0.04    0.23
   5   0   8   -0.10    0.22
  -6   0  -8    0.94    0.25
  -6   0  -8    1.10    0.26
   6   0   8    0.87    0.26
   6   0   8    2.03    0.48
   6   0   8    2.48    0.59
  -7   0  -8    1.80    0.46
  -7   0  -8    2.27    0.51
   7   0   8    2.49    0.65
   7   0   8    3.28    0.55
   8   0   8    4.61    0.81
   8   0   8    4.03    0.66
   9   0   8    0.30    0.57
   9   0   8   -0.87    0.36
  10   0   8    0.74    0.78
  11   0   8   -0.85    0.97
   9  -1  -8   -0.10    0.72
   9  -1  -8   -0.21    0.64
  -9   1   8    0.26    0.63
  -9   1   8    0.12    0.80
   8  -1  -8   -0.50    0.49
   8  -1  -8   -0.21    0.55
  -8   1   8    0.86    0.62
  -8   1   8    0.45    0.54
  -8   1   8   -0.08    0.47
   7  -1  -8   -0.30    0.39
   7  -1  -8   -0.12    0.46
  -7   1   8   -0.14    0.48
  -7   1   8    0.64    0.42
  -7   1   8    0.06    0.38
   6  -1  -8    1.23    0.37
   6  -1  -8    1.78    0.35
  -6   1   8    1.28    0.37
  -6   1   8    0.71    0.33
  -6   1   8    1.48    0.41
   5  -1  -8    5.30    0.50
   5  -1  -8    7.05    0.55
  -5   1   8    6.28    0.49
  -5   1   8    6.08    0.54
  -5   1   8    5.74    0.58
   4  -1  -8    6.04    0.47
   4  -1  -8    5.83    0.45
  -4   1   8    5.73    0.42
  -4   1   8    5.34    0.45
  -4   1   8    5.70    0.48
   3  -1  -8    1.85    0.39
   3  -1  -8    1.94    0.36
  -3   1   8    2.59    0.34
  -3   1   8    1.87    0.34
  -3   1   8    2.37    0.40
   2  -1  -8    0.12    0.19
   2  -1  -8    0.03    0.21
  -2   1   8    0.01    0.18
  -2   1   8    0.29    0.20
   1  -1  -8   35.69    0.86
   1  -1  -8   36.48    0.88
   1  -1  -8   37.10    0.88
  -1   1   8   36.85    0.86
  -1   1   8   36.39    0.88
   0  -1  -8   20.28    0.59
   0  -1  -8   20.04    0.60
   0  -1  -8   21.58    0.60
   0   1   8   20.89    0.66
   0   1   8   21.66    0.62
   0   1   8   22.05    0.60
   0   1   8   20.22    0.52
  -1  -1  -8    2.50    0.33
  -1  -1  -8    2.50    0.35
  -1  -1  -8    2.45    0.36
   1   1   8    2.83    0.38
   1   1   8    2.55    0.29
   1   1   8    2.82    0.33
   1   1   8    2.51    0.45
  -2  -1  -8    1.58    0.34
  -2  -1  -8    1.85    0.40
   2   1   8    1.23    0.22
   2   1   8    1.16    0.29
   2   1   8    1.06    0.19
   2   1   8    1.36    0.30
  -3  -1  -8    2.64    0.41
  -3  -1  -8    3.25    0.34
   3   1   8    3.12    0.42
   3   1   8    2.92    0.37
   3   1   8    2.67    0.50
   3   1   8    2.12    0.33
   3   1   8    2.99    0.32
  -4  -1  -8    9.05    0.43
  -4  -1  -8   10.07    0.45
  -4  -1  -8   10.95    0.56
   4   1   8    9.85    0.59
   4   1   8    9.12    0.45
   4   1   8    9.73    0.47
   4   1   8    9.21    0.55
   4   1   8    9.00    0.43
  -5  -1  -8    0.44    0.20
  -5  -1  -8    0.76    0.22
   5   1   8    0.22    0.21
   5   1   8    0.92    0.22
   5   1   8    0.51    0.25
   5   1   8    0.79    0.33
   5   1   8    0.36    0.23
  -6  -1  -8    1.52    0.39
   6   1   8    1.79    0.34
   6   1   8    1.62    0.36
   6   1   8    0.95    0.28
  -7  -1  -8    0.11    0.26
   7   1   8   -0.30    0.35
   7   1   8   -0.19    0.26
  -8  -1  -8    0.66    0.27
   8   1   8    0.38    0.31
   8   1   8    0.56    0.44
   9   1   8   -0.20    0.52
   9   1   8   -0.33    0.39
  10   1   8    1.81    0.75
  11   1   8    1.75    0.98
   8  -2  -8    0.27    0.50
   8  -2  -8    0.25    0.50
   8  -2  -8   -0.47    0.56
  -8   2   8    0.24    0.57
  -8   2   8    0.40    0.48
  -8   2   8    0.81    0.61
   7  -2  -8    2.34    0.46
   7  -2  -8    3.03    0.78
   7  -2  -8    2.69    0.48
  -7   2   8    4.09    0.78
  -7   2   8    2.77    0.44
  -7   2   8    3.83    0.88
   6  -2  -8    2.75    0.60
   6  -2  -8    4.88    0.62
  -6   2   8    3.94    0.71
  -6   2   8    3.69    0.65
  -6   2   8    4.21    0.58
   5  -2  -8    3.24    0.49
   5  -2  -8    2.31    0.33
  -5   2   8    3.09    0.47
  -5   2   8    2.44    0.51
  -5   2   8    3.08    0.52
  -5   2   8    2.62    0.53
   4  -2  -8    1.76    0.43
   4  -2  -8    1.37    0.25
  -4   2   8    1.56    0.28
  -4   2   8    1.91    0.42
  -4   2   8    1.77    0.40
  -4   2   8    1.71    0.50
   3  -2  -8    0.68    0.24
   3  -2  -8    0.15    0.21
  -3   2   8    0.67    0.20
  -3   2   8    0.90    0.21
  -3   2   8    0.64    0.24
   2  -2  -8    0.47    0.21
   2  -2  -8    1.02    0.23
  -2   2   8    0.64    0.24
  -2   2   8    0.65    0.22
   1  -2  -8    0.00    0.19
   1  -2  -8   -0.07    0.20
  -1   2   8    0.08    0.18
  -1   2   8    0.02    0.20
   0  -2  -8    0.80    0.21
   0  -2  -8    0.86    0.21
   0   2   8    0.70    0.23
   0   2   8    0.71    0.22
   0   2   8    0.78    0.20
  -1  -2  -8    3.90    0.39
  -1  -2  -8    4.33    0.36
  -1  -2  -8    3.64    0.39
   1   2   8    4.25    0.35
   1   2   8    3.50    0.39
   1   2   8    3.93    0.30
   1   2   8    3.81    0.46
  -2  -2  -8   10.91    0.45
  -2  -2  -8   11.23    0.51
  -2  -2  -8   11.35    0.43
   2   2   8   11.43    0.47
   2   2   8   10.97    0.45
   2   2   8   11.28    0.42
   2   2   8   11.39    0.58
  -3  -2  -8    0.07    0.16
  -3  -2  -8   -0.09    0.19
  -3  -2  -8   -0.02    0.18
   3   2   8    0.06    0.27
   3   2   8   -0.08    0.19
   3   2   8   -0.15    0.16
   3   2   8    0.09    0.21
  -4  -2  -8   95.72    2.16
  -4  -2  -8   91.46    1.76
   4   2   8   91.59    1.76
   4   2   8   94.69    2.16
   4   2   8   93.23    2.11
   4   2   8   92.92    1.77
  -5  -2  -8   12.99    0.61
  -5  -2  -8   13.11    0.51
   5   2   8   12.25    0.54
   5   2   8   13.31    0.70
  -6  -2  -8    2.75    0.40
  -6  -2  -8    4.10    0.51
   6   2   8    3.73    0.58
   6   2   8    3.10    0.38
  -7  -2  -8    0.60    0.24
   7   2   8    0.29    0.30
   7   2   8   -0.17    0.34
   7   2   8   -0.17    0.21
  -8  -2  -8    0.67    0.27
   8   2   8    0.77    0.42
   8   2   8    0.96    0.29
   8   2   8    0.25    0.29
  -9  -2  -8    0.14    0.39
   9   2   8    1.02    0.40
   9   2   8    0.49    0.52
 -10  -2  -8    0.84    0.47
  10   2   8    0.41    0.71
 -11  -2  -8    0.59    0.58
   8  -3  -8    0.08    0.61
   8  -3  -8   -0.16    0.59
   8  -3  -8    0.32    0.55
  -8   3   8    1.20    0.62
  -8   3   8   -0.82    0.53
  -8   3   8    1.08    0.56
   7  -3  -8   -0.53    0.43
   7  -3  -8    0.53    0.43
  -7   3   8    0.60    0.47
  -7   3   8    0.11    0.40
   6  -3  -8    0.45    0.32
   6  -3  -8    0.33    0.34
  -6   3   8    0.82    0.36
  -6   3   8    0.85    0.31
   5  -3  -8    0.88    0.29
   5  -3  -8    1.04    0.28
  -5   3   8    1.99    0.44
  -5   3   8    2.71    0.52
   4  -3  -8    0.54    0.23
   4  -3  -8    0.45    0.23
  -4   3   8    0.54    0.28
  -4   3   8    0.44    0.23
   3  -3  -8    3.04    0.39
   3  -3  -8    3.62    0.40
  -3   3   8    3.62    0.39
  -3   3   8    3.03    0.43
   2  -3  -8   23.00    0.68
   2  -3  -8   23.92    0.68
  -2   3   8   23.82    0.68
  -2   3   8   23.07    0.70
   1  -3  -8   29.03    0.76
   1  -3  -8   29.50    0.76
  -1   3   8   29.45    0.76
  -1   3   8   29.64    0.78
   0  -3  -8    7.58    0.43
   0  -3  -8    7.69    0.47
   0  -3  -8    7.89    0.43
   0   3   8    7.59    0.45
   0   3   8    7.42    0.42
  -1  -3  -8    2.25    0.44
  -1  -3  -8    2.63    0.37
  -1  -3  -8    2.12    0.36
   1   3   8    2.34    0.38
   1   3   8    2.37    0.36
  -2  -3  -8    0.37    0.19
  -2  -3  -8   -0.01    0.18
  -2  -3  -8    0.33    0.26
   2   3   8    0.41    0.19
   2   3   8    0.33    0.19
  -3  -3  -8    5.60    0.29
  -3  -3  -8    6.83    0.38
  -3  -3  -8    6.13    0.36
  -3  -3  -8    6.10    0.48
  -3  -3  -8    6.25    0.51
   3   3   8    6.29    0.37
   3   3   8    6.14    0.39
   3   3   8    5.89    0.52
   3   3   8    5.68    0.38
  -4  -3  -8    3.26    0.32
  -4  -3  -8    2.82    0.45
  -4  -3  -8    2.59    0.50
   4   3   8    2.07    0.51
   4   3   8    2.95    0.35
  -5  -3  -8   -0.44    0.19
  -5  -3  -8   -0.16    0.22
  -5  -3  -8    0.10    0.27
  -5  -3  -8    0.33    0.22
   5   3   8   -0.04    0.20
   5   3   8    0.14    0.31
  -6  -3  -8    0.34    0.26
  -6  -3  -8    0.36    0.26
  -6  -3  -8    0.54    0.23
  -6  -3  -8    0.93    0.32
   6   3   8    0.27    0.22
   6   3   8    0.86    0.33
  -7  -3  -8   -0.24    0.29
  -7  -3  -8    0.07    0.27
  -7  -3  -8   -0.02    0.25
   7   3   8   -0.50    0.33
   7   3   8   -0.11    0.26
  -8  -3  -8    1.28    0.36
  -8  -3  -8    0.73    0.32
  -8  -3  -8    0.34    0.30
   8   3   8    0.76    0.34
  -9  -3  -8    3.76    0.70
   9   3   8    2.76    0.68
 -10  -3  -8    3.13    0.78
  10   3   8    0.92    0.57
 -11  -3  -8   -0.91    0.58
   8  -4  -8    3.31    0.61
   8  -4  -8    6.76    1.06
  -8   4   8    4.94    1.10
  -8   4   8    4.82    1.00
   7  -4  -8    7.47    0.78
   7  -4  -8    5.55    0.87
  -7   4   8    5.04    0.89
  -7   4   8    7.16    0.78
   6  -4  -8    3.00    0.57
   6  -4  -8    0.65    0.35
  -6   4   8    2.54    0.65
  -6   4   8    1.66    0.35
   5  -4  -8    2.20    0.33
   5  -4  -8    3.54    0.46
  -5   4   8    2.84    0.54
  -5   4   8    2.67    0.47
   4  -4  -8    2.36    0.44
   4  -4  -8    2.57    0.41
  -4   4   8    3.41    0.48
  -4   4   8    2.50    0.45
   3  -4  -8    1.95    0.37
   3  -4  -8    2.87    0.40
  -3   4   8    2.86    0.39
  -3   4   8    4.04    0.46
   2  -4  -8    0.79    0.21
   2  -4  -8    0.97    0.22
  -2   4   8    0.58    0.25
  -2   4   8    0.80    0.21
   1  -4  -8    0.03    0.18
   1  -4  -8    0.12    0.18
   1  -4  -8    0.17    0.24
  -1   4   8   -0.06    0.21
  -1   4   8    0.00    0.19
   0  -4  -8   17.69    0.57
   0  -4  -8   16.78    0.57
   0  -4  -8   17.39    0.63
   0   4   8   17.82    0.59
   0   4   8   17.93    0.56
  -1  -4  -8    0.36    0.19
  -1  -4  -8    0.05    0.18
  -1  -4  -8    0.15    0.25
   1   4   8    0.21    0.22
   1   4   8    0.17    0.19
  -2  -4  -8   -0.26    0.18
  -2  -4  -8    0.13    0.19
  -2  -4  -8    0.17    0.26
   2   4   8    0.06    0.21
   2   4   8    0.23    0.17
  -3  -4  -8    4.09    0.49
  -3  -4  -8    4.02    0.36
  -3  -4  -8    4.13    0.35
   3   4   8    3.83    0.39
   3   4   8    3.58    0.35
  -4  -4  -8    6.01    0.49
  -4  -4  -8    5.60    0.37
  -4  -4  -8    5.94    0.52
   4   4   8    5.91    0.39
  -5  -4  -8    3.44    0.40
  -5  -4  -8    4.13    0.49
  -5  -4  -8    4.09    0.45
   5   4   8    3.58    0.35
  -6  -4  -8   -0.08    0.21
  -6  -4  -8   -0.26    0.26
  -6  -4  -8   -0.09    0.28
  -6  -4  -8   -0.14    0.24
   6   4   8   -0.08    0.22
  -7  -4  -8    1.96    0.57
  -7  -4  -8    1.83    0.45
  -7  -4  -8    1.40    0.33
  -7  -4  -8    1.93    0.53
   7   4   8    1.61    0.36
  -8  -4  -8    1.27    0.35
  -8  -4  -8    3.51    0.65
  -8  -4  -8    2.33    0.51
  -8  -4  -8    1.20    0.38
   8   4   8    0.97    0.36
  -9  -4  -8    0.04    0.39
   9   4   8   -0.33    0.49
 -10  -4  -8    1.18    0.47
  10   4   8   -0.23    0.45
 -11  -4  -8   -0.02    0.59
  11   4   8   -0.60    0.49
   8  -5  -8    0.68    0.57
   8  -5  -8    0.46    0.56
  -8   5   8    0.61    0.59
  -8   5   8    0.19    0.58
   7  -5  -8    0.64    0.45
   7  -5  -8   -0.07    0.41
  -7   5   8    0.30    0.46
  -7   5   8    0.33    0.45
   6  -5  -8    0.40    0.30
   6  -5  -8    0.41    0.33
  -6   5   8    0.00    0.32
  -6   5   8    0.27    0.35
   5  -5  -8    0.31    0.25
   5  -5  -8    0.92    0.29
  -5   5   8    0.59    0.26
  -5   5   8    0.49    0.28
   4  -5  -8    3.77    0.44
   4  -5  -8    4.19    0.47
  -4   5   8    4.15    0.43
  -4   5   8    4.23    0.51
   3  -5  -8   13.10    0.55
   3  -5  -8   12.25    0.58
  -3   5   8   12.46    0.54
  -3   5   8   13.59    0.61
   2  -5  -8    8.72    0.48
   2  -5  -8    8.91    0.47
  -2   5   8    8.74    0.45
  -2   5   8    8.62    0.52
   1  -5  -8    0.10    0.20
   1  -5  -8    0.21    0.18
  -1   5   8    0.52    0.24
  -1   5   8    0.29    0.19
   0  -5  -8    0.02    0.18
   0  -5  -8   -0.07    0.20
   0   5   8    0.13    0.22
   0   5   8    0.37    0.18
  -1  -5  -8    7.91    0.42
  -1  -5  -8    8.09    0.51
  -1  -5  -8    7.70    0.45
   1   5   8    8.17    0.43
   1   5   8    7.95    0.47
  -2  -5  -8    9.77    0.46
  -2  -5  -8   10.28    0.44
  -2  -5  -8    9.43    0.53
   2   5   8    9.21    0.40
   2   5   8   10.31    0.46
   2   5   8   10.41    0.49
  -3  -5  -8    3.00    0.38
  -3  -5  -8    2.43    0.35
  -3  -5  -8    2.91    0.45
   3   5   8    2.53    0.36
   3   5   8    2.62    0.37
   3   5   8    2.98    0.38
  -4  -5  -8   -0.36    0.25
  -5  -5  -8    1.34    0.29
  -5  -5  -8    0.97    0.33
   5   5   8    1.23    0.32
  -6  -5  -8    0.00    0.31
  -6  -5  -8   -0.10    0.23
  -6  -5  -8   -0.08    0.27
  -6  -5  -8    0.46    0.26
   6   5   8   -0.66    0.22
  -7  -5  -8   -0.06    0.28
  -7  -5  -8    0.12    0.25
  -7  -5  -8   -0.20    0.32
  -7  -5  -8    0.43    0.34
   7   5   8   -0.06    0.30
  -8  -5  -8    0.81    0.32
  -8  -5  -8    2.28    0.65
  -8  -5  -8    1.39    0.40
  -8  -5  -8    1.60    0.41
  -9  -5  -8    0.25    0.48
  -9  -5  -8    0.52    0.43
   9   5   8    0.19    0.53
 -10  -5  -8    0.01    0.51
 -10  -5  -8   -0.43    0.51
 -10  -5  -8    0.94    0.64
  10   5   8   -0.28    0.60
 -11  -5  -8    0.25    0.66
  11   5   8   -0.21    0.54
   7  -6  -8   -0.52    0.44
   7  -6  -8    0.19    0.46
  -7   6   8    0.62    0.47
  -7   6   8    0.55    0.43
   6  -6  -8    0.94    0.37
   6  -6  -8    1.03    0.35
  -6   6   8    0.95    0.34
   5  -6  -8    3.74    0.53
   4  -6  -8    3.17    0.47
   4  -6  -8    3.28    0.46
  -4   6   8    2.53    0.47
  -4   6   8    2.70    0.43
   3  -6  -8    2.39    0.45
   3  -6  -8    1.12    0.26
  -3   6   8    1.26    0.24
  -3   6   8    1.92    0.47
   2  -6  -8   -0.07    0.21
   2  -6  -8    0.21    0.22
  -2   6   8    0.17    0.21
  -2   6   8    0.25    0.24
   1  -6  -8    2.08    0.41
   1  -6  -8    1.78    0.39
  -1   6   8    1.74    0.37
  -1   6   8    2.91    0.44
   0  -6  -8    2.86    0.41
   0  -6  -8    2.58    0.39
   0   6   8    2.46    0.38
   0   6   8    2.73    0.45
  -1  -6  -8    3.40    0.42
  -1  -6  -8    2.74    0.39
   1   6   8    3.23    0.45
   1   6   8    3.54    0.40
  -2  -6  -8    6.31    0.46
  -2  -6  -8    6.37    0.44
   2   6   8    5.74    0.44
   2   6   8    6.56    0.47
   2   6   8    6.08    0.43
  -3  -6  -8    3.20    0.48
  -3  -6  -8    4.31    0.43
  -3  -6  -8    3.77    0.41
   3   6   8    5.01    0.42
   3   6   8    3.48    0.43
   3   6   8    4.46    0.43
  -4  -6  -8   -0.38    0.25
   4   6   8    0.31    0.26
  -5  -6  -8    7.81    0.61
  -6  -6  -8    1.25    0.36
  -6  -6  -8    1.26    0.31
   6   6   8    1.47    0.38
  -7  -6  -8    1.95    0.31
  -7  -6  -8    3.40    0.59
  -7  -6  -8    2.43    0.58
  -7  -6  -8    4.24    0.62
   7   6   8    2.02    0.47
  -8  -6  -8    0.87    0.35
  -8  -6  -8    1.12    0.40
  -8  -6  -8    1.64    0.43
  -8  -6  -8    0.64    0.43
   8   6   8    1.49    0.53
  -9  -6  -8    0.61    0.47
  -9  -6  -8    0.51    0.43
  -9  -6  -8   -0.64    0.44
   9   6   8   -0.29    0.49
 -10  -6  -8   -0.11    0.65
 -10  -6  -8   -0.23    0.56
 -10  -6  -8    0.32    0.56
 -10  -6  -8    0.91    0.59
  10   6   8    0.14    0.59
   7  -7  -8    0.07    0.46
   7  -7  -8    1.07    0.49
  -7   7   8    0.23    0.47
  -7   7   8    0.42    0.48
   3  -7  -8    0.69    0.25
   3  -7  -8    0.79    0.24
  -3   7   8    0.46    0.24
  -3   7   8    0.68    0.24
   2  -7  -8    0.41    0.24
   2  -7  -8    0.56    0.23
  -2   7   8    0.78    0.26
  -2   7   8   -0.01    0.22
   1  -7  -8    4.02    0.45
   1  -7  -8    4.60    0.46
  -1   7   8    4.64    0.47
  -1   7   8    4.98    0.48
   0  -7  -8   12.19    0.57
   0  -7  -8   11.74    0.56
   0   7   8   12.25    0.60
   0   7   8   11.73    0.56
  -1  -7  -8    7.95    0.53
  -1  -7  -8    8.05    0.54
   1   7   8    7.81    0.52
   1   7   8    7.95    0.54
  -2  -7  -8    2.38    0.47
  -2  -7  -8    2.20    0.46
   2   7   8    2.52    0.46
   2   7   8    2.22    0.47
   2   7   8    2.26    0.48
  -3  -7  -8   -0.21    0.23
  -3  -7  -8   -0.11    0.26
   3   7   8    0.30    0.27
   3   7   8   -0.60    0.23
   3   7   8    0.15    0.26
  -4  -7  -8    1.78    0.50
  -4  -7  -8    1.42    0.29
   4   7   8    2.15    0.51
  -5  -7  -8    0.06    0.30
   5   7   8   -0.05    0.33
  -6  -7  -8   -0.18    0.30
  -6  -7  -8    0.18    0.35
  -7  -7  -8    0.09    0.35
  -7  -7  -8    0.25    0.36
   7   7   8    0.26    0.51
  -8  -7  -8    0.04    0.43
  -8  -7  -8   -0.18    0.39
   8   7   8   -0.14    0.50
  -9  -7  -8    0.98    0.50
  -9  -7  -8   -1.60    0.50
   9   7   8    0.24    0.52
 -10  -7  -8   -1.00    0.70
 -10  -7  -8    0.74    0.66
 -10  -7  -8    0.31    0.59
 -10  -7  -8    0.30    0.74
  10   7   8    0.46    0.52
   2  -8  -8    2.70    0.46
   2  -8  -8    4.30    0.50
  -2   8   8    2.36    0.46
  -2   8   8    2.40    0.47
   1  -8  -8    0.50    0.25
   1  -8  -8    1.87    0.46
  -1   8   8    1.24    0.26
  -1   8   8    1.29    0.27
   0  -8  -8    1.17    0.28
   0  -8  -8    1.00    0.28
   0   8   8    0.89    0.28
   0   8   8    0.98    0.30
  -1  -8  -8    3.66    0.55
  -1  -8  -8    3.83    0.55
   1   8   8    5.02    0.58
   1   8   8    4.35    0.56
  -2  -8  -8   -0.11    0.29
  -2  -8  -8    0.20    0.30
   2   8   8   -0.38    0.29
   2   8   8   -0.31    0.30
  -3  -8  -8    0.13    0.30
   3   8   8    0.17    0.30
   3   8   8   -0.18    0.29
   3   8   8    0.07    0.33
   4   8   8    1.80    0.39
   4   8   8    1.43    0.32
   4   8   8    1.71    0.31
  -5  -8  -8    1.87    0.55
   5   8   8    1.21    0.39
  -6  -8  -8    1.33    0.40
   6   8   8    1.76    0.43
  -7  -8  -8   -0.17    0.44
  -7  -8  -8    0.11    0.41
  -8  -8  -8    0.54    0.50
  -8  -8  -8    1.18    0.52
   8   8   8    0.40    0.54
  -9  -8  -8    1.49    0.65
  -9  -8  -8   -0.09    0.61
   9   8   8    1.19    0.58
 -10  -8  -8   -0.51    0.79
 -10  -8  -8   -0.38    0.80
 -10  -8  -8    0.10    0.76
  -2   9   8    5.09    0.55
   1  -9  -8    2.72    0.54
   1  -9  -8    1.88    0.34
  -1   9   8    2.62    0.54
  -1   9   8    2.35    0.53
   0  -9  -8    0.79    0.37
   0  -9  -8    1.02    0.32
   0   9   8   -0.12    0.33
   0   9   8    0.61    0.31
  -1  -9  -8    0.43    0.38
  -1  -9  -8    1.60    0.36
   1   9   8    1.06    0.34
   1   9   8    0.56    0.34
  -2  -9  -8    4.67    0.66
   2   9   8    3.08    0.63
   2   9   8    4.57    0.65
  -3  -9  -8    4.99    0.67
   3   9   8    3.36    0.65
   3   9   8    4.70    0.67
   3   9   8    3.47    0.71
  -4  -9  -8    1.28    0.38
   4   9   8    1.39    0.42
   4   9   8    0.57    0.36
   4   9   8    0.88    0.36
   5   9   8    0.39    0.42
   6   9   8   -0.03    0.47
  -7  -9  -8   -0.16    0.49
   7   9   8   -0.51    0.52
  -8  -9  -8    0.64    0.59
  -8  -9  -8    0.00    0.55
   8   9   8    0.32    0.56
  -9  -9  -8    0.95    0.73
  -9  -9  -8    1.06    0.70
   9   9   8    0.92    0.59
  -2  10   8    1.04    0.37
   1 -10  -8    0.48    0.35
  -1  10   8   -1.02    0.34
  -1  10   8    0.80    0.35
   0 -10  -8    0.01    0.37
   0  10   8   -0.32    0.39
   0  10   8    0.56    0.35
  -1 -10  -8    5.04    0.76
   1  10   8    5.78    0.77
   1  10   8    3.61    0.76
  -2 -10  -8    2.10    0.44
   2  10   8    1.97    0.44
   2  10   8    1.46    0.40
  -3 -10  -8    3.91    0.76
   3  10   8    2.30    0.52
   3  10   8    1.99    0.42
   3  10   8    1.85    0.46
  -4 -10  -8    0.99    0.43
   4  10   8    1.21    0.43
   4  10   8   -0.13    0.41
   4  10   8    0.38    0.47
   5  10   8    0.18    0.53
   6  10   8    0.36    0.56
  -7 -10  -8    1.09    0.60
   7  10   8    1.23    0.64
  -8 -10  -8    1.22    0.72
  -8 -10  -8    1.27    0.72
  -2  11   8    0.83    0.46
   1 -11  -8   -0.59    0.42
  -1  11   8   -0.48    0.46
  -1  11   8   -0.39    0.42
   0 -11  -8    0.16    0.46
   0  11   8    0.02    0.47
   0  11   8    0.43    0.49
  -1 -11  -8    5.28    0.91
   1  11   8    5.34    0.91
   1  11   8    4.50    0.91
  -2 -11  -8    2.19    0.53
   2  11   8    1.73    0.51
   2  11   8    1.53    0.51
  -3 -11  -8    0.39    0.51
   3  11   8    0.84    0.50
   3  11   8    0.20    0.50
   3  11   8    0.45    0.58
  -4 -11  -8    0.37    0.50
   4  11   8    0.07    0.51
   4  11   8    0.27    0.52
   4  11   8   -0.09    0.57
  -5 -11  -8    1.29    0.51
   5  11   8   -0.47    0.63
   6  11   8    0.44    0.66
  -1 -12  -8    0.69    0.58
   1  12   8    0.36    0.61
   1  12   8   -0.14    0.59
  -2 -12  -8    0.50    0.60
   2  12   8   -0.25    0.61
   2  12   8   -0.14    0.61
  -3 -12  -8    0.82    0.63
   3  12   8   -0.27    0.71
   3  12   8    0.45    0.65
   3  12   8   -0.42    0.61
  -4 -12  -8    0.46    0.66
   4  12   8   -0.49    0.63
   4  12   8    0.17    0.68
   4  12   8    0.28    0.67
   2   8  -9    1.18    0.57
  -2  -8   9    2.24    0.53
  -2  -8   9    1.87    0.62
   1   8  -9    0.63    0.44
   4   7  -9    0.67    0.66
   4   7  -9   -0.33    0.64
  -4  -7   9    0.83    0.53
  -4  -7   9    0.56    0.71
   3   7  -9   -0.34    0.57
   3   7  -9    0.45    0.55
  -3  -7   9   -0.15    0.47
  -3  -7   9    0.47    0.58
   2   7  -9    0.45    0.54
   2   7  -9    0.44    0.43
  -2  -7   9   -0.34    0.45
  -2  -7   9   -0.14    0.39
   1   7  -9    0.30    0.36
   5   6  -9    1.26    0.63
   5   6  -9    0.92    0.65
   5   6  -9    1.41    0.60
  -5  -6   9    1.28    0.59
  -5  -6   9    0.72    0.65
   4   6  -9    0.82    0.55
   4   6  -9    1.43    0.54
  -4  -6   9    2.20    0.60
  -4  -6   9   -0.15    0.45
   3   6  -9    0.65    0.48
   3   6  -9   -0.48    0.43
  -3  -6   9   -0.60    0.38
  -3  -6   9    0.36    0.47
   2   6  -9   -0.21    0.33
   2   6  -9    0.59    0.46
  -2  -6   9    0.08    0.31
  -2  -6   9    0.55    0.37
   1   6  -9    1.04    0.30
  -5   6  -9    1.13    0.43
   5  -6   9    0.83    0.41
  -6   6  -9    0.19    0.55
   6  -6   9    0.28    0.53
   6  -6   9   -0.21    0.74
   6   5  -9    3.51    0.72
  -6  -5   9    3.35    0.60
  -6  -5   9    3.09    0.69
   5   5  -9    2.32    0.55
   5   5  -9    1.11    0.55
  -5  -5   9    2.22    0.59
  -5  -5   9    1.36    0.49
   4   5  -9   -0.36    0.46
   4   5  -9   -0.30    0.47
  -4  -5   9   -0.03    0.46
  -4  -5   9   -0.21    0.40
   3   5  -9    1.72    0.43
   3   5  -9    1.32    0.39
  -3  -5   9    1.17    0.41
  -3  -5   9    1.07    0.33
   2   5  -9    0.41    0.30
   2   5  -9    1.05    0.40
  -2  -5   9    0.64    0.32
  -2  -5   9   -0.08    0.27
   1   5  -9    1.06    0.27
  -1  -5   9    1.46    0.27
  -1  -5   9    1.87    0.31
   0   5  -9    1.17    0.26
   0  -5   9    0.36    0.23
   0  -5   9    0.81    0.26
  -1   5  -9   -0.01    0.23
   1  -5   9   -0.14    0.24
   1  -5   9    0.18    0.23
  -2   5  -9    0.21    0.24
   2  -5   9   -0.02    0.25
  -3   5  -9    0.32    0.26
   3  -5   9    0.64    0.27
  -4   5  -9    0.60    0.29
   4  -5   9    1.04    0.30
  -5   5  -9    1.39    0.39
   5  -5   9    1.61    0.59
   5  -5   9    1.02    0.39
  -6   5  -9    0.92    0.51
   6  -5   9    1.48    0.60
   6  -5   9    0.66    0.47
  -7   5  -9    0.78    0.61
  -7   5  -9   -0.39    0.58
   7  -5   9    0.72    0.66
   7  -5   9    1.11    0.64
   7   4  -9    0.32    0.70
  -7  -4   9    1.11    0.74
  -7  -4   9    0.77    0.58
   6   4  -9    0.79    0.57
  -6  -4   9    0.21    0.56
  -6  -4   9    0.67    0.47
   5   4  -9    0.42    0.46
   5   4  -9    0.30    0.47
  -5  -4   9   -0.69    0.46
  -5  -4   9   -0.14    0.38
   4   4  -9    0.06    0.39
   4   4  -9    0.14    0.38
  -4  -4   9    0.00    0.39
  -4  -4   9    0.29    0.33
   3   4  -9    1.25    0.34
   3   4  -9    2.10    0.39
  -3  -4   9    2.78    0.58
  -3  -4   9    1.53    0.31
   2   4  -9    1.39    0.36
   2   4  -9    1.03    0.29
  -2  -4   9    1.03    0.26
  -2  -4   9    1.47    0.31
   1   4  -9   18.17    0.67
  -1  -4   9   19.25    0.70
  -1  -4   9   20.83    0.68
   0   4  -9    1.66    0.42
   0  -4   9    1.97    0.32
   0  -4   9    2.03    0.54
   0  -4   9    1.54    0.27
  -1   4  -9    1.27    0.28
   1  -4   9    0.51    0.34
   1  -4   9   -0.18    0.22
   1  -4   9    0.02    0.25
  -2   4  -9    0.88    0.25
   2  -4   9    0.46    0.23
  -3   4  -9    0.94    0.27
   3  -4   9   -0.11    0.39
   3  -4   9    0.50    0.25
  -4   4  -9   -0.07    0.28
   4  -4   9    0.24    0.41
   4  -4   9    0.25    0.29
  -5   4  -9   -0.34    0.34
   5  -4   9   -0.38    0.44
   5  -4   9   -0.03    0.35
  -6   4  -9    0.67    0.43
   6  -4   9    0.01    0.46
   6  -4   9    0.26    0.42
  -7   4  -9    1.40    0.54
   7  -4   9    1.80    0.52
   7  -4   9    4.23    0.97
  -8   4  -9    0.83    0.63
  -8   4  -9    0.86    0.63
   8  -4   9    0.56    0.65
   7   3  -9    2.10    0.66
  -7  -3   9    4.67    0.90
  -7  -3   9    1.93    0.68
   6   3  -9    0.84    0.56
  -6  -3   9    0.94    0.55
  -6  -3   9    1.49    0.43
   5   3  -9    0.66    0.43
  -5  -3   9    0.67    0.36
  -5  -3   9    0.80    0.44
   4   3  -9    1.23    0.35
   4   3  -9    0.83    0.35
  -4  -3   9    0.72    0.31
  -4  -3   9    0.41    0.36
   3   3  -9    1.70    0.33
   3   3  -9    2.11    0.52
  -3  -3   9    0.76    0.26
  -3  -3   9    1.25    0.31
   2   3  -9    0.04    0.25
   2   3  -9    0.05    0.27
  -2  -3   9    0.06    0.22
  -2  -3   9    0.07    0.25
   1   3  -9    1.20    0.25
   1   3  -9    1.50    0.29
  -1  -3   9    1.23    0.27
  -1  -3   9    1.11    0.24
   0   3  -9    0.14    0.22
   0  -3   9    0.71    0.25
   0  -3   9    0.74    0.26
   0  -3   9    0.49    0.23
  -1   3  -9    0.20    0.20
   1  -3   9    0.13    0.22
   1  -3   9    0.07    0.20
   1  -3   9   -0.08    0.27
  -2   3  -9    1.54    0.37
   2  -3   9    1.54    0.27
   2  -3   9    1.38    0.31
   2  -3   9    0.84    0.24
  -3   3  -9    4.89    0.45
   3  -3   9    5.20    0.65
   3  -3   9    4.47    0.45
  -4   3  -9    5.93    0.53
   4  -3   9    6.53    0.70
   4  -3   9    6.23    0.53
  -5   3  -9   -0.20    0.30
   5  -3   9    0.08    0.35
   5  -3   9    0.21    0.31
  -6   3  -9    0.61    0.41
   6  -3   9    0.39    0.41
   6  -3   9    0.06    0.38
  -7   3  -9    0.50    0.47
   7  -3   9    0.66    0.44
   7  -3   9    0.20    0.41
  -8   3  -9   -0.24    0.53
  -8   3  -9   -0.47    0.57
   8  -3   9   -0.40    0.61
   8  -3   9    0.49    0.57
  -9   3  -9    0.65    0.70
  -9   3  -9   -0.25    0.68
   9  -3   9    0.04    0.68
   9  -3   9    0.51    0.83
   8   2  -9    0.91    0.73
   8   2  -9    1.07    0.74
  -8  -2   9   -0.35    0.58
  -8  -2   9    0.30    0.76
   7   2  -9    0.07    0.59
   7   2  -9   -0.49    0.57
  -7  -2   9   -0.55    0.45
  -7  -2   9    0.08    0.59
   6   2  -9   -0.64    0.47
  -6  -2   9   -0.69    0.37
  -6  -2   9    0.49    0.46
   5   2  -9    4.26    0.70
  -5  -2   9    3.17    0.68
  -5  -2   9    3.19    0.55
   4   2  -9    3.41    0.56
  -4  -2   9    3.64    0.55
  -4  -2   9    3.87    0.47
   3   2  -9    2.03    0.47
   3   2  -9    1.85    0.46
  -3  -2   9    3.21    0.47
  -3  -2   9    2.30    0.39
   2   2  -9    0.48    0.23
   2   2  -9    0.53    0.25
  -2  -2   9    0.46    0.23
  -2  -2   9    0.54    0.20
   1   2  -9    0.40    0.24
   1   2  -9    0.10    0.21
  -1  -2   9    0.07    0.19
  -1  -2   9    1.63    0.39
   0   2  -9    2.10    0.41
   0   2  -9    2.10    0.39
   0  -2   9    2.92    0.36
   0  -2   9    2.60    0.42
   0  -2   9    2.07    0.37
  -1   2  -9    6.58    0.41
   1  -2   9    6.73    0.43
   1  -2   9    6.34    0.44
   1  -2   9    7.59    0.49
  -2   2  -9    5.41    0.41
  -2   2  -9    4.77    0.38
   2  -2   9    4.38    0.42
   2  -2   9    5.20    0.53
   2  -2   9    4.83    0.40
  -3   2  -9    4.60    0.45
  -3   2  -9    4.72    0.42
   3  -2   9    4.53    0.43
   3  -2   9    5.07    0.58
   3  -2   9    4.09    0.46
  -4   2  -9    0.02    0.24
  -4   2  -9   -0.19    0.27
   4  -2   9    0.17    0.31
   4  -2   9   -0.31    0.23
  -5   2  -9    0.39    0.30
   5  -2   9    0.45    0.33
   5  -2   9    0.28    0.31
  -6   2  -9    0.10    0.35
   6  -2   9    0.49    0.34
   6  -2   9    0.63    0.36
  -7   2  -9    0.43    0.40
   7  -2   9    1.09    0.40
   7  -2   9    0.45    0.33
   7  -2   9    0.96    0.47
  -8   2  -9    0.60    0.51
  -8   2  -9   -0.26    0.47
   8  -2   9    0.37    0.50
   8  -2   9    0.11    0.57
  -9   2  -9   -0.05    0.59
  -9   2  -9   -0.32    0.56
   9  -2   9   -0.60    0.69
   9  -2   9    0.03    0.58
 -10   2  -9   -0.99    0.71
 -10   2  -9   -0.83    0.71
  10  -2   9   -1.17    0.95
  10  -2   9   -0.12    0.70
   8   1  -9    0.71    0.73
   8   1  -9    1.02    0.55
   8   1  -9    0.15    0.67
  -8  -1   9    0.27    0.55
  -8  -1   9   -0.51    0.64
  -8  -1   9   -0.55    0.71
   7   1  -9    0.46    0.43
   7   1  -9   -0.05    0.55
  -7  -1   9    0.07    0.51
  -7  -1   9   -0.18    0.56
  -7  -1   9    0.23    0.45
   6   1  -9    0.59    0.36
   6   1  -9    0.59    0.45
  -6  -1   9    1.06    0.40
  -6  -1   9    1.02    0.47
   5   1  -9    2.04    0.51
   5   1  -9    1.51    0.38
  -5  -1   9    2.96    0.62
  -5  -1   9    2.62    0.56
   4   1  -9    5.78    0.55
   4   1  -9    6.76    0.48
  -4  -1   9    5.36    0.54
  -4  -1   9    6.21    0.49
   3   1  -9    2.66    0.44
   3   1  -9    3.49    0.40
  -3  -1   9    3.19    0.39
  -3  -1   9    2.87    0.44
   2   1  -9    0.53    0.23
   2   1  -9    0.78    0.21
   2   1  -9    0.23    0.21
  -2  -1   9    0.86    0.24
  -2  -1   9    0.44    0.20
   1   1  -9    0.49    0.19
   1   1  -9    0.56    0.22
  -1  -1   9    0.34    0.20
  -1  -1   9    0.27    0.22
   0   1  -9    1.35    0.22
   0   1  -9    1.39    0.32
   0  -1   9    1.74    0.31
   0  -1   9    2.10    0.37
  -1   1  -9    1.01    0.35
  -1   1  -9    0.59    0.20
   1  -1   9    0.84    0.23
   1  -1   9    0.65    0.21
   1  -1   9    0.54    0.20
  -2   1  -9    0.22    0.20
  -2   1  -9    0.32    0.19
   2  -1   9   -0.07    0.21
   2  -1   9    0.06    0.22
   2  -1   9    0.02    0.18
  -3   1  -9    0.01    0.21
  -3   1  -9    0.00    0.20
   3  -1   9   -0.14    0.21
   3  -1   9    0.10    0.20
   3  -1   9   -0.30    0.25
  -4   1  -9    0.42    0.24
  -4   1  -9    0.31    0.24
   4  -1   9   -0.04    0.22
   4  -1   9    0.51    0.28
   4  -1   9    0.14    0.24
  -5   1  -9    3.20    0.52
  -5   1  -9    4.19    0.50
   5  -1   9    3.98    0.52
   5  -1   9    4.83    0.56
  -6   1  -9    2.96    0.53
  -6   1  -9    3.37    0.57
   6  -1   9    3.40    0.57
   6  -1   9    2.48    0.67
   6  -1   9    4.08    0.61
  -7   1  -9    1.53    0.37
   7  -1   9    1.33    0.38
   7  -1   9    2.37    0.64
   7  -1   9    3.03    0.71
  -8   1  -9    0.26    0.41
  -8   1  -9    0.43    0.44
   8  -1   9    0.45    0.52
   8  -1   9    0.71    0.44
   8  -1   9    0.44    0.34
  -9   1  -9   -0.10    0.49
   9  -1   9   -0.34    0.51
   9  -1   9   -0.11    0.61
  10  -1   9    0.18    0.88
   8   0  -9   -0.71    0.50
   8   0  -9   -0.11    0.59
  -8   0   9    0.16    0.61
  -8   0   9   -0.62    0.68
  -8   0   9    0.66    0.56
   7   0  -9    0.46    0.50
   7   0  -9    0.34    0.44
  -7   0   9   -0.20    0.54
  -7   0   9    0.10    0.50
  -7   0   9    0.23    0.45
   6   0  -9   -0.07    0.33
   6   0  -9    0.56    0.42
  -6   0   9   -0.08    0.42
  -6   0   9    0.30    0.43
  -6   0   9    0.39    0.36
   5   0  -9    0.03    0.32
   5   0  -9    0.17    0.26
  -5   0   9    0.51    0.30
  -5   0   9    0.31    0.34
  -5   0   9    0.64    0.33
   4   0  -9   -0.23    0.22
   4   0  -9    0.44    0.26
  -4   0   9    0.03    0.23
  -4   0   9    0.09    0.26
   3   0  -9    0.41    0.20
   3   0  -9    0.17    0.23
  -3   0   9    0.18    0.23
  -3   0   9    0.28    0.20
   2   0  -9    4.37    0.42
   2   0  -9    5.17    0.37
  -2   0   9    5.55    0.39
  -2   0   9    4.72    0.42
   1   0  -9    6.88    0.41
   1   0  -9    7.07    0.44
  -1   0   9    8.12    0.42
  -1   0   9    7.09    0.45
   0   0  -9   19.81    0.60
   0   0  -9   19.71    0.58
   0   0   9   19.77    0.62
   0   0   9   19.82    0.58
  -1   0  -9    2.38    0.37
   1   0   9    2.51    0.33
   1   0   9    3.29    0.38
  -2   0  -9    2.32    0.35
   2   0   9    2.29    0.39
   2   0   9    1.89    0.41
   2   0   9    1.60    0.32
  -3   0  -9    0.62    0.21
  -3   0  -9    0.56    0.21
   3   0   9    0.43    0.23
   3   0   9    0.55    0.20
   3   0   9    0.19    0.30
   3   0   9    0.64    0.23
  -4   0  -9    0.82    0.23
  -4   0  -9    0.77    0.23
   4   0   9    0.85    0.34
   4   0   9    0.61    0.22
   4   0   9    0.53    0.25
   4   0   9    0.90    0.24
  -5   0  -9    0.34    0.23
  -5   0  -9    0.61    0.24
   5   0   9    0.69    0.33
   5   0   9    0.22    0.25
   5   0   9    0.54    0.27
   5   0   9    0.23    0.25
  -6   0  -9   -0.43    0.26
  -6   0  -9    0.23    0.27
   6   0   9    0.46    0.35
   6   0   9   -0.02    0.28
   6   0   9   -0.09    0.28
   6   0   9    0.37    0.28
  -7   0  -9    0.20    0.30
  -7   0  -9   -0.47    0.27
   7   0   9    0.15    0.39
   7   0   9   -0.11    0.29
   7   0   9   -0.23    0.33
   8   0   9    0.54    0.48
   8   0   9   -0.51    0.32
   9   0   9   -0.35    0.55
   9   0   9   -0.42    0.42
  10   0   9    0.24    0.81
   8  -1  -9   -0.14    0.57
   8  -1  -9    0.20    0.55
  -8   1   9    1.26    0.71
  -8   1   9    0.41    0.54
  -8   1   9   -0.07    0.61
   7  -1  -9    3.10    0.54
   7  -1  -9    3.19    0.74
  -7   1   9    3.02    0.77
  -7   1   9    2.44    0.56
  -7   1   9    3.56    0.53
   6  -1  -9    8.13    0.65
   6  -1  -9    8.41    0.73
  -6   1   9    8.46    0.68
  -6   1   9    8.32    0.71
  -6   1   9    7.28    0.78
   5  -1  -9    5.81    0.58
   5  -1  -9    4.08    0.49
  -5   1   9    5.39    0.57
  -5   1   9    5.05    0.52
  -5   1   9    5.57    0.59
   4  -1  -9   -0.04    0.23
   4  -1  -9   -0.24    0.23
  -4   1   9    0.00    0.27
  -4   1   9    0.04    0.25
  -4   1   9    0.25    0.23
   3  -1  -9    2.02    0.37
   3  -1  -9    1.97    0.28
  -3   1   9    1.63    0.41
  -3   1   9    1.37    0.24
   2  -1  -9    8.14    0.47
   2  -1  -9    7.04    0.42
  -2   1   9    7.14    0.46
  -2   1   9    7.58    0.42
   1  -1  -9    0.57    0.17
   1  -1  -9    0.60    0.22
   1  -1  -9    0.51    0.22
  -1   1   9    0.51    0.20
  -1   1   9    0.27    0.22
   0  -1  -9    3.82    0.38
   0  -1  -9    3.86    0.36
   0  -1  -9    4.77    0.34
   0   1   9    3.95    0.39
   0   1   9    3.96    0.36
   0   1   9    3.96    0.46
  -1  -1  -9    0.57    0.19
  -1  -1  -9    0.40    0.20
  -1  -1  -9    0.69    0.21
   1   1   9    0.55    0.21
   1   1   9    0.43    0.22
   1   1   9    0.33    0.26
   1   1   9    0.33    0.19
  -2  -1  -9   -0.14    0.18
  -2  -1  -9    0.08    0.21
   2   1   9    0.16    0.27
   2   1   9   -0.13    0.17
   2   1   9    0.23    0.21
   2   1   9    0.11    0.22
  -3  -1  -9    2.27    0.43
  -3  -1  -9    1.59    0.36
   3   1   9    1.90    0.36
   3   1   9    1.72    0.51
   3   1   9    1.88    0.38
   3   1   9    1.86    0.33
  -4  -1  -9    9.49    0.46
  -4  -1  -9   10.03    0.47
  -4  -1  -9   10.01    0.55
   4   1   9   10.49    0.47
   4   1   9   10.72    0.57
   4   1   9    9.15    0.50
   4   1   9    9.53    0.60
   4   1   9    9.54    0.49
  -5  -1  -9    7.79    0.45
  -5  -1  -9    8.06    0.48
   5   1   9    8.34    0.48
   5   1   9    7.78    0.57
   5   1   9    8.23    0.49
   5   1   9    8.50    0.63
   5   1   9    7.47    0.47
  -6  -1  -9    0.67    0.24
   6   1   9   -0.03    0.26
   6   1   9   -0.01    0.23
   6   1   9    0.09    0.34
  -7  -1  -9   -0.27    0.27
   7   1   9   -0.57    0.37
   7   1   9    0.20    0.27
  -8  -1  -9    0.69    0.32
   8   1   9    0.69    0.44
   8   1   9    0.75    0.40
   9   1   9    0.61    0.55
   9   1   9    0.79    0.39
  10   1   9    0.63    0.73
  11   1   9    0.34    0.96
   8  -2  -9    1.74    0.63
   8  -2  -9    1.47    0.58
  -8   2   9    2.38    0.70
  -8   2   9    2.20    0.63
  -8   2   9    1.61    0.56
   7  -2  -9    0.66    0.46
   7  -2  -9    0.86    0.43
  -7   2   9    0.71    0.45
  -7   2   9    1.79    0.55
  -7   2   9    1.42    0.49
   6  -2  -9    0.11    0.35
   6  -2  -9    0.31    0.34
  -6   2   9   -0.12    0.38
  -6   2   9   -0.52    0.39
  -6   2   9    0.21    0.33
   5  -2  -9    0.48    0.28
   5  -2  -9    0.11    0.27
  -5   2   9    0.27    0.31
  -5   2   9    0.26    0.46
  -5   2   9    0.09    0.30
  -5   2   9   -0.04    0.26
   4  -2  -9    3.09    0.45
   4  -2  -9    2.47    0.42
  -4   2   9    3.07    0.44
  -4   2   9    2.83    0.42
  -4   2   9    2.45    0.47
   3  -2  -9    2.04    0.28
   3  -2  -9    2.27    0.39
  -3   2   9    1.75    0.42
  -3   2   9    1.81    0.38
   2  -2  -9   13.57    0.52
   2  -2  -9   12.91    0.53
  -2   2   9   13.98    0.57
  -2   2   9   13.22    0.52
   1  -2  -9   19.69    0.61
   1  -2  -9   19.66    0.62
  -1   2   9   20.35    0.60
  -1   2   9   19.83    0.63
   0  -2  -9    1.51    0.37
   0  -2  -9    1.78    0.34
   0   2   9    2.28    0.42
   0   2   9    1.99    0.35
   0   2   9    1.68    0.37
   0   2   9    1.51    0.25
  -1  -2  -9   -0.09    0.19
  -1  -2  -9   -0.09    0.18
  -1  -2  -9    0.15    0.20
   1   2   9   -0.06    0.20
   1   2   9   -0.16    0.26
   1   2   9   -0.07    0.19
   1   2   9   -0.05    0.20
  -2  -2  -9    3.84    0.38
  -2  -2  -9    3.90    0.34
  -2  -2  -9    3.43    0.42
   2   2   9    4.51    0.51
   2   2   9    4.06    0.39
   2   2   9    4.50    0.35
   2   2   9    4.14    0.34
  -3  -2  -9    4.46    0.38
  -3  -2  -9    3.93    0.43
   3   2   9    4.35    0.53
   3   2   9    3.32    0.38
  -4  -2  -9    8.34    0.53
  -4  -2  -9    6.99    0.44
   4   2   9    7.93    0.46
   4   2   9    7.53    0.46
   4   2   9    8.81    0.60
   4   2   9    7.44    0.41
  -5  -2  -9    0.41    0.23
  -5  -2  -9    0.25    0.21
   5   2   9   -0.12    0.25
   5   2   9    0.13    0.30
  -6  -2  -9    0.41    0.25
  -6  -2  -9    0.28    0.23
   6   2   9    0.15    0.35
   6   2   9    0.32    0.29
  -7  -2  -9   -0.06    0.26
   7   2   9    0.26    0.29
   7   2   9   -0.24    0.35
   8   2   9    0.28    0.42
   9   2   9    0.39    0.53
 -10  -2  -9    1.04    0.51
  10   2   9    1.00    0.74
 -11  -2  -9    0.58    0.70
   8  -3  -9    0.33    0.64
   8  -3  -9    0.31    0.58
   8  -3  -9   -0.13    0.64
  -8   3   9    1.76    0.69
  -8   3   9    0.35    0.59
  -8   3   9    0.90    0.66
   7  -3  -9    1.59    0.46
   7  -3  -9    0.66    0.52
  -7   3   9    1.69    0.47
  -7   3   9    1.47    0.52
  -7   3   9    2.28    0.57
   6  -3  -9    0.04    0.34
   6  -3  -9   -0.51    0.33
  -6   3   9   -0.16    0.33
  -6   3   9    0.01    0.38
  -6   3   9   -0.11    0.38
   5  -3  -9    0.24    0.27
   5  -3  -9    0.18    0.29
  -5   3   9    0.13    0.26
  -5   3   9   -0.04    0.30
  -5   3   9   -0.09    0.32
   4  -3  -9    1.73    0.43
   4  -3  -9    1.91    0.44
  -4   3   9    1.87    0.40
  -4   3   9    1.46    0.30
   3  -3  -9   15.71    0.60
   3  -3  -9   15.60    0.60
  -3   3   9   15.59    0.62
  -3   3   9   15.34    0.58
   2  -3  -9    8.43    0.47
   2  -3  -9    8.85    0.48
  -2   3   9    8.37    0.50
  -2   3   9    9.03    0.47
   1  -3  -9    0.87    0.22
   1  -3  -9    1.62    0.39
  -1   3   9    1.37    0.22
  -1   3   9    1.03    0.24
   0  -3  -9    0.07    0.21
   0  -3  -9   -0.08    0.19
   0   3   9    0.11    0.21
   0   3   9   -0.01    0.19
  -1  -3  -9   -0.17    0.18
  -1  -3  -9    0.12    0.21
  -1  -3  -9    0.26    0.28
   1   3   9    0.14    0.18
   1   3   9   -0.21    0.21
  -2  -3  -9   -0.08    0.22
  -2  -3  -9    0.13    0.28
  -2  -3  -9   -0.10    0.19
  -2  -3  -9    0.11    0.18
   2   3   9    0.05    0.18
   2   3   9    0.05    0.23
   2   3   9    0.09    0.21
  -3  -3  -9    1.22    0.31
  -3  -3  -9    0.44    0.21
  -3  -3  -9    0.77    0.23
  -3  -3  -9    0.69    0.19
   3   3   9    1.59    0.33
   3   3   9    0.87    0.24
   3   3   9    1.49    0.38
   3   3   9    0.89    0.30
  -4  -3  -9   -0.05    0.21
  -4  -3  -9    0.20    0.29
  -4  -3  -9    0.30    0.21
  -4  -3  -9    0.16    0.18
   4   3   9    0.30    0.22
   4   3   9    0.49    0.29
   4   3   9    0.23    0.24
   4   3   9    0.06    0.19
  -5  -3  -9    0.66    0.24
  -5  -3  -9    0.97    0.22
  -5  -3  -9    0.34    0.26
   5   3   9    0.50    0.25
   5   3   9    0.77    0.30
  -6  -3  -9    2.20    0.53
  -6  -3  -9    1.80    0.30
  -6  -3  -9    2.68    0.42
   6   3   9    3.01    0.62
   6   3   9    1.74    0.36
  -7  -3  -9    2.24    0.55
  -7  -3  -9    3.74    0.57
  -7  -3  -9    2.74    0.46
   7   3   9    2.67    0.43
   7   3   9    3.49    0.68
  -8  -3  -9    1.45    0.38
  -8  -3  -9    2.27    0.51
  -8  -3  -9    1.89    0.37
   8   3   9    1.86    0.46
  -9  -3  -9    0.33    0.44
   9   3   9   -0.02    0.47
 -10  -3  -9    0.99    0.52
  10   3   9    1.02    0.51
 -11  -3  -9   -0.66    0.66
   8  -4  -9    1.35    0.60
   8  -4  -9    1.19    0.64
  -8   4   9    1.37    0.60
  -8   4   9    1.59    0.67
  -8   4   9   -0.24    0.64
   7  -4  -9    0.75    0.49
   7  -4  -9   -0.11    0.43
  -7   4   9    0.34    0.44
  -7   4   9    0.02    0.52
   6  -4  -9   -0.13    0.34
   6  -4  -9   -0.30    0.35
  -6   4   9    0.05    0.37
  -6   4   9   -0.17    0.33
   5  -4  -9    0.45    0.27
   5  -4  -9   -0.13    0.28
  -5   4   9   -0.26    0.28
  -5   4   9   -0.13    0.26
   4  -4  -9    4.08    0.47
   4  -4  -9    5.29    0.47
  -4   4   9    5.46    0.48
  -4   4   9    4.57    0.54
   3  -4  -9    1.32    0.26
   3  -4  -9    0.98    0.24
  -3   4   9    0.47    0.24
  -3   4   9    0.30    0.27
   2  -4  -9    1.80    0.38
   2  -4  -9    0.95    0.23
  -2   4   9    0.82    0.23
  -2   4   9    0.74    0.25
   1  -4  -9    2.44    0.38
   1  -4  -9    1.82    0.37
  -1   4   9    2.58    0.37
  -1   4   9    2.81    0.43
   0  -4  -9   10.28    0.47
   0  -4  -9   10.75    0.48
   0  -4  -9   10.65    0.56
   0   4   9   10.88    0.52
   0   4   9   10.63    0.47
  -1  -4  -9    6.72    0.43
  -1  -4  -9    6.51    0.54
  -1  -4  -9    6.15    0.43
   1   4   9    6.74    0.45
   1   4   9    6.72    0.41
  -2  -4  -9    7.80    0.44
  -2  -4  -9    7.69    0.54
  -2  -4  -9    8.03    0.44
   2   4   9    7.62    0.46
   2   4   9    8.04    0.44
  -3  -4  -9    0.81    0.22
  -3  -4  -9    0.35    0.21
  -3  -4  -9    0.93    0.28
   3   4   9    0.83    0.22
   3   4   9    0.65    0.21
  -4  -4  -9    0.39    0.22
  -4  -4  -9    0.14    0.19
  -4  -4  -9    0.13    0.27
   4   4   9    0.16    0.21
  -5  -4  -9   -0.01    0.22
  -5  -4  -9   -0.19    0.28
  -5  -4  -9    0.01    0.24
   5   4   9   -0.35    0.23
  -6  -4  -9   -0.43    0.28
  -6  -4  -9    0.00    0.27
  -6  -4  -9   -0.22    0.22
  -6  -4  -9   -0.56    0.26
   6   4   9   -0.25    0.22
  -7  -4  -9    0.06    0.26
  -7  -4  -9    0.06    0.28
  -7  -4  -9   -0.21    0.32
  -7  -4  -9    0.75    0.37
   7   4   9   -0.29    0.26
  -8  -4  -9    0.12    0.31
  -8  -4  -9    0.34    0.32
  -8  -4  -9    0.20    0.37
  -9  -4  -9    0.08    0.44
   9   4   9   -0.78    0.49
 -10  -4  -9    1.19    0.53
  10   4   9    0.69    0.57
 -11  -4  -9    0.78    0.68
  11   4   9   -0.61    0.57
   7  -5  -9    1.83    0.49
   7  -5  -9    1.39    0.46
  -7   5   9    1.51    0.53
  -7   5   9    0.23    0.44
   6  -5  -9    4.91    0.63
   6  -5  -9    4.70    0.69
  -6   5   9    5.53    0.71
  -6   5   9    3.35    0.61
   5  -5  -9   12.57    0.62
   5  -5  -9   11.10    0.66
  -5   5   9   13.56    0.68
  -5   5   9   12.35    0.64
   4  -5  -9    9.82    0.56
   4  -5  -9    9.53    0.53
  -4   5   9    8.94    0.54
  -4   5   9   10.08    0.60
   3  -5  -9    0.57    0.24
   3  -5  -9    0.85    0.25
  -3   5   9    0.82    0.28
  -3   5   9    0.72    0.25
   2  -5  -9    3.03    0.40
   2  -5  -9    2.85    0.43
  -2   5   9    3.53    0.47
  -2   5   9    3.21    0.41
   1  -5  -9    6.88    0.43
   1  -5  -9    6.43    0.44
   1  -5  -9    6.36    0.52
  -1   5   9    6.37    0.50
  -1   5   9    6.41    0.43
   0  -5  -9    5.51    0.41
   0  -5  -9    5.04    0.42
   0  -5  -9    5.75    0.53
   0   5   9    5.75    0.43
   0   5   9    5.74    0.47
  -1  -5  -9    6.36    0.43
  -1  -5  -9    6.40    0.57
  -1  -5  -9    5.68    0.44
   1   5   9    6.45    0.47
   1   5   9    5.81    0.42
  -2  -5  -9    0.05    0.22
  -2  -5  -9    0.38    0.20
  -2  -5  -9   -0.19    0.30
   2   5   9    0.06    0.23
   2   5   9    0.15    0.21
  -3  -5  -9    0.57    0.23
  -3  -5  -9    0.75    0.23
  -3  -5  -9    1.14    0.29
   3   5   9    0.58    0.22
   3   5   9    0.70    0.25
  -4  -5  -9    0.23    0.27
  -5  -5  -9    0.74    0.32
  -5  -5  -9    2.49    0.49
   5   5   9    1.10    0.28
  -6  -5  -9    0.99    0.29
  -6  -5  -9    1.20    0.33
  -6  -5  -9    2.02    0.43
  -6  -5  -9    1.08    0.30
   6   5   9    1.46    0.35
  -7  -5  -9    1.16    0.33
  -7  -5  -9    0.78    0.30
  -7  -5  -9    0.80    0.36
  -7  -5  -9    0.85    0.35
   7   5   9    0.55    0.29
  -8  -5  -9   -0.11    0.35
  -8  -5  -9   -0.30    0.38
  -8  -5  -9    0.20    0.37
   8   5   9    0.03    0.44
  -9  -5  -9   -0.03    0.44
   9   5   9    0.55    0.53
 -10  -5  -9    0.50    0.58
  10   5   9   -0.07    0.58
 -11  -5  -9   -0.29    0.67
  11   5   9    0.55    0.54
   7  -6  -9    0.23    0.47
   7  -6  -9    0.41    0.49
  -7   6   9    0.43    0.50
  -7   6   9    0.92    0.51
   5  -6  -9    1.68    0.34
   4  -6  -9    0.31    0.27
  -4   6   9    0.27    0.30
  -4   6   9    0.33    0.24
   3  -6  -9    0.07    0.25
   3  -6  -9   -0.41    0.22
  -3   6   9   -0.29    0.22
  -3   6   9    0.56    0.28
   2  -6  -9   -0.05    0.20
   2  -6  -9    0.01    0.23
  -2   6   9    0.18    0.22
  -2   6   9    0.60    0.26
   1  -6  -9    5.41    0.43
   1  -6  -9    4.88    0.46
  -1   6   9    4.64    0.43
  -1   6   9    5.18    0.50
   0  -6  -9    7.52    0.47
   0  -6  -9    7.50    0.50
   0   6   9    7.38    0.46
   0   6   9    8.13    0.55
  -1  -6  -9   15.43    0.70
  -1  -6  -9   15.26    0.60
  -1  -6  -9   14.76    0.58
   1   6   9   15.54    0.58
   1   6   9   15.35    0.63
  -2  -6  -9    1.97    0.42
  -2  -6  -9    2.04    0.53
  -2  -6  -9    1.98    0.44
   2   6   9    2.40    0.44
   2   6   9    2.02    0.48
   2   6   9    1.74    0.38
  -3  -6  -9    1.42    0.27
  -3  -6  -9    2.00    0.50
  -3  -6  -9    1.70    0.43
   3   6   9    2.17    0.48
   3   6   9    1.58    0.40
   3   6   9    1.18    0.25
  -4  -6  -9    1.84    0.43
  -4  -6  -9    1.49    0.34
   4   6   9    1.47    0.28
   4   6   9    1.01    0.24
  -5  -6  -9    1.85    0.54
  -6  -6  -9    2.65    0.58
  -6  -6  -9    2.65    0.61
   6   6   9    1.99    0.38
  -7  -6  -9   -0.07    0.31
  -7  -6  -9    0.68    0.36
  -7  -6  -9   -0.02    0.39
  -7  -6  -9    0.55    0.30
  -8  -6  -9    0.00    0.42
  -8  -6  -9    0.19    0.36
   8   6   9   -0.18    0.46
  -9  -6  -9   -0.18    0.49
   9   6   9   -0.36    0.48
 -10  -6  -9   -0.23    0.68
 -10  -6  -9    0.52    0.60
  10   6   9   -0.41    0.57
   3  -7  -9    1.94    0.46
   3  -7  -9    2.35    0.48
  -3   7   9    2.54    0.48
  -3   7   9    1.43    0.28
   2  -7  -9   14.15    0.61
   2  -7  -9   13.57    0.61
  -2   7   9   13.41    0.59
  -2   7   9   14.88    0.64
   1  -7  -9    4.80    0.48
   1  -7  -9    5.85    0.49
  -1   7   9    5.13    0.51
  -1   7   9    4.73    0.45
   0  -7  -9    0.30    0.24
   0  -7  -9    0.22    0.27
   0   7   9    0.39    0.26
   0   7   9   -0.23    0.27
  -1  -7  -9    0.39    0.27
  -1  -7  -9    0.45    0.27
   1   7   9    0.22    0.25
   1   7   9   -0.03    0.27
  -2  -7  -9    0.63    0.26
  -2  -7  -9    0.60    0.28
   2   7   9    0.69    0.28
   2   7   9    0.67    0.29
   2   7   9    0.55    0.28
  -3  -7  -9    0.04    0.28
  -3  -7  -9    0.29    0.26
  -3  -7  -9    0.23    0.30
   3   7   9    0.43    0.29
   3   7   9    0.51    0.28
   3   7   9    0.54    0.29
  -4  -7  -9    2.08    0.35
  -4  -7  -9    2.53    0.49
  -4  -7  -9    2.52    0.51
   4   7   9    2.55    0.50
   4   7   9    1.81    0.33
   4   7   9    2.51    0.50
  -5  -7  -9    0.82    0.36
   5   7   9    0.89    0.33
  -6  -7  -9   -0.11    0.36
  -6  -7  -9   -0.58    0.30
  -7  -7  -9    0.54    0.32
   7   7   9    0.14    0.50
  -8  -7  -9    1.62    0.42
   8   7   9    1.49    0.54
  -9  -7  -9    0.69    0.49
   9   7   9    0.61    0.54
 -10  -7  -9    0.12    0.64
 -10  -7  -9    0.79    0.73
 -10  -7  -9    0.47    0.61
  10   7   9    1.13    0.63
   2  -8  -9    0.65    0.27
   2  -8  -9    0.23    0.28
  -2   8   9    0.89    0.28
  -2   8   9    0.06    0.26
   1  -8  -9    0.44    0.27
   1  -8  -9    0.87    0.26
  -1   8   9    0.98    0.28
  -1   8   9    0.41    0.25
   0  -8  -9   -0.03    0.28
   0  -8  -9   -0.02    0.26
   0   8   9    0.02    0.27
   0   8   9   -0.09    0.27
  -1  -8  -9    1.52    0.33
  -1  -8  -9    1.10    0.31
   1   8   9    0.92    0.31
   1   8   9    1.00    0.34
  -2  -8  -9    5.73    0.63
  -2  -8  -9    5.02    0.60
   2   8   9    6.08    0.59
   2   8   9    5.70    0.59
   2   8   9    5.63    0.62
  -3  -8  -9   10.29    0.66
  -3  -8  -9   10.61    0.66
   3   8   9   10.03    0.66
   3   8   9   11.22    0.66
   3   8   9   11.41    0.65
  -4  -8  -9    3.08    0.58
  -4  -8  -9    2.23    0.33
   4   8   9    2.22    0.38
   4   8   9    2.44    0.55
   4   8   9    2.13    0.33
   5   8   9    0.21    0.38
   6   8   9    0.42    0.42
  -7  -8  -9    0.32    0.40
   7   8   9    0.10    0.52
  -8  -8  -9    0.77    0.50
   8   8   9    0.32    0.56
  -9  -8  -9    1.20    0.62
   9   8   9    0.00    0.55
  -2   9   9    2.29    0.56
   1  -9  -9   -0.59    0.30
   1  -9  -9   -0.28    0.30
  -1   9   9    0.71    0.34
  -1   9   9   -0.20    0.29
   0  -9  -9    0.29    0.34
   0  -9  -9   -0.75    0.31
   0   9   9    0.10    0.32
   0   9   9    0.78    0.35
  -1  -9  -9   -0.12    0.38
  -1  -9  -9    0.04    0.36
   1   9   9    0.30    0.35
   1   9   9   -0.16    0.36
  -2  -9  -9    1.12    0.41
  -2  -9  -9    1.83    0.40
   2   9   9    1.54    0.39
   2   9   9    1.37    0.39
  -3  -9  -9    0.22    0.36
   3   9   9    0.38    0.35
   3   9   9    0.05    0.39
   3   9   9   -0.49    0.36
  -4  -9  -9    0.46    0.36
   4   9   9    0.19    0.43
   4   9   9   -0.19    0.35
   4   9   9   -0.52    0.36
   5   9   9   -0.05    0.44
   6   9   9    1.16    0.50
  -7  -9  -9    1.48    0.50
  -8  -9  -9    0.17    0.62
   8   9   9    0.59    0.57
  -9  -9  -9    0.86    0.68
  -9  -9  -9    0.78    0.72
   9   9   9   -0.10    0.59
   1 -10  -9    0.57    0.39
   1 -10  -9   -0.59    0.40
  -1  10   9    0.01    0.38
  -1  10   9   -0.64    0.37
   0 -10  -9    0.51    0.41
   0 -10  -9   -1.39    0.45
   0  10   9   -0.15    0.38
   0  10   9    0.44    0.41
  -1 -10  -9    0.29    0.41
   1  10   9   -0.88    0.42
   1  10   9   -0.43    0.40
  -2 -10  -9    6.75    0.84
   2  10   9    4.49    0.78
   2  10   9    5.15    0.83
  -3 -10  -9    1.36    0.47
   3  10   9    1.32    0.46
   3  10   9    1.31    0.44
   3  10   9    1.25    0.51
  -4 -10  -9   -0.22    0.44
   4  10   9   -0.33    0.44
   4  10   9    0.06    0.44
   4  10   9   -0.20    0.48
   5  10   9    0.33    0.52
   6  10   9    0.70    0.58
   7  10   9    0.76    0.63
  -8 -10  -9   -1.55    0.71
  -8 -10  -9   -0.73    0.70
   8  10   9    0.38    0.64
  -2  11   9    1.23    0.45
   1 -11  -9    3.90    0.88
  -1  11   9    1.93    0.48
  -1  11   9    1.22    0.48
   0 -11  -9    3.70    0.95
   0  11   9    3.74    0.93
  -1 -11  -9    0.74    0.54
   1  11   9    1.05    0.51
   1  11   9    0.16    0.53
  -2 -11  -9    0.02    0.50
   2  11   9    0.12    0.49
   2  11   9    0.06    0.52
  -3 -11  -9    0.70    0.54
   3  11   9   -0.14    0.55
   3  11   9    0.80    0.59
   3  11   9    0.31    0.55
  -4 -11  -9    0.78    0.55
   4  11   9    0.13    0.59
   4  11   9   -0.33    0.54
   4  11   9    0.27    0.51
   5  11   9    1.12    0.66
   6  11   9    0.95    0.68
  -2 -12  -9    0.41    0.65
   2  12   9    0.95    0.68
   2  12   9    0.02    0.65
  -3 -12  -9    2.57    0.69
   3  12   9    1.76    0.76
   3  12   9    1.08    0.66
   3  12   9    1.45    0.68
   2   7 -10    0.79    0.49
   2   7 -10    2.28    0.65
  -2  -7  10    4.22    0.95
  -2  -7  10    1.26    0.46
   4   6 -10   -0.03    0.62
   4   6 -10   -0.25    0.62
  -4  -6  10    0.02    0.62
  -4  -6  10    0.10    0.51
   3   6 -10    0.72    0.55
   3   6 -10    0.36    0.53
  -3  -6  10    0.27    0.45
  -3  -6  10    0.35    0.54
   2   6 -10   -0.11    0.53
   2   6 -10    1.10    0.42
  -2  -6  10   -0.56    0.34
  -2  -6  10    0.57    0.42
  -1  -6  10    1.17    0.41
   4  -6  10    0.35    0.66
  -5   6 -10    0.34    0.48
   5  -6  10    0.27    0.74
   5  -6  10    0.37    0.45
  -6   6 -10   -1.05    0.58
   6  -6  10   -0.01    0.60
   5   5 -10   -0.60    0.57
   5   5 -10    0.25    0.64
  -5  -5  10   -0.06    0.55
  -5  -5  10   -0.16    0.61
   4   5 -10    0.89    0.53
   4   5 -10    1.07    0.54
  -4  -5  10    0.25    0.55
  -4  -5  10    0.46    0.46
   3   5 -10    2.41    0.46
   3   5 -10    1.95    0.50
  -3  -5  10    3.71    0.76
  -3  -5  10    2.49    0.63
   2   5 -10    4.75    0.63
   2   5 -10    5.41    0.76
  -2  -5  10    6.21    0.64
  -2  -5  10    5.57    0.56
   1   5 -10    0.58    0.30
   0  -5  10   -0.15    0.37
  -1   5 -10    2.39    0.51
   1  -5  10    1.38    0.45
   1  -5  10    1.89    0.34
   2  -5  10    0.81    0.47
   3  -5  10    0.26    0.49
  -4   5 -10    0.37    0.34
   4  -5  10   -0.19    0.57
   4  -5  10    0.17    0.33
  -5   5 -10    0.03    0.40
   5  -5  10   -0.21    0.43
   5  -5  10   -0.84    0.62
  -6   5 -10   -0.89    0.51
   6  -5  10    0.10    0.53
   6  -5  10   -0.89    0.66
  -7   5 -10   -0.34    0.65
   7  -5  10   -0.25    0.79
   7  -5  10    1.63    0.70
   6   4 -10    0.31    0.65
  -6  -4  10    0.07    0.54
  -6  -4  10   -0.31    0.62
   5   4 -10    1.73    0.54
  -5  -4  10    1.65    0.48
  -5  -4  10    1.99    0.57
   4   4 -10    2.86    0.48
   4   4 -10    5.40    0.81
  -4  -4  10    5.88    0.81
  -4  -4  10    4.37    0.70
   3   4 -10    3.20    0.65
   3   4 -10    3.65    0.68
  -3  -4  10    2.99    0.58
  -3  -4  10    3.82    0.62
   2   4 -10    0.11    0.28
   2   4 -10   -0.10    0.37
  -2  -4  10    0.32    0.27
  -2  -4  10   -0.19    0.30
   1   4 -10    3.12    0.59
   1   4 -10    2.43    0.49
  -1  -4  10    4.16    0.51
  -1  -4  10    2.04    0.44
   0   4 -10    1.15    0.25
   0  -4  10    1.37    0.34
   0  -4  10    0.57    0.27
   0  -4  10    0.99    0.26
  -1   4 -10    0.16    0.24
   1  -4  10   -0.11    0.35
   1  -4  10   -0.14    0.24
   1  -4  10   -0.08    0.24
  -2   4 -10    0.18    0.25
   2  -4  10    0.36    0.38
   2  -4  10    0.02    0.29
   2  -4  10   -0.02    0.24
  -3   4 -10    0.65    0.26
   3  -4  10    0.69    0.44
   3  -4  10    2.30    0.46
  -4   4 -10    0.91    0.31
   4  -4  10    0.19    0.49
   4  -4  10    0.18    0.30
  -5   4 -10   -0.01    0.39
   5  -4  10   -0.16    0.51
   5  -4  10    0.49    0.37
  -6   4 -10    0.53    0.47
   6  -4  10    1.89    0.60
   6  -4  10    0.47    0.47
  -7   4 -10    1.58    0.58
   7  -4  10    2.86    0.65
   7  -4  10    3.83    0.98
  -8   4 -10    1.67    0.73
  -8   4 -10    3.30    0.75
   8  -4  10    4.07    0.77
   8  -4  10    5.29    1.17
   7   3 -10    0.09    0.71
  -7  -3  10    0.15    0.58
  -7  -3  10    0.01    0.76
   6   3 -10   -0.51    0.59
  -6  -3  10    0.30    0.49
  -6  -3  10   -0.32    0.59
   5   3 -10   -0.16    0.48
  -5  -3  10    0.15    0.47
  -5  -3  10   -0.03    0.42
   4   3 -10   -0.05    0.36
   4   3 -10   -0.14    0.36
  -4  -3  10   -0.34    0.33
  -4  -3  10    0.35    0.35
   3   3 -10    0.52    0.35
   3   3 -10    0.92    0.30
  -3  -3  10    1.13    0.33
  -3  -3  10    0.05    0.26
   2   3 -10    0.45    0.27
   2   3 -10    0.49    0.32
  -2  -3  10    0.32    0.24
  -2  -3  10    0.40    0.27
   1   3 -10    0.74    0.24
   1   3 -10    1.12    0.33
  -1  -3  10    0.39    0.24
   0   3 -10    7.86    0.51
   0  -3  10    8.02    0.53
   0  -3  10    7.17    0.50
   0  -3  10    7.86    0.55
  -1   3 -10    7.22    0.47
   1  -3  10    6.71    0.53
   1  -3  10    8.42    0.61
   1  -3  10    7.70    0.49
  -2   3 -10    3.35    0.43
   2  -3  10    3.12    0.43
   2  -3  10    4.17    0.66
   2  -3  10    3.33    0.46
  -3   3 -10   -0.15    0.24
   3  -3  10   -0.16    0.25
   3  -3  10   -0.30    0.28
   3  -3  10    0.03    0.38
  -4   3 -10    0.21    0.28
   4  -3  10    0.12    0.29
   4  -3  10   -0.07    0.42
  -5   3 -10   -0.02    0.35
   5  -3  10    0.06    0.37
   5  -3  10    0.72    0.46
  -6   3 -10    0.08    0.42
   6  -3  10   -0.41    0.43
   6  -3  10    0.38    0.48
  -7   3 -10   -0.16    0.48
   7  -3  10   -0.09    0.50
   7  -3  10    0.43    0.50
  -8   3 -10    0.97    0.64
  -8   3 -10   -0.09    0.61
   8  -3  10   -0.45    0.52
   8  -3  10    0.72    0.62
  -9   3 -10   -1.04    0.74
  -9   3 -10    0.79    0.75
   9  -3  10    0.05    0.84
   9  -3  10   -0.65    0.76
   7   2 -10    0.75    0.63
   7   2 -10    0.08    0.64
  -7  -2  10    0.30    0.68
  -7  -2  10   -0.24    0.54
   6   2 -10    2.56    0.55
  -6  -2  10    1.84    0.47
  -6  -2  10    2.45    0.57
   5   2 -10    3.28    0.52
  -5  -2  10    3.51    0.63
  -5  -2  10    3.23    0.49
   4   2 -10    1.70    0.36
  -4  -2  10    2.09    0.36
  -4  -2  10    2.20    0.49
   3   2 -10    0.12    0.28
   3   2 -10   -0.41    0.28
  -3  -2  10    0.51    0.24
  -3  -2  10    0.04    0.28
   2   2 -10    1.85    0.44
   2   2 -10    1.31    0.28
  -2  -2  10    2.15    0.46
  -2  -2  10    2.54    0.40
   1   2 -10    3.39    0.44
   1   2 -10    3.96    0.46
  -1  -2  10    5.10    0.47
  -1  -2  10    4.40    0.41
   0   2 -10    2.43    0.41
   0   2 -10    1.96    0.53
   0  -2  10    3.65    0.46
   0  -2  10    2.73    0.40
   0  -2  10    2.92    0.42
  -1   2 -10   -0.27    0.21
   1  -2  10   -0.28    0.22
   1  -2  10    0.28    0.24
   1  -2  10   -0.30    0.23
  -2   2 -10    0.02    0.23
  -2   2 -10   -0.32    0.21
   2  -2  10   -0.07    0.30
   2  -2  10   -0.27    0.23
   2  -2  10    0.03    0.21
  -3   2 -10    0.92    0.27
  -3   2 -10    1.71    0.41
   3  -2  10    0.77    0.23
   3  -2  10    1.30    0.33
   3  -2  10    1.17    0.28
  -4   2 -10    6.05    0.54
  -4   2 -10    6.69    0.56
   4  -2  10    6.98    0.53
   4  -2  10    5.98    0.57
   4  -2  10    6.70    0.72
  -5   2 -10    6.59    0.62
  -5   2 -10    5.22    0.61
   5  -2  10    6.13    0.77
   5  -2  10    6.16    0.62
  -6   2 -10    3.37    0.70
   6  -2  10    1.32    0.42
   6  -2  10    3.17    0.76
  -7   2 -10    0.10    0.45
   7  -2  10    0.24    0.47
   7  -2  10    2.54    0.77
   7  -2  10   -1.04    0.48
  -8   2 -10   -0.18    0.53
   8  -2  10    1.19    0.54
   8  -2  10    0.93    0.43
   8  -2  10   -0.05    0.61
  -9   2 -10    0.54    0.64
  -9   2 -10   -0.13    0.65
[truncated: 138,681 more chars]
